# Supplementary material for: MYO1F regulates antifungal immunity by regulating acetylation of microtubules
Source: Proc Natl Acad Sci U S A. 2021 Jul 23;118(30):e2100230118. doi: 10.1073/pnas.2100230118 (PMC8325298; doi:10.1073/pnas.2100230118)
Supplement: Supplementary File [file pnas.2100230118.sd01.xlsx]

## Sheet: 20171116_HRR_GST-UN_ProteinSumm
N	Unused	Total	%Cov	%Cov(50)	%Cov(95)	Accession	Name	Species	Peptides(95%)			Biological Processes	Molecular Function	PANTHER ID
1	25.65	25.65	33.69	28.76	22.75	sp|P20152|VIME_MOUSE	Vimentin OS=Mus musculus GN=Vim PE=1 SV=3	MOUSE	11
2	21.71	21.71	13.06	6.48	4.847	sp|Q8VDD5|MYH9_MOUSE	Myosin-9 OS=Mus musculus GN=Myh9 PE=1 SV=4	MOUSE	10
3	20.02	20.02	33.33	28.27	26.13	sp|P63260|ACTG_MOUSE	Actin, cytoplasmic 2 OS=Mus musculus GN=Actg1 PE=1 SV=1	MOUSE	13
3	0	20.02	33.33	28.27	26.13	sp|P60710|ACTB_MOUSE	Actin, cytoplasmic 1 OS=Mus musculus GN=Actb PE=1 SV=1	MOUSE	13
4	5.17	5.17	7.564	5.641	4.615	sp|P13020|GELS_MOUSE	Gelsolin OS=Mus musculus GN=Gsn PE=1 SV=3	MOUSE	3
4	0	4.86	7.746	6.338	6.338	tr|A0A0J9YUQ8|A0A0J9YUQ8_MOUSE	Gelsolin (Fragment) OS=Mus musculus GN=Gsn PE=1 SV=1	MOUSE	3
5	4.93	4.93	2.257	0.8892	0.684	tr|E9Q3W4|E9Q3W4_MOUSE	Plectin OS=Mus musculus GN=Plec PE=1 SV=1	MOUSE	3
5	0	4.93	2.11	0.8314	0.6395	sp|Q9QXS1|PLEC_MOUSE	Plectin OS=Mus musculus GN=Plec PE=1 SV=3	MOUSE	3
6	2.87	2.87	5.263	4.785	4.785	sp|Q99JY9|ARP3_MOUSE	Actin-related protein 3 OS=Mus musculus GN=Actr3 PE=1 SV=3	MOUSE	2
7	2.37	2.37	5.516	4.385	1.98	sp|Q3TTY5|K22E_MOUSE	Keratin, type II cytoskeletal 2 epidermal OS=Mus musculus GN=Krt2 PE=1 SV=1	MOUSE	1
8	2.33	2.33	6.329	4.008	4.008	sp|Q9WUM4|COR1C_MOUSE	Coronin-1C OS=Mus musculus GN=Coro1c PE=1 SV=2	MOUSE	2
9	2.3	2.3	20.9	7.377	3.689	tr|A2AE89|A2AE89_MOUSE	Glutathione S-transferase Mu 1 OS=Mus musculus GN=Gstm1 PE=1 SV=2	MOUSE	1
9	0	2.3	23.39	8.257	4.128	sp|P10649|GSTM1_MOUSE	Glutathione S-transferase Mu 1 OS=Mus musculus GN=Gstm1 PE=1 SV=2	MOUSE	1
9	0	2.24	19.07	9.278	4.639	tr|F6WHQ7|F6WHQ7_MOUSE	Glutathione S-transferase Mu 1 (Fragment) OS=Mus musculus GN=Gstm1 PE=1 SV=1	MOUSE	1
10	2.02	2.02	4.991	2.139	2.139	tr|A2A513|A2A513_MOUSE	Keratin, type I cytoskeletal 10 OS=Mus musculus GN=Krt10 PE=1 SV=1	MOUSE	1
10	0	2.02	4.912	2.105	2.105	sp|P02535|K1C10_MOUSE	Keratin, type I cytoskeletal 10 OS=Mus musculus GN=Krt10 PE=1 SV=3	MOUSE	1
11	2.01	2.01	17.5	6.875	6.875	tr|Q5M8M8|Q5M8M8_MOUSE	60S ribosomal protein L29 OS=Mus musculus GN=Rpl29 PE=1 SV=1	MOUSE	1
11	0	2.01	18.18	7.143	7.143	tr|F6QL70|F6QL70_MOUSE	60S ribosomal protein L29 OS=Mus musculus GN=Gm17669 PE=3 SV=1	MOUSE	1
11	0	2.01	17.5	6.875	6.875	sp|P47915|RL29_MOUSE	60S ribosomal protein L29 OS=Mus musculus GN=Rpl29 PE=1 SV=2	MOUSE	1
11	0	2	12.34	7.143	7.143	tr|F6YH22|F6YH22_MOUSE	60S ribosomal protein L29 OS=Mus musculus GN=Gm5218 PE=3 SV=1	MOUSE	1
12	2	2	7.229	3.614	3.614	tr|E9QN52|E9QN52_MOUSE	Leucine-rich repeat flightless-interacting protein 2 OS=Mus musculus GN=Lrrfip2 PE=1 SV=1	MOUSE	1
12	0	2	7.5	3.75	3.75	tr|A0A0R4J169|A0A0R4J169_MOUSE	Leucine-rich repeat flightless-interacting protein 2 OS=Mus musculus GN=Lrrfip2 PE=1 SV=1	MOUSE	1
12	0	2	6.865	3.432	3.432	tr|A0A0G2JFV5|A0A0G2JFV5_MOUSE	Leucine-rich repeat flightless-interacting protein 2 OS=Mus musculus GN=Lrrfip2 PE=1 SV=1	MOUSE	1
12	0	2	7.075	3.538	3.538	tr|A0A0G2JEP4|A0A0G2JEP4_MOUSE	Leucine-rich repeat flightless-interacting protein 2 OS=Mus musculus GN=Lrrfip2 PE=1 SV=1	MOUSE	1
12	0	2	6.166	4.021	4.021	tr|A0A1L1SVG1|A0A1L1SVG1_MOUSE	Leucine-rich repeat flightless-interacting protein 2 OS=Mus musculus GN=Lrrfip2 PE=1 SV=1	MOUSE	1
12	0	2	4.151	2.83	2.83	tr|A0A1L1SSC0|A0A1L1SSC0_MOUSE	Leucine-rich repeat flightless-interacting protein 2 OS=Mus musculus GN=Lrrfip2 PE=1 SV=1	MOUSE	1
12	0	2	5.707	3.722	3.722	tr|A0A1L1SQW1|A0A1L1SQW1_MOUSE	Leucine-rich repeat flightless-interacting protein 2 OS=Mus musculus GN=Lrrfip2 PE=1 SV=1	MOUSE	1
12	0	2	12.72	8.671	8.671	tr|A0A0G2JDR6|A0A0G2JDR6_MOUSE	Leucine-rich repeat flightless-interacting protein 2 (Fragment) OS=Mus musculus GN=Lrrfip2 PE=1 SV=4	MOUSE	1
12	0	2	8.671	8.671	8.671	tr|A0A0G2JGZ1|A0A0G2JGZ1_MOUSE	Leucine-rich repeat flightless-interacting protein 2 (Fragment) OS=Mus musculus GN=Lrrfip2 PE=1 SV=4	MOUSE	1
12	0	2	10	10	10	tr|A0A0G2JEF6|A0A0G2JEF6_MOUSE	Leucine-rich repeat flightless-interacting protein 2 (Fragment) OS=Mus musculus GN=Lrrfip2 PE=1 SV=1	MOUSE	1
13	1.68	1.68	6.173	3.086	3.086	tr|A2A6J7|A2A6J7_MOUSE	Lymphocyte-specific protein 1 OS=Mus musculus GN=Lsp1 PE=1 SV=1	MOUSE	1
13	0	1.68	6.211	3.106	3.106	tr|A2A6J4|A2A6J4_MOUSE	Lymphocyte-specific protein 1 OS=Mus musculus GN=Lsp1 PE=1 SV=1	MOUSE	1
13	0	1.68	6.061	3.03	3.03	sp|P19973|LSP1_MOUSE	Lymphocyte-specific protein 1 OS=Mus musculus GN=Lsp1 PE=1 SV=2	MOUSE	1
13	0	1.68	12.2	12.2	12.2	tr|A0A1B0GRF5|A0A1B0GRF5_MOUSE	Lymphocyte specific 1, isoform CRA_c OS=Mus musculus GN=Lsp1 PE=1 SV=1	MOUSE	1
14	1.64	1.64	1.505	0.8467	0.8467	sp|Q9WTI7|MYO1C_MOUSE	Unconventional myosin-Ic OS=Mus musculus GN=Myo1c PE=1 SV=2	MOUSE	1
15	1.59	1.59	1.191	0.536	0.536	tr|Q5SXR6|Q5SXR6_MOUSE	Clathrin heavy chain OS=Mus musculus GN=Cltc PE=1 SV=1	MOUSE	1
15	0	1.59	1.194	0.5373	0.5373	sp|Q68FD5|CLH1_MOUSE	Clathrin heavy chain 1 OS=Mus musculus GN=Cltc PE=1 SV=3	MOUSE	1
16	1.29	1.29	5.273	1.074	1.074	sp|Q5SUA5|MYO1G_MOUSE	Unconventional myosin-Ig OS=Mus musculus GN=Myo1g PE=1 SV=1	MOUSE	1
17	0.65	0.65	1.466	1.466	1.466	tr|A1BN54|A1BN54_MOUSE	Alpha actinin 1a OS=Mus musculus GN=Actn1 PE=1 SV=1	MOUSE	1
17	0	0.65	4.025	4.025	4.025	tr|A0A1L1SVJ6|A0A1L1SVJ6_MOUSE	Alpha-actinin-4 (Fragment) OS=Mus musculus GN=Actn4 PE=1 SV=1	MOUSE	1
17	0	0.65	1.395	1.395	1.395	tr|A0A1L1SV25|A0A1L1SV25_MOUSE	Alpha-actinin-4 OS=Mus musculus GN=Actn4 PE=1 SV=1	MOUSE	1
17	0	0.65	1.457	1.457	1.457	sp|Q7TPR4|ACTN1_MOUSE	Alpha-actinin-1 OS=Mus musculus GN=Actn1 PE=1 SV=1	MOUSE	1
17	0	0.65	1.425	1.425	1.425	sp|P57780|ACTN4_MOUSE	Alpha-actinin-4 OS=Mus musculus GN=Actn4 PE=1 SV=1	MOUSE	1
18	0.54	0.54	0.9292	0.3097	0.3097	tr|B7FAV1|B7FAV1_MOUSE	Filamin, alpha (Fragment) OS=Mus musculus GN=Flna PE=1 SV=1	MOUSE	1
18	0	0.54	0.9094	0.3031	0.3031	tr|B7FAU9|B7FAU9_MOUSE	Filamin, alpha OS=Mus musculus GN=Flna PE=1 SV=1	MOUSE	1
18	0	0.54	0.9067	0.3022	0.3022	sp|Q8BTM8|FLNA_MOUSE	Filamin-A OS=Mus musculus GN=Flna PE=1 SV=5	MOUSE	1
19	0.43	0.43	12.59	4.577	2.746	sp|Q9D8N0|EF1G_MOUSE	Elongation factor 1-gamma OS=Mus musculus GN=Eef1g PE=1 SV=3	MOUSE	1
20	0.31	0.31	2.049	0.6469	0.6469	tr|D3Z4J3|D3Z4J3_MOUSE	Unconventional myosin-Va OS=Mus musculus GN=Myo5a PE=1 SV=1	MOUSE	1
20	0	0.31	2.079	0.6565	0.6565	tr|D3YZ62|D3YZ62_MOUSE	Unconventional myosin-Va OS=Mus musculus GN=Myo5a PE=1 SV=1	MOUSE	1
20	0	0.31	2.051	0.6476	0.6476	sp|Q99104|MYO5A_MOUSE	Unconventional myosin-Va OS=Mus musculus GN=Myo5a PE=1 SV=2	MOUSE	1
21	0.27	0.35	7.071	2.862	0	sp|Q3UV17|K22O_MOUSE	Keratin, type II cytoskeletal 2 oral OS=Mus musculus GN=Krt76 PE=1 SV=1	MOUSE	0
22	0.23	0.23	12.08	3.333	3.333	tr|Q8C845|Q8C845_MOUSE	EF-hand domain-containing protein D2 OS=Mus musculus GN=Efhd2 PE=1 SV=1	MOUSE	1
22	0	0.23	12.08	3.333	3.333	sp|Q9D8Y0|EFHD2_MOUSE	EF-hand domain-containing protein D2 OS=Mus musculus GN=Efhd2 PE=1 SV=1	MOUSE	1
23	0.22	0.22	2.557	2.557	0	sp|Q9JHJ0|TMOD3_MOUSE	Tropomodulin-3 OS=Mus musculus GN=Tmod3 PE=1 SV=1	MOUSE	0
24	0.14	0.14	2.762	1.473	0	tr|B1AVH5|B1AVH5_MOUSE	Coronin OS=Mus musculus GN=Coro2a PE=1 SV=1	MOUSE	0
24	0	0.14	2.863	1.527	0	sp|Q8C0P5|COR2A_MOUSE	Coronin-2A OS=Mus musculus GN=Coro2a PE=2 SV=1	MOUSE	0
25	0.12	0.12	9.29	2.641	0	tr|Q8CG29|Q8CG29_MOUSE	Myosin IF OS=Mus musculus GN=Myo1f PE=1 SV=1	MOUSE	0
