# Supplementary material for: MYO1F regulates antifungal immunity by regulating acetylation of microtubules
Source: Proc Natl Acad Sci U S A. 2021 Jul 23;118(30):e2100230118. doi: 10.1073/pnas.2100230118 (PMC8325298; doi:10.1073/pnas.2100230118)
Supplement: Supplementary File [file pnas.2100230118.sd02.xlsx]

## Sheet: TAGAP
N	Unused	Total	%Cov	%Cov(50)	%Cov(95)	Accession	Name	Species	Peptides(95%)			Biological Processes	Molecular Function	PANTHER ID
1	69.88	69.88	26.58	20.66	15.41	sp|Q8VDD5|MYH9_MOUSE	Myosin-9 OS=Mus musculus GN=Myh9 PE=1 SV=4	MOUSE	31
2	31.79	31.79	48.5	37.55	31.97	sp|P20152|VIME_MOUSE	Vimentin OS=Mus musculus GN=Vim PE=1 SV=3	MOUSE	15
3	27.1	27.1	43.47	35.47	31.73	sp|P63260|ACTG_MOUSE	Actin, cytoplasmic 2 OS=Mus musculus GN=Actg1 PE=1 SV=1	MOUSE	16
3	0	27.1	43.47	35.47	31.73	sp|P60710|ACTB_MOUSE	Actin, cytoplasmic 1 OS=Mus musculus GN=Actb PE=1 SV=1	MOUSE	16
4	15.61	15.61	19.22	13.66	7.195	tr|Q8CG29|Q8CG29_MOUSE	Myosin IF OS=Mus musculus GN=Myo1f PE=1 SV=1	MOUSE	8
5	10.31	10.31	16.81	10.22	7.983	sp|B2RWW0|TAGAP_MOUSE	T-cell activation Rho GTPase-activating protein OS=Mus musculus GN=Tagap PE=2 SV=2	MOUSE	5
6	5.55	5.55	9.125	5.362	3.669	sp|Q9WTI7|MYO1C_MOUSE	Unconventional myosin-Ic OS=Mus musculus GN=Myo1c PE=1 SV=2	MOUSE	3
7	5.48	5.48	8.205	5.256	5.256	sp|P13020|GELS_MOUSE	Gelsolin OS=Mus musculus GN=Gsn PE=1 SV=3	MOUSE	3
7	0	5.48	10.04	7.218	7.218	tr|A0A0J9YUQ8|A0A0J9YUQ8_MOUSE	Gelsolin (Fragment) OS=Mus musculus GN=Gsn PE=1 SV=1	MOUSE	3
8	5.41	5.41	5.181	3.768	3.768	sp|P04104|K2C1_MOUSE	Keratin, type II cytoskeletal 1 OS=Mus musculus GN=Krt1 PE=1 SV=4	MOUSE	3
9	4.79	4.79	20.14	13.27	10.07	sp|Q9D8N0|EF1G_MOUSE	Elongation factor 1-gamma OS=Mus musculus GN=Eef1g PE=1 SV=3	MOUSE	3
10	4.44	4.44	12.92	11	5.024	sp|Q99JY9|ARP3_MOUSE	Actin-related protein 3 OS=Mus musculus GN=Actr3 PE=1 SV=3	MOUSE	2
11	3.57	4.62	12.01	6.685	3.704	sp|E9Q634|MYO1E_MOUSE	Unconventional myosin-Ie OS=Mus musculus GN=Myo1e PE=1 SV=1	MOUSE	4
12	3.48	3.48	7.099	7.099	7.099	tr|A2A6J7|A2A6J7_MOUSE	Lymphocyte-specific protein 1 OS=Mus musculus GN=Lsp1 PE=1 SV=1	MOUSE	2
12	0	3.48	7.143	7.143	7.143	tr|A2A6J4|A2A6J4_MOUSE	Lymphocyte-specific protein 1 OS=Mus musculus GN=Lsp1 PE=1 SV=1	MOUSE	2
12	0	3.48	6.97	6.97	6.97	sp|P19973|LSP1_MOUSE	Lymphocyte-specific protein 1 OS=Mus musculus GN=Lsp1 PE=1 SV=2	MOUSE	2
12	0	1.14	12.2	12.2	12.2	tr|A0A1B0GRF5|A0A1B0GRF5_MOUSE	Lymphocyte specific 1, isoform CRA_c OS=Mus musculus GN=Lsp1 PE=1 SV=1	MOUSE	1
13	3.3	3.3	12.45	6.329	4.219	sp|Q9WUM4|COR1C_MOUSE	Coronin-1C OS=Mus musculus GN=Coro1c PE=1 SV=2	MOUSE	2
14	2.53	2.53	4.081	0.6612	0.4332	tr|E9Q3W4|E9Q3W4_MOUSE	Plectin OS=Mus musculus GN=Plec PE=1 SV=1	MOUSE	2
14	0	2.53	3.816	0.6182	0.405	sp|Q9QXS1|PLEC_MOUSE	Plectin OS=Mus musculus GN=Plec PE=1 SV=3	MOUSE	2
15	2.17	2.17	11.08	6.534	3.693	sp|Q9JHJ0|TMOD3_MOUSE	Tropomodulin-3 OS=Mus musculus GN=Tmod3 PE=1 SV=1	MOUSE	1
16	2.02	2.02	16.44	5.778	5.778	sp|O70251|EF1B_MOUSE	Elongation factor 1-beta OS=Mus musculus GN=Eef1b PE=1 SV=5	MOUSE	1
16	0	2	15.76	7.065	7.065	tr|A0A087WS46|A0A087WS46_MOUSE	Eukaryotic translation elongation factor 1 beta 2 OS=Mus musculus GN=Eef1b2 PE=1 SV=1	MOUSE	1
17	2	2	1.895	0.617	0.617	tr|Q5SWZ5|Q5SWZ5_MOUSE	Myosin phosphatase Rho-interacting protein OS=Mus musculus GN=Mprip PE=1 SV=1	MOUSE	1
17	0	2	3.184	1.651	1.651	tr|F6S5I0|F6S5I0_MOUSE	Myosin phosphatase Rho-interacting protein (Fragment) OS=Mus musculus GN=Mprip PE=1 SV=1	MOUSE	1
17	0	2	2.673	1.386	1.386	tr|F6RND9|F6RND9_MOUSE	Myosin phosphatase Rho-interacting protein (Fragment) OS=Mus musculus GN=Mprip PE=1 SV=1	MOUSE	1
17	0	2	2.637	1.367	1.367	sp|P97434|MPRIP_MOUSE	Myosin phosphatase Rho-interacting protein OS=Mus musculus GN=Mprip PE=1 SV=2	MOUSE	1
18	2	2	4.822	3.299	3.299	sp|P61161|ARP2_MOUSE	Actin-related protein 2 OS=Mus musculus GN=Actr2 PE=1 SV=1	MOUSE	1
19	1.96	2	13.75	6.875	6.875	tr|Q5M8M8|Q5M8M8_MOUSE	60S ribosomal protein L29 OS=Mus musculus GN=Rpl29 PE=1 SV=1	MOUSE	1
19	0	2	14.29	7.143	7.143	tr|F6YH22|F6YH22_MOUSE	60S ribosomal protein L29 OS=Mus musculus GN=Gm5218 PE=3 SV=1	MOUSE	1
19	0	2	14.29	7.143	7.143	tr|F6QL70|F6QL70_MOUSE	60S ribosomal protein L29 OS=Mus musculus GN=Gm17669 PE=3 SV=1	MOUSE	1
19	0	2	13.75	6.875	6.875	sp|P47915|RL29_MOUSE	60S ribosomal protein L29 OS=Mus musculus GN=Rpl29 PE=1 SV=2	MOUSE	1
20	1.86	1.86	6.239	3.387	2.139	tr|A2A513|A2A513_MOUSE	Keratin, type I cytoskeletal 10 OS=Mus musculus GN=Krt10 PE=1 SV=1	MOUSE	1
20	0	1.86	6.14	3.333	2.105	sp|P02535|K1C10_MOUSE	Keratin, type I cytoskeletal 10 OS=Mus musculus GN=Krt10 PE=1 SV=3	MOUSE	1
21	1.66	1.66	5.299	1.466	1.466	tr|A1BN54|A1BN54_MOUSE	Alpha actinin 1a OS=Mus musculus GN=Actn1 PE=1 SV=1	MOUSE	1
21	0	1.66	5.269	1.457	1.457	sp|Q7TPR4|ACTN1_MOUSE	Alpha-actinin-1 OS=Mus musculus GN=Actn1 PE=1 SV=1	MOUSE	1
21	0	1.66	4.399	1.395	1.395	tr|A0A1L1SV25|A0A1L1SV25_MOUSE	Alpha-actinin-4 OS=Mus musculus GN=Actn4 PE=1 SV=1	MOUSE	1
21	0	1.66	4.496	1.425	1.425	sp|P57780|ACTN4_MOUSE	Alpha-actinin-4 OS=Mus musculus GN=Actn4 PE=1 SV=1	MOUSE	1
21	0	1.66	7.74	4.025	4.025	tr|A0A1L1SVJ6|A0A1L1SVJ6_MOUSE	Alpha-actinin-4 (Fragment) OS=Mus musculus GN=Actn4 PE=1 SV=1	MOUSE	1
22	1.14	1.14	3.395	3.253	1.98	sp|Q3TTY5|K22E_MOUSE	Keratin, type II cytoskeletal 2 epidermal OS=Mus musculus GN=Krt2 PE=1 SV=1	MOUSE	1
23	0.66	0.66	4.563	2.675	1.967	sp|Q9JJ28|FLII_MOUSE	Protein flightless-1 homolog OS=Mus musculus GN=Flii PE=1 SV=1	MOUSE	1
24	0.51	0.51	9.278	9.278	4.639	tr|F6WHQ7|F6WHQ7_MOUSE	Glutathione S-transferase Mu 1 (Fragment) OS=Mus musculus GN=Gstm1 PE=1 SV=1	MOUSE	1
24	0	0.51	7.377	7.377	3.689	tr|A2AE89|A2AE89_MOUSE	Glutathione S-transferase Mu 1 OS=Mus musculus GN=Gstm1 PE=1 SV=2	MOUSE	1
24	0	0.51	8.257	8.257	4.128	sp|P10649|GSTM1_MOUSE	Glutathione S-transferase Mu 1 OS=Mus musculus GN=Gstm1 PE=1 SV=2	MOUSE	1
25	0.12	0.12	5.411	3.896	0	sp|P10126|EF1A1_MOUSE	Elongation factor 1-alpha 1 OS=Mus musculus GN=Eef1a1 PE=1 SV=3	MOUSE	0
26	0.07	0.07	7.422	1.074	0	sp|Q5SUA5|MYO1G_MOUSE	Unconventional myosin-Ig OS=Mus musculus GN=Myo1g PE=1 SV=1	MOUSE	0
27	0.05	0.06	7.744	4.04	0	sp|Q3UV17|K22O_MOUSE	Keratin, type II cytoskeletal 2 oral OS=Mus musculus GN=Krt76 PE=1 SV=1	MOUSE	0
