# Supplementary material for: MYO1F regulates antifungal immunity by regulating acetylation of microtubules
Source: Proc Natl Acad Sci U S A. 2021 Jul 23;118(30):e2100230118. doi: 10.1073/pnas.2100230118 (PMC8325298; doi:10.1073/pnas.2100230118)
Supplement: Supplementary File [file pnas.2100230118.sd03.xlsx]

## Sheet: 20171116_HRR_GST-MTA-GAP-curdla
N	Unused	Total	%Cov	%Cov(50)	%Cov(95)	Accession	Name	Species	Peptides(95%)			Biological Processes	Molecular Function	PANTHER ID
1	42.64	42.64	17.35	12.55	8.929	sp|Q8VDD5|MYH9_MOUSE	Myosin-9 OS=Mus musculus GN=Myh9 PE=1 SV=4	MOUSE	19
2	20.01	20.01	32.19	23.39	21.67	sp|P20152|VIME_MOUSE	Vimentin OS=Mus musculus GN=Vim PE=1 SV=3	MOUSE	10
2	0	15.86	31.38	21.78	19.91	tr|A0A0A6YWC8|A0A0A6YWC8_MOUSE	Vimentin OS=Mus musculus GN=Vim PE=1 SV=1	MOUSE	8
3	18.61	18.61	33.33	30.4	24.27	sp|P63260|ACTG_MOUSE	Actin, cytoplasmic 2 OS=Mus musculus GN=Actg1 PE=1 SV=1	MOUSE	9
3	0	18.61	33.33	30.4	24.27	sp|P60710|ACTB_MOUSE	Actin, cytoplasmic 1 OS=Mus musculus GN=Actb PE=1 SV=1	MOUSE	9
4	9.51	9.51	15.83	11.62	6.443	sp|B2RWW0|TAGAP_MOUSE	T-cell activation Rho GTPase-activating protein OS=Mus musculus GN=Tagap PE=2 SV=2	MOUSE	5
5	7.24	7.24	13.66	7.923	3.825	tr|Q8CG29|Q8CG29_MOUSE	Myosin IF OS=Mus musculus GN=Myo1f PE=1 SV=1	MOUSE	4
6	5.77	5.77	14.81	11.73	11.73	tr|A2A6J7|A2A6J7_MOUSE	Lymphocyte-specific protein 1 OS=Mus musculus GN=Lsp1 PE=1 SV=1	MOUSE	3
6	0	5.77	14.91	11.8	11.8	tr|A2A6J4|A2A6J4_MOUSE	Lymphocyte-specific protein 1 OS=Mus musculus GN=Lsp1 PE=1 SV=1	MOUSE	3
6	0	5.77	14.55	11.52	11.52	sp|P19973|LSP1_MOUSE	Lymphocyte-specific protein 1 OS=Mus musculus GN=Lsp1 PE=1 SV=2	MOUSE	3
6	0	4	30.49	30.49	30.49	tr|A0A1B0GRF5|A0A1B0GRF5_MOUSE	Lymphocyte specific 1, isoform CRA_c OS=Mus musculus GN=Lsp1 PE=1 SV=1	MOUSE	2
7	5.55	5.55	12.81	4.577	4.577	sp|Q9D8N0|EF1G_MOUSE	Elongation factor 1-gamma OS=Mus musculus GN=Eef1g PE=1 SV=3	MOUSE	3
8	5.07	5.07	3.466	1.049	0.8436	tr|E9Q3W4|E9Q3W4_MOUSE	Plectin OS=Mus musculus GN=Plec PE=1 SV=1	MOUSE	3
8	0	5.07	3.24	0.9806	0.7887	sp|Q9QXS1|PLEC_MOUSE	Plectin OS=Mus musculus GN=Plec PE=1 SV=3	MOUSE	3
9	3.82	3.82	12.5	12.5	12.5	tr|Q5M8M8|Q5M8M8_MOUSE	60S ribosomal protein L29 OS=Mus musculus GN=Rpl29 PE=1 SV=1	MOUSE	2
9	0	3.82	12.99	12.99	12.99	tr|F6QL70|F6QL70_MOUSE	60S ribosomal protein L29 OS=Mus musculus GN=Gm17669 PE=3 SV=1	MOUSE	2
9	0	3.82	12.5	12.5	12.5	sp|P47915|RL29_MOUSE	60S ribosomal protein L29 OS=Mus musculus GN=Rpl29 PE=1 SV=2	MOUSE	2
9	0	2	7.143	7.143	7.143	tr|F6YH22|F6YH22_MOUSE	60S ribosomal protein L29 OS=Mus musculus GN=Gm5218 PE=3 SV=1	MOUSE	1
9	0	1.4	5.625	5.625	5.625	tr|W4VSN7|W4VSN7_MOUSE	60S ribosomal protein L29 OS=Mus musculus GN=Gm3550 PE=3 SV=1	MOUSE	1
10	3.8	3.8	1.439	0.9733	0.9733	sp|Q62261|SPTB2_MOUSE	Spectrin beta chain, non-erythrocytic 1 OS=Mus musculus GN=Sptbn1 PE=1 SV=2	MOUSE	2
10	0	2	0.956	0.4302	0.4302	tr|A0A0A0MQG2|A0A0A0MQG2_MOUSE	Spectrin beta chain, non-erythrocytic 1 (Fragment) OS=Mus musculus GN=Sptbn1 PE=1 SV=1	MOUSE	1
11	3.63	3.63	6.789	5.516	3.253	sp|Q3TTY5|K22E_MOUSE	Keratin, type II cytoskeletal 2 epidermal OS=Mus musculus GN=Krt2 PE=1 SV=1	MOUSE	2
12	3.44	3.44	7.843	6.595	3.743	tr|A2A513|A2A513_MOUSE	Keratin, type I cytoskeletal 10 OS=Mus musculus GN=Krt10 PE=1 SV=1	MOUSE	2
12	0	3.44	7.719	6.491	3.684	sp|P02535|K1C10_MOUSE	Keratin, type I cytoskeletal 10 OS=Mus musculus GN=Krt10 PE=1 SV=3	MOUSE	2
13	3.11	3.11	6.282	4.487	2.436	sp|P13020|GELS_MOUSE	Gelsolin OS=Mus musculus GN=Gsn PE=1 SV=3	MOUSE	2
13	0	1.85	4.754	4.754	1.937	tr|A0A0J9YUQ8|A0A0J9YUQ8_MOUSE	Gelsolin (Fragment) OS=Mus musculus GN=Gsn PE=1 SV=1	MOUSE	1
14	3.07	3.11	8.228	5.907	4.008	sp|Q9WUM4|COR1C_MOUSE	Coronin-1C OS=Mus musculus GN=Coro1c PE=1 SV=2	MOUSE	2
15	2.9	3.26	5.024	4.867	3.611	sp|P04104|K2C1_MOUSE	Keratin, type II cytoskeletal 1 OS=Mus musculus GN=Krt1 PE=1 SV=4	MOUSE	2
15	0	2.28	6.643	3.497	2.098	sp|Q6IFZ6|K2C1B_MOUSE	Keratin, type II cytoskeletal 1b OS=Mus musculus GN=Krt77 PE=1 SV=1	MOUSE	1
15	0	2.07	6.494	3.711	2.226	sp|Q6NXH9|K2C73_MOUSE	Keratin, type II cytoskeletal 73 OS=Mus musculus GN=Krt73 PE=1 SV=1	MOUSE	1
15	0	2	6.061	2.424	2.424	sp|Q6IFZ9|K2C74_MOUSE	Keratin, type II cytoskeletal 74 OS=Mus musculus GN=Krt74 PE=3 SV=1	MOUSE	1
15	0	2	3.435	2.29	2.29	sp|Q9R0H5|K2C71_MOUSE	Keratin, type II cytoskeletal 71 OS=Mus musculus GN=Krt71 PE=1 SV=1	MOUSE	1
16	2.24	2.24	2.48	1.132	0.6469	tr|D3Z4J3|D3Z4J3_MOUSE	Unconventional myosin-Va OS=Mus musculus GN=Myo5a PE=1 SV=1	MOUSE	1
16	0	2.24	2.516	1.149	0.6565	tr|D3YZ62|D3YZ62_MOUSE	Unconventional myosin-Va OS=Mus musculus GN=Myo5a PE=1 SV=1	MOUSE	1
16	0	2.24	2.482	1.133	0.6476	sp|Q99104|MYO5A_MOUSE	Unconventional myosin-Va OS=Mus musculus GN=Myo5a PE=1 SV=2	MOUSE	1
17	2.2	2.2	11.16	11.16	6.25	sp|Q9D8B3|CHM4B_MOUSE	Charged multivesicular body protein 4b OS=Mus musculus GN=Chmp4b PE=1 SV=2	MOUSE	1
18	2.16	2.16	2.74	1.191	0.536	tr|Q5SXR6|Q5SXR6_MOUSE	Clathrin heavy chain OS=Mus musculus GN=Cltc PE=1 SV=1	MOUSE	1
18	0	2.16	2.746	1.194	0.5373	sp|Q68FD5|CLH1_MOUSE	Clathrin heavy chain 1 OS=Mus musculus GN=Cltc PE=1 SV=3	MOUSE	1
19	2.04	2.04	4.785	2.632	2.632	sp|Q99JY9|ARP3_MOUSE	Actin-related protein 3 OS=Mus musculus GN=Actr3 PE=1 SV=3	MOUSE	1
20	2	2	5.357	5.357	5.357	tr|S4R257|S4R257_MOUSE	Glyceraldehyde-3-phosphate dehydrogenase (Fragment) OS=Mus musculus GN=Gapdh PE=1 SV=1	MOUSE	1
20	0	2	4.505	4.505	4.505	tr|S4R1W1|S4R1W1_MOUSE	Glyceraldehyde-3-phosphate dehydrogenase OS=Mus musculus GN=Gm3839 PE=1 SV=1	MOUSE	1
20	0	2	4.505	4.505	4.505	tr|A0A1D5RLD8|A0A1D5RLD8_MOUSE	Glyceraldehyde-3-phosphate dehydrogenase OS=Mus musculus GN=Gm10358 PE=1 SV=1	MOUSE	1
20	0	2	4.178	4.178	4.178	tr|A0A0A0MQF6|A0A0A0MQF6_MOUSE	Glyceraldehyde-3-phosphate dehydrogenase OS=Mus musculus GN=Gapdh PE=1 SV=1	MOUSE	1
20	0	2	4.505	4.505	4.505	sp|P16858|G3P_MOUSE	Glyceraldehyde-3-phosphate dehydrogenase OS=Mus musculus GN=Gapdh PE=1 SV=2	MOUSE	1
21	2	2	3.614	3.614	3.614	tr|E9QN52|E9QN52_MOUSE	Leucine-rich repeat flightless-interacting protein 2 OS=Mus musculus GN=Lrrfip2 PE=1 SV=1	MOUSE	2
21	0	2	4.021	4.021	4.021	tr|A0A1L1SVG1|A0A1L1SVG1_MOUSE	Leucine-rich repeat flightless-interacting protein 2 OS=Mus musculus GN=Lrrfip2 PE=1 SV=1	MOUSE	2
21	0	2	2.83	2.83	2.83	tr|A0A1L1SSC0|A0A1L1SSC0_MOUSE	Leucine-rich repeat flightless-interacting protein 2 OS=Mus musculus GN=Lrrfip2 PE=1 SV=1	MOUSE	2
21	0	2	3.722	3.722	3.722	tr|A0A1L1SQW1|A0A1L1SQW1_MOUSE	Leucine-rich repeat flightless-interacting protein 2 OS=Mus musculus GN=Lrrfip2 PE=1 SV=1	MOUSE	2
21	0	2	3.75	3.75	3.75	tr|A0A0R4J169|A0A0R4J169_MOUSE	Leucine-rich repeat flightless-interacting protein 2 OS=Mus musculus GN=Lrrfip2 PE=1 SV=1	MOUSE	2
21	0	2	8.671	8.671	8.671	tr|A0A0G2JGZ1|A0A0G2JGZ1_MOUSE	Leucine-rich repeat flightless-interacting protein 2 (Fragment) OS=Mus musculus GN=Lrrfip2 PE=1 SV=4	MOUSE	2
21	0	2	3.432	3.432	3.432	tr|A0A0G2JFV5|A0A0G2JFV5_MOUSE	Leucine-rich repeat flightless-interacting protein 2 OS=Mus musculus GN=Lrrfip2 PE=1 SV=1	MOUSE	2
21	0	2	3.538	3.538	3.538	tr|A0A0G2JEP4|A0A0G2JEP4_MOUSE	Leucine-rich repeat flightless-interacting protein 2 OS=Mus musculus GN=Lrrfip2 PE=1 SV=1	MOUSE	2
21	0	2	10	10	10	tr|A0A0G2JEF6|A0A0G2JEF6_MOUSE	Leucine-rich repeat flightless-interacting protein 2 (Fragment) OS=Mus musculus GN=Lrrfip2 PE=1 SV=1	MOUSE	2
21	0	2	8.671	8.671	8.671	tr|A0A0G2JDR6|A0A0G2JDR6_MOUSE	Leucine-rich repeat flightless-interacting protein 2 (Fragment) OS=Mus musculus GN=Lrrfip2 PE=1 SV=4	MOUSE	2
22	2	2	7.051	7.051	7.051	tr|A0A140T8M7|A0A140T8M7_MOUSE	Ribosomal protein L23A, pseudogene 3 OS=Mus musculus GN=Rpl23a-ps3 PE=3 SV=1	MOUSE	1
22	0	2	7.051	7.051	7.051	sp|P62751|RL23A_MOUSE	60S ribosomal protein L23a OS=Mus musculus GN=Rpl23a PE=1 SV=1	MOUSE	1
23	1.76	1.76	6.236	3.002	3.002	sp|Q9QWL7|K1C17_MOUSE	Keratin, type I cytoskeletal 17 OS=Mus musculus GN=Krt17 PE=1 SV=3	MOUSE	1
23	0	1.89	5.992	4.545	2.686	sp|Q61781|K1C14_MOUSE	Keratin, type I cytoskeletal 14 OS=Mus musculus GN=Krt14 PE=1 SV=2	MOUSE	1
24	1.59	1.59	5.762	2.832	0.9766	sp|Q5SUA5|MYO1G_MOUSE	Unconventional myosin-Ig OS=Mus musculus GN=Myo1g PE=1 SV=1	MOUSE	1
25	1.44	1.45	4.204	2.655	2.655	sp|Q6IFX2|K1C42_MOUSE	Keratin, type I cytoskeletal 42 OS=Mus musculus GN=Krt42 PE=1 SV=1	MOUSE	1
26	1.4	1.4	10.14	6.28	6.28	sp|Q8CI43|MYL6B_MOUSE	Myosin light chain 6B OS=Mus musculus GN=Myl6b PE=1 SV=1	MOUSE	1
26	0	1.4	8.228	8.228	8.228	tr|A0A1W2P7Q9|A0A1W2P7Q9_MOUSE	Myosin light polypeptide 6 OS=Mus musculus GN=Myl6 PE=1 SV=1	MOUSE	1
26	0	1.4	9.353	9.353	9.353	tr|A0A1W2P6G5|A0A1W2P6G5_MOUSE	Myosin light polypeptide 6 OS=Mus musculus GN=Myl6 PE=1 SV=1	MOUSE	1
26	0	1.4	8.553	8.553	8.553	tr|A0A1W2P6F6|A0A1W2P6F6_MOUSE	Myosin light polypeptide 6 OS=Mus musculus GN=Myl6 PE=1 SV=1	MOUSE	1
26	0	1.4	8.609	8.609	8.609	sp|Q60605|MYL6_MOUSE	Myosin light polypeptide 6 OS=Mus musculus GN=Myl6 PE=1 SV=3	MOUSE	1
27	1.31	1.31	12.08	12.08	8.333	tr|Q8C845|Q8C845_MOUSE	EF-hand domain-containing protein D2 OS=Mus musculus GN=Efhd2 PE=1 SV=1	MOUSE	2
27	0	1.31	12.08	12.08	8.333	sp|Q9D8Y0|EFHD2_MOUSE	EF-hand domain-containing protein D2 OS=Mus musculus GN=Efhd2 PE=1 SV=1	MOUSE	2
28	0.97	0.97	2.789	1.461	1.461	sp|Q9ERG0|LIMA1_MOUSE	LIM domain and actin-binding protein 1 OS=Mus musculus GN=Lima1 PE=1 SV=3	MOUSE	1
29	0.85	0.85	13.71	4.839	4.839	tr|G5E8R2|G5E8R2_MOUSE	Tropomyosin 1, alpha, isoform CRA_k OS=Mus musculus GN=Tpm1 PE=1 SV=1	MOUSE	1
29	0	0.85	13.71	4.839	4.839	tr|G5E8R1|G5E8R1_MOUSE	Tropomyosin 1, alpha, isoform CRA_j OS=Mus musculus GN=Tpm1 PE=1 SV=1	MOUSE	1
29	0	0.85	13.88	4.898	4.898	tr|G5E8R0|G5E8R0_MOUSE	Tropomyosin 1, alpha, isoform CRA_i OS=Mus musculus GN=Tpm1 PE=1 SV=1	MOUSE	1
29	0	0.85	13.71	4.839	4.839	tr|E9Q456|E9Q456_MOUSE	Tropomyosin alpha-1 chain OS=Mus musculus GN=Tpm1 PE=1 SV=1	MOUSE	1
29	0	0.85	13.55	4.781	4.781	tr|E9Q455|E9Q455_MOUSE	Tropomyosin alpha-1 chain OS=Mus musculus GN=Tpm1 PE=1 SV=1	MOUSE	1
29	0	0.85	13.88	4.898	4.898	tr|E9Q453|E9Q453_MOUSE	Tropomyosin alpha-1 chain OS=Mus musculus GN=Tpm1 PE=1 SV=1	MOUSE	1
29	0	0.85	24.49	24.49	24.49	tr|S4R261|S4R261_MOUSE	Tropomyosin alpha-1 chain OS=Mus musculus GN=Tpm1 PE=1 SV=1	MOUSE	1
30	0.8	0.8	3.383	3.383	3.383	sp|P12970|RL7A_MOUSE	60S ribosomal protein L7a OS=Mus musculus GN=Rpl7a PE=1 SV=2	MOUSE	1
31	0.69	0.69	2.897	1.395	1.395	tr|A0A1L1SV25|A0A1L1SV25_MOUSE	Alpha-actinin-4 OS=Mus musculus GN=Actn4 PE=1 SV=1	MOUSE	1
31	0	0.69	2.961	1.425	1.425	sp|P57780|ACTN4_MOUSE	Alpha-actinin-4 OS=Mus musculus GN=Actn4 PE=1 SV=1	MOUSE	1
31	0	0.69	1.466	1.466	1.466	tr|A1BN54|A1BN54_MOUSE	Alpha actinin 1a OS=Mus musculus GN=Actn1 PE=1 SV=1	MOUSE	1
31	0	0.69	4.025	4.025	4.025	tr|A0A1L1SVJ6|A0A1L1SVJ6_MOUSE	Alpha-actinin-4 (Fragment) OS=Mus musculus GN=Actn4 PE=1 SV=1	MOUSE	1
31	0	0.69	1.457	1.457	1.457	sp|Q7TPR4|ACTN1_MOUSE	Alpha-actinin-1 OS=Mus musculus GN=Actn1 PE=1 SV=1	MOUSE	1
32	0.6	0.6	10.14	5.991	5.991	sp|Q9CR57|RL14_MOUSE	60S ribosomal protein L14 OS=Mus musculus GN=Rpl14 PE=1 SV=3	MOUSE	1
33	0.54	0.54	5.143	5.143	5.143	tr|Q9D9P1|Q9D9P1_MOUSE	MICOS complex subunit OS=Mus musculus GN=Chchd3 PE=1 SV=1	MOUSE	1
33	0	0.54	4.688	4.688	4.688	tr|D3Z0L4|D3Z0L4_MOUSE	MICOS complex subunit (Fragment) OS=Mus musculus GN=Chchd3 PE=1 SV=1	MOUSE	1
33	0	0.54	3.965	3.965	3.965	sp|Q9CRB9|MIC19_MOUSE	MICOS complex subunit Mic19 OS=Mus musculus GN=Chchd3 PE=1 SV=1	MOUSE	1
34	0.37	0.42	7.239	2.862	1.515	sp|Q3UV17|K22O_MOUSE	Keratin, type II cytoskeletal 2 oral OS=Mus musculus GN=Krt76 PE=1 SV=1	MOUSE	1
35	0.24	0.24	3.481	0.8467	0	sp|Q9WTI7|MYO1C_MOUSE	Unconventional myosin-Ic OS=Mus musculus GN=Myo1c PE=1 SV=2	MOUSE	0
36	0.18	0.18	1.731	1.338	0	sp|Q9JJ28|FLII_MOUSE	Protein flightless-1 homolog OS=Mus musculus GN=Flii PE=1 SV=1	MOUSE	0
37	0.13	0.13	10.22	3.556	0	sp|O70251|EF1B_MOUSE	Elongation factor 1-beta OS=Mus musculus GN=Eef1b PE=1 SV=5	MOUSE	0
38	0.1	2.34	6.143	1.897	1.084	sp|E9Q634|MYO1E_MOUSE	Unconventional myosin-Ie OS=Mus musculus GN=Myo1e PE=1 SV=1	MOUSE	1
39	0.07	0.07	9.426	6.557	0	tr|A2AE89|A2AE89_MOUSE	Glutathione S-transferase Mu 1 OS=Mus musculus GN=Gstm1 PE=1 SV=2	MOUSE	0
39	0	0.07	10.55	7.339	0	sp|P10649|GSTM1_MOUSE	Glutathione S-transferase Mu 1 OS=Mus musculus GN=Gstm1 PE=1 SV=2	MOUSE	0
39	0	0.07	8.247	8.247	0	tr|F6WHQ7|F6WHQ7_MOUSE	Glutathione S-transferase Mu 1 (Fragment) OS=Mus musculus GN=Gstm1 PE=1 SV=1	MOUSE	0
40	0.05	0.07	0.6194	0.3097	0	tr|B7FAV1|B7FAV1_MOUSE	Filamin, alpha (Fragment) OS=Mus musculus GN=Flna PE=1 SV=1	MOUSE	0
40	0	0.07	0.6063	0.3031	0	tr|B7FAU9|B7FAU9_MOUSE	Filamin, alpha OS=Mus musculus GN=Flna PE=1 SV=1	MOUSE	0
40	0	0.07	0.6045	0.3022	0	sp|Q8BTM8|FLNA_MOUSE	Filamin-A OS=Mus musculus GN=Flna PE=1 SV=5	MOUSE	0
