# Supplementary material for: MYO1F regulates antifungal immunity by regulating acetylation of microtubules
Source: Proc Natl Acad Sci U S A. 2021 Jul 23;118(30):e2100230118. doi: 10.1073/pnas.2100230118 (PMC8325298; doi:10.1073/pnas.2100230118)
Supplement: Supplementary File [file pnas.2100230118.sd04.xlsx]

## Sheet: Information
Search parameters
Type of search	:MS/MS Ion Search
Enzyme	:Trypsin
Fixed modifications	:Carbamidomethyl (C)
Variable modifications	:Gln- Epyro-Glu (N-term Q) , Oxidation (M)
Mass values	:Monoisotopic
Protein mass	:Unrestricted
Peptide mass tolerance	:-/+ 15 ppm
Fragment mass tolerance	:-/+ 20 mmu
Max missed cleavages	:1
Instrument type	:Default
Number of queries	:19,420
Database	:uniprot20180305 (556,825 sequences; 199,652,254 residues)
Taxonomy	:Homo sapiens (human) (20,317 sequences)
Score distribution
Decoy search summary
Peptide matches	in uniprot20180305	in Decoy	FDR
--above identity threshold	4335	109	2.51%
--above identity or homology threshold	4417	114	2.58%
Legend

## Sheet: Protein Peptide Information
Accession	Description	Mass	Score	Matches	Sequences	emPAI	Coverage
P38646	Stress-70 protein, mitochondrial OS=Homo sapiens OX=9606 GN=HSPA9 PE=1 SV=2	73920	2034	91(65)	33(28)	4.21	52%	P38646_uniprot
	Peptide	Unique	Matches	Modification	Observed	Mr(expt)	Mr(calc)	ppm	Miss	Score	Expect	Rank	Query
	R.LVGMPAK.R	U	1		358.2078	714.4011	714.4098	-12.22	0	1	14	6	62
	R.LVGMPAKR.Q	U	1		436.2614	870.5083	870.5109	-3.05	1	29	0.015	1	1346
	R.HIVKEFK.R	U	1		450.7678	899.5210	899.5229	-2.12	1	9	1.8	2	1569
	K.LFE->M<-AYK.K	U	1	Oxidation (M)	459.2263	916.4380	916.4364	1.76	0	20	0.14	1	1739
	K.VLENAEGAR.T	U	1		479.7508	957.4870	957.4879	-0.94	0	65	3.8e-006	1	2189
	K.LFE->M<-AYKK.M	U	1	Oxidation (M)	523.2729	1044.5312	1044.5314	-0.14	1	18	0.28	1	3409
	R->.<-QAASSLQQASLK.L	U	1	Gln->pyro-Glu (N-term Q)	607.8213	1213.6280	1213.6302	-1.83	0	(16)	0.29	1	6317
	R.QAASSLQQASLK.L	U	2		616.3372	1230.6598	1230.6568	2.42	0	27	0.024	1	6515
	K.DAGQISGLNVLR.V	U	2		621.8447	1241.6749	1241.6728	1.70	0	80	1.2e-007	1	6731
	K.VQQTVQDLFGR.A	U	3		645.8434	1289.6722	1289.6728	-0.48	0	72	7.9e-007	1	7592
	K.ETAENYLGHTAK.N	U	1		667.3245	1332.6345	1332.6310	2.64	0	57	2.2e-005	1	8356
	R.ASNGDAWVEAHGK.L	U	1		671.3112	1340.6079	1340.6109	-2.26	0	69	9.2e-007	1	8479
	R.YDDPEVQKDIK.N	U	1		675.3284	1348.6423	1348.6510	-6.48	1	28	0.022	1	8644
	R.AQFEGIVTDLIR.R	U	1		681.3752	1360.7359	1360.7351	0.64	0	73	4.8e-007	1	8873
	R.TTPSVVAFTADGER.L	U	11		725.8625	1449.7104	1449.7100	0.30	0	99	1.6e-009	1	10331
	K.SDIGEVILVGG->M<-TR.M	U	4	Oxidation (M)	731.8810	1461.7475	1461.7497	-1.51	0	49	0.00019	1	10534
	R.AQFEGIVTDLIRR.T	U	1		759.4253	1516.8361	1516.8362	-0.01	1	33	0.0027	1	11257
	R.AQFEGIVTDLIRR.T	U	1		506.6200	1516.8383	1516.8362	1.38	1	(31)	0.0042	1	11258
	R->.<-QAVTNPNNTFYATK.R	U	1	Gln->pyro-Glu (N-term Q)	776.3768	1550.7390	1550.7365	1.59	0	(32)	0.0077	1	11732
	K.LYSPSQIGAFVLMK.M	U	1		777.4251	1552.8355	1552.8323	2.08	0	(52)	4.7e-005	1	11768
	R.QAVTNPNNTFYATK.R	U	4		784.8890	1567.7635	1567.7631	0.30	0	70	1.1e-006	1	11972
	K.LYSPSQIGAFVL->M<-K.M	U	2	Oxidation (M)	785.4215	1568.8285	1568.8272	0.78	0	72	5.6e-007	1	12002
	K.LYSPSQIGAFVL->M<-K.M	U	1	Oxidation (M)	523.9507	1568.8304	1568.8272	2.01	0	(45)	0.0003	1	12003
	K.MKETAENYLGHTAK.N	U	1		796.8882	1591.7619	1591.7664	-2.81	1	(42)	0.00071	1	12351
	K.MKETAENYLGHTAK.N	U	1		398.9491	1591.7674	1591.7664	0.64	1	(19)	0.14	1	12352
	K.MKETAENYLGHTAK.N	U	1		531.5966	1591.7679	1591.7664	0.91	1	61	9.1e-006	1	12353
	K.LLGQFTLIGIPPAPR.G	U	4		796.9804	1591.9461	1591.9450	0.73	0	72	5.8e-008	1	12368
	R.VINEPTAAALAYGLDK.S	U	2		823.4457	1644.8768	1644.8723	2.77	0	59	1.1e-005	1	12988
	R->.<-QATKDAGQISGLNVLR.V	U	1	Gln->pyro-Glu (N-term Q)	827.4507	1652.8868	1652.8846	1.35	1	2	5.2	2	13070
	K.NAVITVPAYFNDSQR.Q	U	6		847.9279	1693.8412	1693.8424	-0.71	0	58	1.7e-005	1	13498
	R.ETGVDLTKDN->M<-ALQR.V	U	2	Oxidation (M)	853.9222	1705.8299	1705.8305	-0.33	1	44	0.00041	1	13644
	R.ETGVDLTKDN->M<-ALQR.V	U	1	Oxidation (M)	569.6180	1705.8321	1705.8305	0.95	1	(32)	0.0094	1	13646
	R->.<-QAVTNPNNTFYATKR.L	U	2	Gln->pyro-Glu (N-term Q)	854.4282	1706.8419	1706.8376	2.49	1	68	1.8e-006	1	13664
	R.QAVTNPNNTFYATKR.L	U	1		575.6282	1723.8629	1723.8642	-0.76	1	(30)	0.011	1	13865
	R.QAVTNPNNTFYATKR.L	U	1		862.9404	1723.8663	1723.8642	1.24	1	(25)	0.039	1	13867
	K.SQVFSTAADGQTQVEIK.V	U	6		904.9562	1807.8979	1807.8952	1.50	0	70	1e-006	1	14743
	R.VEAVNMAEGIIHDTETK.M	U	1		928.9561	1855.8977	1855.8986	-0.47	0	(16)	0.23	1	15083
	R.VEAVN->M<-AEGIIHDTETK.M	U	2	Oxidation (M)	936.9556	1871.8966	1871.8935	1.66	0	27	0.018	1	15183
	K.STNGDTFLGGEDFDQALLR.H	U	1		1028.4843	2054.9539	2054.9545	-0.28	0	139	8.5e-014	1	16284
	K.ERVEAVNMAEGIIHDTETK.M	U	1		714.6893	2141.0460	2141.0423	1.74	1	30	0.0097	1	16621
	R.E->M<-AGDNKLLGQFTLIGIPPAPR.G	U	1	Oxidation (M)	785.4236	2353.2491	2353.2464	1.16	1	66	1.1e-006	1	17435
	R.EQQIVIQSSGGLSKDDIENMVK.N	U	1		1209.6123	2417.2100	2417.2108	-0.30	1	(12)	0.55	1	17657
	R.EQQIVIQSSGGLSKDDIENMVK.N	U	2		806.7455	2417.2146	2417.2108	1.58	1	44	0.00039	1	17658
	K.A->M<-QDAEVSKSDIGEVILVGGMTR.M	U	3	Oxidation (M)	808.0714	2421.1924	2421.1880	1.84	1	66	2.2e-006	1	17661
	R.EQQIVIQSSGGLSKDDIEN->M<-VK.N	U	2	Oxidation (M)	812.0764	2433.2072	2433.2057	0.62	1	(36)	0.0017	1	17708
	K.A->M<-QDAEVSKSDIGEVILVGG->M<-TR.M	U	3	2 Oxidation (M)	813.4006	2437.1801	2437.1829	-1.16	1	(60)	8.3e-006	1	17721
	K.AKCELSSSVQTDINLPYLT->M<-DSSGPK.H	U	1	Oxidation (M)	953.1247	2856.3522	2856.3521	0.05	1	32	0.0037	1	18623
P23396	40S ribosomal protein S3 OS=Homo sapiens OX=9606 GN=RPS3 PE=1 SV=2	26842	1912	116(87)	26(22)	25.50	80%	P23396_uniprot
	Peptide	Unique	Matches	Modification	Observed	Mr(expt)	Mr(calc)	ppm	Miss	Score	Expect	Rank	Query
	R.QGVLGIK.V	U	2		357.7292	713.4439	713.4436	0.44	0	22	0.041	1	59
	K.LLGGLAVR.R	U	3		399.7640	797.5133	797.5123	1.30	0	50	3.6e-005	1	622
	R.ACYGVLR.F	U	5		419.7154	837.4163	837.4167	-0.42	0	35	0.0031	1	1037
	R.FIMESGAK.G	U	1		441.7227	881.4308	881.4317	-0.96	0	32	0.0077	1	1458
	K.FVADGIFK.A	U	4		448.7477	895.4808	895.4804	0.50	0	20	0.077	1	1533
	R.RACYGVLR.F	U	1		497.7665	993.5183	993.5178	0.54	1	35	0.0038	1	2655
	R.KFVADGIFK.A	U	3		512.7948	1023.5750	1023.5753	-0.26	1	39	0.0011	1	3146
	R.TEIIILATR.T	U	16		515.3195	1028.6244	1028.6230	1.36	0	57	8.2e-006	1	3214
	R.ELTAVVQKR.F	U	1		522.3121	1042.6097	1042.6135	-3.62	1	51	6.7e-005	1	3384
	R.YKLLGGLAVR.R	U	2		545.3437	1088.6728	1088.6706	2.05	1	23	0.0079	1	4120
	R.YKLLGGLAVR.R	U	1		363.8983	1088.6731	1088.6706	2.33	1	(22)	0.0089	1	4121
	K.AELNEFLTR.E	U	4		546.7881	1091.5617	1091.5611	0.60	0	46	0.0004	1	4165
	R.IRELTAVVQK.R	U	3		578.8556	1155.6967	1155.6975	-0.69	1	16	0.1	1	5256
	K.IMLPWDPTGK.I	U	2		579.3048	1156.5951	1156.5951	0.01	0	(36)	0.0028	1	5269
	K.I->M<-LPWDPTGK.I	U	6	Oxidation (M)	587.3022	1172.5899	1172.5900	-0.03	0	53	7.1e-005	1	5567
	R.GLCAIAQAESLR.Y	U	2		644.8384	1287.6623	1287.6605	1.43	0	60	1.2e-005	1	7562
	K.VKI->M<-LPWDPTGK.I	U	2	Oxidation (M)	700.8842	1399.7539	1399.7534	0.38	1	48	0.00014	1	9395
	R.ELAEDGYSGVEVR.V	U	14		712.3395	1422.6645	1422.6627	1.30	0	81	6e-008	1	9799
	K.KPLPDHVSIVEPK.D	U	2		729.9159	1457.8172	1457.8242	-4.78	0	20	0.059	1	10453
	K.DEILPTTPISEQK.G	U	5		735.8893	1469.7641	1469.7613	1.91	0	40	0.0011	1	10639
	R.FGFPEGSVELYAEK.V	U	4		786.8823	1571.7500	1571.7508	-0.51	0	67	2.1e-006	1	12033
	K.GGKPEPPAMPQPVPTA.-	U	1		787.4047	1572.7948	1572.7970	-1.43	0	(4)	6.2	1	12045
	R.VTPTRTEIIILATR.T	U	2		792.4769	1582.9392	1582.9406	-0.91	1	51	1.1e-005	1	12203
	R.VTPTRTEIIILATR.T	U	5		528.6544	1582.9413	1582.9406	0.39	1	(32)	0.00089	1	12206
	K.GGKPEPPA->M<-PQPVPTA.-	U	6	Oxidation (M)	795.4019	1588.7893	1588.7919	-1.66	0	41	0.001	1	12308
	K.RFGFPEGSVELYAEK.V	U	1		864.9315	1727.8485	1727.8519	-1.96	1	19	0.14	1	13924
	K.FVADGIFKAELNEFLTR.E	U	1		985.5223	1969.0301	1969.0309	-0.39	1	36	0.0018	1	15899
	K.FVADGIFKAELNEFLTR.E	U	1		657.3522	1969.0349	1969.0309	2.01	1	(36)	0.0017	1	15901
	R.FGFPEGSVELYAEKVATR.G	U	1		667.3438	1999.0096	1999.0051	2.26	1	41	0.00078	1	16051
	K.FVDGLMIHSGDPVNYYVDTAVR.H	U	1		823.4034	2467.1885	2467.1842	1.73	0	76	1.9e-007	1	17814
	K.FVDGL->M<-IHSGDPVNYYVDTAVR.H	U	6	Oxidation (M)	828.7354	2483.1842	2483.1791	2.05	0	(64)	2.4e-006	1	17846
	K.KPLPDHVSIVEPKDEILPTTPISEQK.G	U	4		728.4008	2909.5742	2909.5750	-0.27	1	(41)	0.00017	1	18667
	K.KPLPDHVSIVEPKDEILPTTPISEQK.G	U	4		970.8680	2909.5821	2909.5750	2.46	1	41	0.00015	1	18672
P06748	Nucleophosmin OS=Homo sapiens OX=9606 GN=NPM1 PE=1 SV=2	32726	1798	55(45)	15(12)	10.18	64%	P06748_uniprot
	Peptide	Unique	Matches	Modification	Observed	Mr(expt)	Mr(calc)	ppm	Miss	Score	Expect	Rank	Query
	K.LLSISGK.R	U	1		359.2284	716.4423	716.4432	-1.30	0	41	0.0007	1	68
	K.VTLATLK.M	U	5		373.2444	744.4743	744.4745	-0.25	0	40	0.00013	1	205
	K.FINYVK.N	U	2		392.2241	782.4337	782.4327	1.31	0	24	0.035	1	447
	K.LLSISGKR.S	U	1		437.2795	872.5445	872.5443	0.23	1	36	0.00092	1	1386
	K.GPSSVEDIK.A	U	4		466.2396	930.4646	930.4658	-1.28	0	38	0.003	1	1849
	K.GPSSVEDIKAK.M	U	1		565.8047	1129.5948	1129.5979	-2.71	1	(46)	0.00041	1	4762
	K.GPSSVEDIKAK.M	U	1		377.5394	1129.5963	1129.5979	-1.42	1	55	5.5e-005	1	4764
	K.->M<-QASIEKGGSLPK.V	U	1	Oxidation (M)	681.3557	1360.6969	1360.7020	-3.79	1	3	8.6	1	8864
	K.VDNDENEHQLSLR.T	U	3		523.5813	1567.7221	1567.7226	-0.36	0	(58)	1.1e-005	1	11966
	K.VDNDENEHQLSLR.T	U	5		784.8684	1567.7223	1567.7226	-0.24	0	99	1.1e-009	1	11967
	R.MTDQEAIQDLWQWR.K	U	1		910.4254	1818.8363	1818.8359	0.21	0	(112)	5.9e-011	1	14836
	R.->M<-TDQEAIQDLWQWR.K	U	4	Oxidation (M)	918.4238	1834.8331	1834.8308	1.24	0	134	5.8e-013	1	14934
	R.->M<-TDQEAIQDLWQWR.K	U	1	Oxidation (M)	612.6187	1834.8341	1834.8308	1.80	0	(56)	4.3e-005	1	14935
	R.->M<-TDQEAIQDLWQWRK.S	U	2	Oxidation (M)	982.4666	1962.9187	1962.9258	-3.62	1	87	1.8e-008	1	15836
	R.->M<-TDQEAIQDLWQWRK.S	U	2	Oxidation (M)	655.3162	1962.9267	1962.9258	0.44	1	(73)	4.6e-007	1	15838
	K.DELHIVEAEA->M<-NYEGSPIK.V	U	2	Oxidation (M)	1081.0099	2160.0052	2160.0045	0.36	0	(26)	0.021	1	16688
	K.DELHIVEAEA->M<-NYEGSPIK.V	U	3	Oxidation (M)	721.0093	2160.0060	2160.0045	0.72	0	64	2.8e-006	1	16689
	K.MSVQPTVSLGGFEITPPVVLR.L	U	1		743.0771	2226.2094	2226.2083	0.53	0	(54)	1.6e-005	1	16975
	K.MSVQPTVSLGGFEITPPVVLR.L	U	1		1114.1126	2226.2105	2226.2083	1.03	0	(77)	6.9e-008	1	16976
	K.->M<-SVQPTVSLGGFEITPPVVLR.L	U	2	Oxidation (M)	1122.1084	2242.2022	2242.2032	-0.41	0	101	4.7e-010	1	17055
	K.->M<-SVQPTVSLGGFEITPPVVLR.L	U	2	Oxidation (M)	748.4091	2242.2054	2242.2032	0.97	0	(63)	2.6e-006	1	17058
	R.TVSLGAGAKDELHIVEAEAMNYEGSPIK.V	U	1		733.1211	2928.4555	2928.4538	0.56	1	(45)	0.00021	1	18696
	R.TVSLGAGAKDELHIVEAEAMNYEGSPIK.V	U	1		977.1609	2928.4608	2928.4538	2.39	1	108	1e-010	1	18697
	R.TVSLGAGAKDELHIVEAEA->M<-NYEGSPIK.V	U	1	Oxidation (M)	1473.2283	2944.4420	2944.4488	-2.30	1	(41)	0.00042	1	18707
	R.TVSLGAGAKDELHIVEAEA->M<-NYEGSPIK.V	U	3	Oxidation (M)	982.4890	2944.4452	2944.4488	-1.21	1	(70)	6.2e-007	1	18708
	R.TVSLGAGAKDELHIVEAEA->M<-NYEGSPIK.V	U	1	Oxidation (M)	737.1190	2944.4470	2944.4488	-0.61	1	(41)	0.00048	1	18709
	K.CGSGPVHISGQHLVAVEEDAESEDEEEEDVKLLSISGK.R	U	1		1020.4794	4077.8886	4077.8961	-1.82	1	13	0.15	1	19264
	K.LAADEDDDDDDEEDDDEDDDDDDFDDEEAEEKAPVK.K	U	2		1373.4893	4117.4460	4117.4483	-0.57	1	10	0.1	1	19280
Q7KZF4	Staphylococcal nuclease domain-containing protein 1 OS=Homo sapiens OX=9606 GN=SND1 PE=1 SV=1	102618	1737	108(71)	48(38)	3.52	56%	Q7KZF4_uniprot
	Peptide	Unique	Matches	Modification	Observed	Mr(expt)	Mr(calc)	ppm	Miss	Score	Expect	Rank	Query
	R.LNLWR.Y	U	2		351.2076	700.4006	700.4020	-2.02	0	37	0.0033	1	15
	K.GLATVIR.Y	U	1		365.2350	728.4555	728.4545	1.40	0	33	0.0078	1	152
	K.FFTESR.L	U	2		393.6927	785.3709	785.3708	0.18	0	20	0.053	1	464
	K.LMENMR.N	U	1		397.1880	792.3615	792.3622	-0.90	0	33	0.0039	1	549
	R.LKLYLPK.E	U	1		437.7919	873.5692	873.5687	0.58	1	1	0.8	1	1397
	K.YTIENPR.H	U	1		446.7292	891.4439	891.4450	-1.19	0	29	0.02	1	1511
	R.QINLSNIR.A	U	3		479.2772	956.5399	956.5403	-0.37	0	43	0.00075	1	2169
	R.TDAVDSVVR.D	U	1		481.2511	960.4876	960.4876	-0.05	0	43	0.00078	1	2247
	R.RGEFCIAK.F	U	1		490.7529	979.4913	979.4909	0.40	1	26	0.028	1	2459
	K.SLLSAEEAAK.Q	U	4		509.7755	1017.5365	1017.5342	2.23	0	28	0.027	1	3025
	K.EGLVMVEVR.K	U	3		516.2845	1030.5544	1030.5481	6.11	0	54	7.2e-005	1	3244
	K->.<-QFLPFLQR.A	U	1	Gln->pyro-Glu (N-term Q)	516.2888	1030.5631	1030.5600	2.98	0	(25)	0.044	1	3247
	K.EGLV->M<-VEVR.K	U	1	Oxidation (M)	524.2795	1046.5445	1046.5430	1.43	0	(30)	0.013	1	3454
	K.QFLPFLQR.A	U	2		524.8013	1047.5880	1047.5865	1.37	0	36	0.0017	1	3479
	K.FVDGEWYR.A	U	1		536.2487	1070.4829	1070.4821	0.69	0	25	0.016	1	3784
	R.EYG->M<-IYLGK.D	U	2	Oxidation (M)	545.2678	1088.5210	1088.5212	-0.22	0	22	0.072	1	4103
	K.EVCFTIENK.T	U	2		570.2747	1138.5349	1138.5329	1.79	0	25	0.035	1	4939
	R.LGTLSPAFSTR.V	U	4		575.3171	1148.6197	1148.6190	0.66	0	52	6.8e-005	1	5128
	K.EGLV->M<-VEVRK.E	U	1	Oxidation (M)	588.3270	1174.6394	1174.6380	1.19	1	5	3.5	2	5617
	K.AKQFLPFLQR.A	U	1		624.3671	1246.7197	1246.7186	0.88	1	13	0.17	1	6797
	K.TIHLSSIRPPR.L	U	1		638.8750	1275.7354	1275.7411	-4.46	0	3	1.9	1	7372
	R.EVEVEVESMDK.A	U	1		647.2963	1292.5780	1292.5806	-2.02	0	(2)	3.9	1	7627
	R.EVEVEVES->M<-DK.A	U	2	Oxidation (M)	655.2932	1308.5719	1308.5755	-2.78	0	34	0.002	1	7887
	R.DYVAPTANLDQK.D	U	1		667.8336	1333.6526	1333.6514	0.89	0	57	2.8e-005	1	8364
	K.IHVFYIDYGNR.E	U	3		698.8545	1395.6944	1395.6935	0.65	0	32	0.008	1	9303
	K.IHVFYIDYGNR.E	U	1		466.2393	1395.6960	1395.6935	1.80	0	(21)	0.09	1	9305
	K.VMQVLNADAIVVK.L	U	1		700.4025	1398.7905	1398.7905	0.03	0	(44)	0.00028	1	9372
	K.DTPDEPWAFPAR.E	U	2		701.3224	1400.6302	1400.6361	-4.18	0	68	7e-007	1	9402
	K.V->M<-QVLNADAIVVK.L	U	3	Oxidation (M)	708.4008	1414.7870	1414.7854	1.12	0	66	1.8e-006	1	9665
	R.SEAVVEYVFSGSR.L	U	6		715.3529	1428.6913	1428.6885	1.93	0	86	2.2e-008	1	9898
	K.G->M<-WSEGNGSHTIR.D	U	1	Oxidation (M)	724.3228	1446.6309	1446.6310	-0.04	0	17	0.083	1	10231
	R.SSHYDELLAAEAR.A	U	3		731.3526	1460.6906	1460.6895	0.77	0	89	1.4e-008	1	10507
	K.VITEYLNAQESAK.S	U	2		733.3817	1464.7487	1464.7460	1.88	0	73	6e-007	1	10587
	R.DYVAPTANLDQKDK.Q	U	1		789.3929	1576.7713	1576.7733	-1.24	1	54	4.7e-005	1	12096
	R.EADGSETPEPFAAEAK.F	U	3		824.8720	1647.7295	1647.7264	1.87	0	58	8.6e-006	1	13028
	K.EVCFTIENKTPQGR.E	U	1		839.9147	1677.8148	1677.8145	0.20	1	7	1.9	1	13335
	R.NDIASHPPVEGSYAPR.R	U	2		855.4135	1708.8125	1708.8169	-2.58	0	52	5.6e-005	1	13689
	R.NDIASHPPVEGSYAPR.R	U	1		570.6119	1708.8140	1708.8169	-1.69	0	(49)	0.0001	1	13690
	K.LRPLYDIPYMFEAR.E	U	1		595.3116	1782.9131	1782.9127	0.25	0	(35)	0.0028	1	14537
	K.LRPLYDIPY->M<-FEAR.E	U	3	Oxidation (M)	600.6428	1798.9066	1798.9076	-0.53	0	37	0.0022	1	14677
	K.LRPLYDIPY->M<-FEAR.E	U	2	Oxidation (M)	900.4612	1798.9079	1798.9076	0.19	0	(19)	0.13	1	14678
	R.YGDFRADDADEFGYSR.-	U	1		628.5983	1882.7730	1882.7758	-1.51	1	15	0.037	1	15270
	R.YGDFRADDADEFGYSR.-	U	1		942.3970	1882.7795	1882.7758	1.96	1	(4)	0.52	1	15271
	K.ETCLITFLLAGIECPR.G	U	1		946.9837	1891.9528	1891.9536	-0.39	0	64	3.6e-006	1	15360
	R.TCATVTIGGINIAEALVSK.G	U	1		640.0158	1917.0254	1917.0241	0.68	0	(23)	0.031	1	15538
	R.TCATVTIGGINIAEALVSK.G	U	1		959.5208	1917.0269	1917.0241	1.48	0	62	4.6e-006	1	15539
	K.DTNGENIAESLVAEGLATR.R	U	1		653.9928	1958.9566	1958.9545	1.07	0	(34)	0.0035	1	15807
	K.DTNGENIAESLVAEGLATR.R	U	1		980.4857	1958.9568	1958.9545	1.17	0	94	3.6e-009	1	15808
	K.DTNGENIAESLVAEGLATRR.E	U	1		706.0250	2115.0532	2115.0556	-1.11	1	40	0.00099	1	16533
	K.IHVFYIDYGNREVLPSTR.L	U	1		545.5384	2178.1245	2178.1222	1.05	1	25	0.023	1	16768
	K.IHVFYIDYGNREVLPSTR.L	U	1		727.0489	2178.1248	2178.1222	1.22	1	(12)	0.41	1	16769
	K.IHVFYIDYGNREVLPSTR.L	U	1		1090.0697	2178.1248	2178.1222	1.23	1	(9)	0.98	1	16770
	R.AAATQPDAKDTPDEPWAFPAR.E	U	3		752.3618	2254.0636	2254.0654	-0.80	1	86	1.9e-008	1	17094
	R.AAATQPDAKDTPDEPWAFPAR.E	U	1		1128.0392	2254.0638	2254.0654	-0.73	1	(8)	1.4	1	17095
	R.NLPGLVQEGEPFSEEATLFTK.E	U	1		1153.5839	2305.1532	2305.1478	2.34	0	88	1.2e-008	1	17272
	R.NLPGLVQEGEPFSEEATLFTK.E	U	1		769.3925	2305.1557	2305.1478	3.45	0	(52)	4.9e-005	1	17273
	K.L->M<-EN->M<-RNDIASHPPVEGSYAPR.R	U	1	2 Oxidation (M)	839.3909	2515.1508	2515.1584	-3.01	1	3	2.4	1	17933
	R.VLPAQATEYAFAFIQVPQDDDAR.T	U	1		855.7590	2564.2553	2564.2547	0.21	0	(60)	8.6e-006	1	18037
	R.VLPAQATEYAFAFIQVPQDDDAR.T	U	1		1283.1354	2564.2562	2564.2547	0.58	0	67	1.8e-006	1	18038
	K.VNVTVDYIRPASPATETVPAFSER.T	U	2		873.7853	2618.3342	2618.3340	0.06	0	49	7.7e-005	1	18182
	K.VWAHYEEQPVEEV->M<-PVLEEKER.S	U	1	Oxidation (M)	686.3340	2741.3068	2741.3006	2.25	1	7	1.1	1	18427
	K.VWAHYEEQPVEEV->M<-PVLEEKER.S	U	1	Oxidation (M)	914.7780	2741.3120	2741.3006	4.15	1	(1)	5.2	1	18428
	K.KVNVTVDYIRPASPATETVPAFSER.T	U	2		687.6150	2746.4309	2746.4290	0.68	1	(11)	0.34	1	18442
	K.KVNVTVDYIRPASPATETVPAFSER.T	U	2		916.4847	2746.4322	2746.4290	1.17	1	12	0.26	1	18443
	R.DIQNTQCLLNVEHLSAGCPHVTLQFADSK.G	U	1		824.6507	3294.5737	3294.5762	-0.75	0	33	0.0031	1	18962
	R.VLPAQATEYAFAFIQVPQDDDARTDAVDSVVR.D	U	1		1169.9170	3506.7291	3506.7318	-0.76	1	42	0.00031	1	19109
	R.VLPAQATEYAFAFIQVPQDDDARTDAVDSVVR.D	U	2		877.6921	3506.7392	3506.7318	2.12	1	(16)	0.12	1	19110
P61978	Heterogeneous nuclear ribonucleoprotein K OS=Homo sapiens OX=9606 GN=HNRNPK PE=1 SV=1	51230	1692	81(64)	26(24)	6.34	54%	P61978_uniprot
	Peptide	Unique	Matches	Modification	Observed	Mr(expt)	Mr(calc)	ppm	Miss	Score	Expect	Rank	Query
	R.GPPPPPPGR.G	U	4		436.2427	870.4709	870.4712	-0.30	0	7	1.6	3	1343
	K.DLAGSIIGK.G	U	3		437.2552	872.4959	872.4967	-0.95	0	35	0.0065	1	1382
	R.GGDL->M<-AYDR.R	U	1	Oxidation (M)	507.2212	1012.4278	1012.4284	-0.56	0	46	6.6e-005	1	2917
	R.DYDD->M<-SPR.R	U	1	Oxidation (M)	507.6949	1013.3752	1013.3760	-0.78	0	29	0.0014	1	2937
	R.VVLIGGKPDR.V	U	3		527.3244	1052.6342	1052.6342	0.02	0	(43)	0.00011	1	3577
	R.VVLIGGKPDR.V	U	2		351.8854	1052.6345	1052.6342	0.25	0	51	1.6e-005	1	3578
	K.GSDFDCELR.L	U	2		549.7291	1097.4437	1097.4448	-0.97	0	29	0.002	1	4260
	R.NTDEMVELR.I	U	1		553.7601	1105.5057	1105.5074	-1.49	0	(40)	0.00099	1	4349
	R.NTDE->M<-VELR.I	U	3	Oxidation (M)	561.7581	1121.5016	1121.5023	-0.63	0	55	2.3e-005	1	4635
	R.GGDL->M<-AYDRR.G	U	1	Oxidation (M)	585.2700	1168.5254	1168.5295	-3.53	1	21	0.054	1	5515
	R.RGRPVGFP->M<-R.G	U	1	Oxidation (M)	396.8859	1187.6360	1187.6346	1.16	1	0	13	2	5804
	R.NLPLPPPPPPR.G	U	18		597.8535	1193.6925	1193.6921	0.36	0	56	9.5e-006	1	5933
	R.NLPLPPPPPPR.G	U	1		398.9056	1193.6950	1193.6921	2.46	0	(30)	0.003	1	5945
	K.IDEPLEGSEDR.I	U	1		630.2900	1258.5654	1258.5677	-1.82	0	55	2e-005	1	7017
	K.ELRENTQTTIK.L	U	1		666.8573	1331.7000	1331.7045	-3.32	1	44	0.00054	1	8344
	K.IILDLISESPIK.G	U	2		670.9064	1339.7982	1339.7962	1.46	0	88	3.6e-009	1	8477
	R.SRNTDEMVELR.I	U	2		675.3253	1348.6360	1348.6405	-3.35	1	(34)	0.0053	1	8641
	R.SRNTDEMVELR.I	U	1		450.5527	1348.6364	1348.6405	-3.06	1	(29)	0.014	1	8642
	R.SRNTDE->M<-VELR.I	U	1	Oxidation (M)	455.8845	1364.6316	1364.6354	-2.82	1	37	0.0018	1	8908
	R.SRNTDE->M<-VELR.I	U	1	Oxidation (M)	683.3231	1364.6316	1364.6354	-2.81	1	(16)	0.27	1	8909
	R.LLIHQSLAGGIIGVK.G	U	2		759.9717	1517.9288	1517.9293	-0.35	0	(67)	2.1e-007	1	11266
	R.LLIHQSLAGGIIGVK.G	U	4		506.9846	1517.9321	1517.9293	1.83	0	68	1.6e-007	1	11271
	K.LFQECCPHSTDR.V	U	1		775.3385	1548.6624	1548.6450	11.3	0	33	0.0014	2	11709
	K.LFQECCPHSTDR.V	U	1		517.2286	1548.6641	1548.6450	12.4	0	(9)	0.37	2	11710
	K.IILDLISESPIKGR.A	U	1		777.4653	1552.9161	1552.9188	-1.74	1	73	1.1e-007	1	11771
	K.IILDLISESPIKGR.A	U	2		518.6472	1552.9198	1552.9188	0.66	1	(45)	4.6e-005	1	11774
	R.ILSISADIETIGEILK.K	U	1		857.9960	1713.9775	1713.9764	0.66	0	24	0.01	1	13755
	K.RPAED->M<-EEEQAFKR.S	U	2	Oxidation (M)	584.6036	1750.7889	1750.7944	-3.14	1	68	9.7e-007	1	14187
	R.TDYNASVSVPDSSGPER.I	U	6		890.9011	1779.7876	1779.7911	-2.01	0	56	1.1e-005	1	14498
	R.TDYNASVSVPDSSGPER.I	U	1		594.2713	1779.7921	1779.7911	0.52	0	(13)	0.27	1	14503
	R.ILSISADIETIGEILKK.I	U	1		922.0394	1842.0643	1842.0713	-3.81	1	80	1.1e-008	1	15021
	R.GSYGDLGGPIITTQVTIPK.D	U	3		959.0191	1916.0236	1916.0255	-0.97	0	57	1e-005	1	15533
	R.HESGASIKIDEPLEGSEDR.I	U	1		1034.9889	2067.9632	2067.9709	-3.69	1	(17)	0.14	1	16322
	R.HESGASIKIDEPLEGSEDR.I	U	1		690.3310	2067.9711	2067.9709	0.14	1	66	1.9e-006	1	16323
	K.ALRTDYNASVSVPDSSGPER.I	U	1		707.6806	2120.0200	2120.0134	3.09	1	38	0.0016	1	16552
	R.IITITGTQDQIQNAQYLLQNSVK.Q	U	1		1295.1982	2588.3819	2588.3810	0.37	0	(24)	0.015	1	18116
	R.IITITGTQDQIQNAQYLLQNSVK.Q	U	1		863.8022	2588.3847	2588.3810	1.46	0	55	1.3e-005	1	18117
	K.IDEPLEGSEDRIITITGTQDQIQNAQYLLQNSVK.Q	U	1		1277.3230	3828.9472	3828.9381	2.37	1	82	2.4e-008	1	19229
P11021	Endoplasmic reticulum chaperone BiP OS=Homo sapiens OX=9606 GN=HSPA5 PE=1 SV=2	72402	1637	78(59)	32(28)	4.64	51%	P11021_uniprot
	Peptide	Unique	Matches	Modification	Observed	Mr(expt)	Mr(calc)	ppm	Miss	Score	Expect	Rank	Query
	R.VMEHFIK.L	U	1		452.2414	902.4682	902.4684	-0.26	0	24	0.062	1	1595
	K.VLEDSDLK.K	U	1		459.7433	917.4720	917.4706	1.59	0	18	0.23	1	1762
	K.ITITNDQNR.L	U	1		537.7790	1073.5434	1073.5465	-2.88	0	41	0.0013	1	3802
	K.ETAEAYLGKK.V	U	1		555.2958	1108.5770	1108.5764	0.55	1	31	0.0087	1	4420
	K.VYEGERPLTK.D	U	1		397.8825	1190.6256	1190.6295	-3.28	0	(5)	3.4	2	5854
	K.VYEGERPLTK.D	U	1		596.3204	1190.6262	1190.6295	-2.80	0	36	0.0028	1	5855
	K.EFFNGKEPSR.G	U	2		605.7967	1209.5789	1209.5778	0.93	1	38	0.0015	1	6217
	R.VEIIANDQGNR.I		1		614.8221	1227.6297	1227.6207	7.32	0	28	0.022	1	6456
	K.DAGTIAGLNV->M<-R.I	U	4	Oxidation (M)	617.3167	1232.6189	1232.6183	0.45	0	48	0.00021	1	6559
	K.MKETAEAYLGK.K	U	1		620.8147	1239.6148	1239.6169	-1.64	1	51	7.9e-005	1	6686
	K.->M<-KETAEAYLGK.K	U	1	Oxidation (M)	628.8132	1255.6119	1255.6118	0.09	1	(12)	0.71	1	6969
	R.NELESYAYSLK.N	U	2		658.8224	1315.6302	1315.6295	0.52	0	56	2.4e-005	1	8035
	K.ELEEIVQPIISK.L	U	1		699.3976	1396.7806	1396.7813	-0.50	0	30	0.0061	1	9328
	R.TWNDPSVQQDIK.F	U	4		715.8492	1429.6838	1429.6838	0.03	0	45	0.00036	1	9925
	K.SDIDEIVLVGGSTR.I	U	2		730.8833	1459.7520	1459.7518	0.14	0	58	1.9e-005	1	10491
	R.AKFEELNMDLFR.S	U	1		504.9218	1511.7436	1511.7442	-0.41	1	(29)	0.014	1	11204
	R.AKFEELNMDLFR.S	U	1		756.8792	1511.7439	1511.7442	-0.23	1	(50)	0.0001	1	11205
	R.AKFEELN->M<-DLFR.S	U	3	Oxidation (M)	764.8766	1527.7386	1527.7391	-0.33	1	56	2.3e-005	1	11397
	R.AKFEELN->M<-DLFR.S	U	1	Oxidation (M)	510.2548	1527.7425	1527.7391	2.23	1	(27)	0.02	1	11399
	K.TFAPEEISAMVLTK.M	U	1		768.9028	1535.7911	1535.7905	0.39	0	(68)	2e-006	1	11521
	K.TFAPEEISA->M<-VLTK.M	U	4	Oxidation (M)	776.9000	1551.7854	1551.7854	-0.04	0	76	2.4e-007	1	11749
	K.NGRVEIIANDQGNR.I	U	1		778.3986	1554.7827	1554.7862	-2.28	1	18	0.15	1	11792
	K.NGRVEIIANDQGNR.I	U	1		519.2694	1554.7864	1554.7862	0.10	1	(18)	0.16	1	11793
	R.ITPSYVAFTPEGER.L	U	4		783.8949	1565.7752	1565.7726	1.71	0	62	7.2e-006	1	11935
	K.KSDIDEIVLVGGSTR.I	U	1		530.2893	1587.8459	1587.8468	-0.55	1	(31)	0.0091	1	12291
	K.KSDIDEIVLVGGSTR.I	U	2		794.9330	1587.8514	1587.8468	2.90	1	94	4.3e-009	1	12292
	K.TKPYIQVDIGGGQTK.T	U	2		802.9365	1603.8585	1603.8570	0.94	0	67	1.6e-006	1	12502
	R.IINEPTAAAIAYGLDK.R		1		830.4515	1658.8885	1658.8879	0.38	0	61	6.2e-006	1	13135
	K.NQLTSNPENTVFDAK.R	U	1		839.4063	1676.7979	1676.8006	-1.56	0	70	9.6e-007	1	13321
	R.IDTRNELESYAYSLK.N	U	1		601.3036	1800.8889	1800.8893	-0.22	1	44	0.00052	1	14694
	R.IDTRNELESYAYSLK.N	U	1		901.4534	1800.8922	1800.8893	1.58	1	(24)	0.051	1	14695
	R.IINEPTAAAIAYGLDKR.E	U	2		908.5015	1814.9885	1814.9890	-0.27	1	94	2.4e-009	1	14809
	R.IINEPTAAAIAYGLDKR.E	U	3		606.0036	1814.9890	1814.9890	-0.01	1	(68)	9.3e-007	1	14810
	K.NQLTSNPENTVFDAKR.L	U	2		611.9752	1832.9038	1832.9017	1.18	1	72	7e-007	1	14914
	K.SQIFSTASDNQPTVTIK.V	U	4		918.9711	1835.9277	1835.9265	0.65	0	94	4.3e-009	1	14967
	K.VTHAVVTVPAYFNDAQR.Q	U	3		629.9951	1886.9634	1886.9639	-0.30	0	50	8.7e-005	1	15316
	K.VTHAVVTVPAYFNDAQR.Q	U	3		944.4892	1886.9638	1886.9639	-0.03	0	(44)	0.0004	1	15317
	K.DNHLLGTFDLTGIPPAPR.G	U	2		645.3434	1933.0083	1933.0058	1.32	0	(52)	6.3e-005	1	15663
	K.DNHLLGTFDLTGIPPAPR.G	U	1		967.5123	1933.0100	1933.0058	2.18	0	83	4.2e-008	1	15665
	K.IEWLESHQDADIEDFK.A	U	1		658.9755	1973.9046	1973.9007	1.97	0	24	0.025	1	15919
	K.IEWLESHQDADIEDFK.A	U	1		987.9607	1973.9068	1973.9007	3.12	0	(22)	0.04	1	15920
	R.IEIESFYEGEDFSETLTR.A	U	1		1082.9974	2163.9803	2163.9848	-2.06	0	74	1.9e-007	1	16710
	K.IEWLESHQDADIEDFKAK.K	U	1		725.3510	2173.0310	2173.0327	-0.79	1	18	0.11	1	16739
	K.IEWLESHQDADIEDFKAK.K	U	1		544.2663	2173.0361	2173.0327	1.55	1	(5)	2.2	1	16740
	K.LYGSAGPPPTGEEDTAEKDEL.-	U	2		1088.5007	2174.9869	2174.9855	0.64	1	37	0.0011	1	16749
	R.ITPSYVAFTPEGERLIGDAAK.N	U	1		745.7269	2234.1590	2234.1583	0.31	1	28	0.011	1	17010
P63244	Receptor of activated protein C kinase 1 OS=Homo sapiens OX=9606 GN=RACK1 PE=1 SV=3	35511	1558	81(55)	20(18)	7.51	70%	P63244_uniprot
	Peptide	Unique	Matches	Modification	Observed	Mr(expt)	Mr(calc)	ppm	Miss	Score	Expect	Rank	Query
	K.TIIMWK.L	U	1		396.2282	790.4417	790.4411	0.80	0	23	0.049	1	512
	K.TII->M<-WK.L	U	1	Oxidation (M)	404.2266	806.4386	806.4360	3.14	0	(6)	3.2	2	688
	K.IIVDELK.Q	U	3		415.2555	828.4965	828.4957	1.01	0	21	0.1	1	959
	K.IWDLEGK.I	U	2		430.7290	859.4434	859.4440	-0.66	0	35	0.0058	1	1252
	K.VWNLANCK.L	U	1		502.7531	1003.4917	1003.4909	0.74	0	36	0.0033	1	2804
	R.DKTIIMWK.L	U	2		517.7892	1033.5638	1033.5630	0.76	1	35	0.003	1	3301
	R.DKTII->M<-WK.L	U	3	Oxidation (M)	525.7894	1049.5642	1049.5579	5.95	1	(22)	0.081	1	3530
	R.VWQVTIGTR.-	U	9		530.3015	1058.5883	1058.5873	0.99	0	44	0.00036	1	3639
	K.LWNTLGVCK.Y	U	3		545.7907	1089.5669	1089.5641	2.54	0	45	0.00056	1	4132
	R.DETNYGIPQR.A	U	5		596.7836	1191.5527	1191.5520	0.59	0	39	0.0012	1	5870
	R.LWDLTTGTTTR.R	U	5		632.8301	1263.6457	1263.6459	-0.16	0	55	4.1e-005	1	7116
	K.DVLSVAFSSDNR.Q	U	12		655.3224	1308.6302	1308.6310	-0.59	0	71	8.5e-007	1	7896
	R.YWLCAATGPSIK.I	U	2		683.8461	1365.6776	1365.6751	1.83	0	56	2.8e-005	1	8917
	R.LWDLTTGTTTRR.F	U	2		710.8798	1419.7450	1419.7470	-1.46	1	30	0.0098	1	9752
	R.LWDLTTGTTTRR.F	U	1		474.2559	1419.7458	1419.7470	-0.84	1	(19)	0.13	1	9753
	K.DGQAMLWDLNEGK.H	U	1		738.8445	1475.6744	1475.6715	2.00	0	(23)	0.04	1	10738
	K.DGQA->M<-LWDLNEGK.H	U	5	Oxidation (M)	746.8390	1491.6634	1491.6664	-1.98	0	68	9.2e-007	1	10971
	K.LTRDETNYGIPQR.A	U	3		781.8992	1561.7839	1561.7849	-0.60	1	34	0.0046	1	11870
	K.LTRDETNYGIPQR.A	U	2		521.6025	1561.7858	1561.7849	0.60	1	(33)	0.0059	1	11873
	K.IIVDELKQEVISTSSK.A	U	3		895.0016	1787.9886	1787.9880	0.34	1	112	2.5e-011	1	14595
	K.IIVDELKQEVISTSSK.A	U	2		597.0038	1787.9895	1787.9880	0.83	1	(84)	1.8e-008	1	14597
	R.FSPNSSNPIIVSCGWDK.L	U	2		954.4513	1906.8880	1906.8884	-0.17	0	93	3.4e-009	1	15436
	K.YTVQDESHSEWVSCVR.F	U	3		991.4388	1980.8630	1980.8636	-0.30	0	103	1.7e-010	1	15956
	K.YTVQDESHSEWVSCVR.F	U	3		661.2962	1980.8668	1980.8636	1.60	0	(45)	0.00012	1	15958
	K.HLYTLDGGDIINALCFSPNR.Y	U	1		759.3739	2275.0999	2275.1055	-2.49	0	(58)	1.4e-005	1	17176
	K.HLYTLDGGDIINALCFSPNR.Y	U	1		1138.5621	2275.1097	2275.1055	1.83	0	78	1.4e-007	1	17177
	K.GHNGWVTQIATTPQFPDMILSASR.D	U	1		876.4404	2626.2993	2626.2962	1.17	0	94	2.4e-009	1	18192
	K.GHNGWVTQIATTPQFPD->M<-ILSASR.D	U	1	Oxidation (M)	881.7711	2642.2915	2642.2911	0.15	0	(56)	1.6e-005	1	18223
	K.TNHIGHTGYLNTVTVSPDGSLCASGGK.D	U	1		915.1077	2742.3012	2742.3032	-0.73	0	10	0.74	1	18432
P36578	60S ribosomal protein L4 OS=Homo sapiens OX=9606 GN=RPL4 PE=1 SV=5	47953	1481	93(62)	26(25)	11.53	48%	P36578_uniprot
	Peptide	Unique	Matches	Modification	Observed	Mr(expt)	Mr(calc)	ppm	Miss	Score	Expect	Rank	Query
	K.EAVLLLK.K	U	2		393.2598	784.5051	784.5058	-0.90	0	39	0.00013	1	462
	K.AWNDIKK.V	U	1		437.7409	873.4673	873.4708	-4.00	1	32	0.015	1	1394
	K.EAVLLLKK.L	U	2		457.3078	912.6011	912.6008	0.37	1	28	0.0024	1	1702
	K.MINTDLSR.I	U	1		475.2429	948.4712	948.4698	1.39	0	(41)	0.0013	1	2069
	K.AAAAAAALQAK.S	U	2		478.7780	955.5414	955.5450	-3.79	0	58	1.3e-005	1	2145
	K.->M<-INTDLSR.I	U	2	Oxidation (M)	483.2394	964.4643	964.4648	-0.46	0	48	0.00018	1	2274
	K.LKAWNDIK.K	U	1		494.2853	986.5561	986.5549	1.26	1	16	0.32	1	2523
	K.NVTLPAVFK.A	U	2		494.7957	987.5768	987.5753	1.51	0	40	0.00068	1	2554
	K.TKEAVLLLK.K	U	3		507.8329	1013.6513	1013.6485	2.86	1	36	0.00026	1	2952
	R.ILKSPEIQR.A	U	3		361.8887	1082.6442	1082.6448	-0.53	1	46	0.00012	1	3983
	R.ILKSPEIQR.A	U	3		542.3295	1082.6444	1082.6448	-0.34	1	(41)	0.00035	1	3984
	K.SNYNLPMHK.M	U	1		552.2672	1102.5199	1102.5229	-2.78	0	(22)	0.066	1	4292
	K.SNYNLP->M<-HK.M	U	1	Oxidation (M)	560.2646	1118.5147	1118.5179	-2.78	0	43	0.00043	1	4565
	K.SNYNLP->M<-HK.M	U	1	Oxidation (M)	373.8457	1118.5153	1118.5179	-2.31	0	(9)	1.2	1	4566
	K.LDELYGTWR.K	U	1		576.7873	1151.5601	1151.5611	-0.84	0	56	2.9e-005	1	5189
	R.SGQGAFGNMCR.G	U	2		592.7505	1183.4865	1183.4863	0.24	0	35	0.0008	1	5747
	R.NIPGITLLNVSK.L	U	4		634.8833	1267.7520	1267.7500	1.64	0	59	3.5e-006	1	7222
	R.KLDELYGTWR.K	U	3		640.8360	1279.6574	1279.6561	1.08	1	52	6.4e-005	1	7418
	R.VDKAAAAAAALQAK.S	U	1		433.5856	1297.7351	1297.7354	-0.22	1	(39)	0.00084	1	7703
	R.VDKAAAAAAALQAK.S	U	2		649.8751	1297.7357	1297.7354	0.26	1	76	1.7e-007	1	7705
	R.FCIWTESAFR.K	U	4		658.8088	1315.6030	1315.6019	0.81	0	55	1.9e-005	1	8033
	R.FCIWTESAFRK.L	U	1		722.8559	1443.6972	1443.6969	0.24	1	42	0.00063	1	10173
	R.FCIWTESAFRK.L	U	1		482.2398	1443.6977	1443.6969	0.55	1	(36)	0.0028	1	10174
	R.GPCIIYNEDNGIIK.A	U	3		803.4006	1604.7866	1604.7868	-0.14	0	68	1.6e-006	1	12511
	R.IEEVPELPLVVEDK.V	U	3		804.9404	1607.8662	1607.8658	0.25	0	50	7e-005	1	12555
	R.RGPCIIYNEDNGIIK.A	U	4		881.4517	1760.8889	1760.8879	0.55	1	76	3.1e-007	1	14298
	R.RGPCIIYNEDNGIIK.A	U	3		587.9710	1760.8912	1760.8879	1.86	1	(58)	2.1e-005	1	14302
	K.APIRPDIVNFVHTNLR.K	U	3		931.5240	1861.0334	1861.0322	0.64	0	(26)	0.0079	1	15123
	K.APIRPDIVNFVHTNLR.K	U	3		621.3518	1861.0336	1861.0322	0.73	0	54	1.5e-005	1	15124
	K.APIRPDIVNFVHTNLR.K	U	2		466.2660	1861.0347	1861.0322	1.34	0	(13)	0.14	1	15127
	R.YAICSALAASALPALVMSK.G	U	1		646.3464	1936.0173	1936.0161	0.59	0	(30)	0.0075	1	15676
	R.YAICSALAASALPALV->M<-SK.G	U	2	Oxidation (M)	977.0129	1952.0112	1952.0111	0.07	0	85	2.8e-008	1	15781
	R.YAICSALAASALPALV->M<-SK.G	U	1	Oxidation (M)	651.6790	1952.0152	1952.0111	2.14	0	(29)	0.012	1	15782
	K.APIRPDIVNFVHTNLRK.N	U	2		664.0507	1989.1302	1989.1272	1.49	1	29	0.0017	1	16015
	K.APIRPDIVNFVHTNLRK.N	U	1		398.8334	1989.1308	1989.1272	1.82	1	(6)	0.35	1	16016
	K.APIRPDIVNFVHTNLRK.N	U	2		498.2901	1989.1312	1989.1272	2.00	1	(5)	0.45	1	16017
	R.IEEVPELPLVVEDKVEGYK.K	U	1		1093.0855	2184.1563	2184.1565	-0.09	1	(29)	0.0076	1	16797
	R.IEEVPELPLVVEDKVEGYK.K	U	2		729.0603	2184.1591	2184.1565	1.16	1	51	4.1e-005	1	16798
	R->.<-QPYAVSELAGHQTSAESWGTGR.A	U	4	Gln->pyro-Glu (N-term Q)	772.3588	2314.0547	2314.0614	-2.93	0	(51)	4.7e-005	1	17302
	R->.<-QPYAVSELAGHQTSAESWGTGR.A	U	2	Gln->pyro-Glu (N-term Q)	1158.0393	2314.0641	2314.0614	1.13	0	(44)	0.00021	1	17307
	R.QPYAVSELAGHQTSAESWGTGR.A	U	5		778.0361	2331.0864	2331.0880	-0.69	0	(39)	0.00099	1	17379
	R.QPYAVSELAGHQTSAESWGTGR.A	U	1		1166.5541	2331.0936	2331.0880	2.41	0	62	5.1e-006	1	17383
	K.NNRQPYAVSELAGHQTSAESWGTGR.A	U	2		679.8276	2715.2815	2715.2749	2.40	1	60	6.1e-006	1	18384
	K.NNRQPYAVSELAGHQTSAESWGTGR.A	U	2		906.1018	2715.2834	2715.2749	3.13	1	(35)	0.0019	1	18385
Q08211	ATP-dependent RNA helicase A OS=Homo sapiens OX=9606 GN=DHX9 PE=1 SV=4	142181	1418	81(65)	41(34)	1.91	35%	Q08211_uniprot
	Peptide	Unique	Matches	Modification	Observed	Mr(expt)	Mr(calc)	ppm	Miss	Score	Expect	Rank	Query
	K.LPIEPR.F	U	1		362.7214	723.4282	723.4279	0.40	0	30	0.0023	1	118
	R.LGYIHR.N	U	1		379.7179	757.4213	757.4235	-2.88	0	38	0.0016	1	329
	R.MLN->M<-IR.Q	U	1	Oxidation (M)	397.2076	792.4007	792.3986	2.62	0	5	3.8	2	550
	R.LGGIGQFLAK.A	U	2		502.3010	1002.5874	1002.5862	1.21	0	41	0.00037	1	2803
	K.->M<-TPSYEIR.A	U	1	Oxidation (M)	506.7423	1011.4701	1011.4695	0.61	0	21	0.053	1	2910
	R.DFVNYLVR.I	U	3		513.2757	1024.5368	1024.5342	2.60	0	44	0.00036	1	3154
	K.EGETVEPYK.V	U	1		526.2432	1050.4719	1050.4869	-14.31	0	3	3.6	1	3536
	K.LAQFEPSQR.Q	U	1		538.2795	1074.5444	1074.5458	-1.29	0	31	0.012	1	3816
	R.RISAVSVAER.V	U	1		544.3138	1086.6131	1086.6145	-1.29	1	(34)	0.0054	1	4071
	R.RISAVSVAER.V	U	1		363.2118	1086.6136	1086.6145	-0.83	1	34	0.0051	1	4072
	R.K->M<-TPSYEIR.A	U	1	Oxidation (M)	570.7888	1139.5630	1139.5645	-1.32	1	28	0.02	1	4965
	K.NFLYAWCGK.R	U	2		579.7756	1157.5366	1157.5328	3.28	0	28	0.015	1	5290
	R.DVVQAYPEVR.I	U	2		588.3046	1174.5946	1174.5982	-3.11	0	34	0.0048	1	5607
	R.GANLKDYYSR.K	U	1		593.7962	1185.5778	1185.5778	0.04	1	42	0.00075	1	5776
	R.VAFERGEEPGK.S	U	1		406.8742	1217.6007	1217.6040	-2.73	1	17	0.29	1	6359
	R.TPLHEIALSIK.L	U	2		407.9121	1220.7146	1220.7128	1.43	0	(31)	0.0023	1	6387
	R.TPLHEIALSIK.L	U	1		611.3650	1220.7154	1220.7128	2.12	0	42	0.00016	1	6388
	R.AAMEALVVEVTK.Q	U	2		630.8482	1259.6819	1259.6795	1.88	0	48	0.00023	1	7060
	R.AA->M<-EALVVEVTK.Q	U	2	Oxidation (M)	638.8467	1275.6788	1275.6744	3.44	0	(43)	0.00065	1	7370
	K.LAAQSCALSLVR.Q	U	2		644.8565	1287.6985	1287.6969	1.23	0	67	2.1e-006	1	7566
	K.NFLYAWCGKR.K	U	1		657.8254	1313.6362	1313.6339	1.76	1	28	0.013	1	7990
	K.YPSPFFVFGEK.I	U	1		659.3316	1316.6486	1316.6441	3.43	0	10	1.4	1	8086
	R.AAECNIVVTQPR.R	U	3		679.3491	1356.6837	1356.6820	1.26	0	56	3.4e-005	1	8783
	R.LETHMTPEMFR.T	U	1		696.3245	1390.6345	1390.6373	-2.04	0	(6)	2.1	1	9242
	R.LETH->M<-TPEMFR.T	U	1	Oxidation (M)	704.3238	1406.6331	1406.6322	0.64	0	15	0.23	1	9526
	R.LETH->M<-TPE->M<-FR.T	U	1	2 Oxidation (M)	712.3194	1422.6242	1422.6272	-2.05	0	(10)	0.55	1	9786
	R.LETH->M<-TPE->M<-FR.T	U	1	2 Oxidation (M)	475.2165	1422.6278	1422.6272	0.46	0	(12)	0.35	1	9787
	R.YQILPLHSQIPR.E	U	4		488.9484	1463.8235	1463.8249	-0.96	0	(34)	0.0016	1	10572
	R.YQILPLHSQIPR.E	U	3		732.9191	1463.8236	1463.8249	-0.87	0	42	0.00026	1	10573
	K.HLE->M<-NPHFGSHR.Y	U	1	Oxidation (M)	493.2290	1476.6652	1476.6681	-1.96	0	(32)	0.0053	1	10746
	K.HLE->M<-NPHFGSHR.Y	U	1	Oxidation (M)	739.3409	1476.6672	1476.6681	-0.58	0	43	0.00041	1	10747
	R.GISHVIVDEIHER.D	U	2		752.3999	1502.7852	1502.7841	0.74	0	(46)	0.00022	1	11105
	R.GISHVIVDEIHER.D	U	3		501.9361	1502.7866	1502.7841	1.62	0	64	3.3e-006	1	11109
	R.GISHVIVDEIHER.D	U	1		376.7040	1502.7871	1502.7841	1.94	0	(34)	0.0041	1	11110
	R.VRPGFCFHLCSR.A	U	1		512.5829	1534.7270	1534.7286	-1.01	0	34	0.0041	1	11500
	K.QPAIISQLDPVNER.M	U	1		527.2850	1578.8331	1578.8365	-2.20	0	(4)	4.1	1	12134
	K.QPAIISQLDPVNER.M	U	1		790.4259	1578.8372	1578.8365	0.44	0	31	0.0073	1	12135
	K.LQISHEAAACITGLR.A	U	1		547.2920	1638.8541	1638.8512	1.83	0	70	1e-006	1	12917
	K.LQISHEAAACITGLR.A	U	1		820.4347	1638.8548	1638.8512	2.24	0	(55)	3e-005	1	12918
	K.VQSDGQIVLVDDWIK.L	U	1		857.9545	1713.8945	1713.8938	0.43	0	82	6.3e-008	1	13747
	K.GMTLVTPLQLLLFASK.K	U	1		866.5085	1731.0025	1731.0005	1.20	0	23	0.0076	1	13952
	R.ELDALDANDELTPLGR.I	U	2		871.4345	1740.8545	1740.8530	0.85	0	73	4.7e-007	1	14086
	K.G->M<-TLVTPLQLLLFASK.K	U	1	Oxidation (M)	874.5007	1746.9869	1746.9954	-4.85	0	(20)	0.027	1	14146
	R->.<-QLYHLGVVEAYSGLTK.K	U	1	Gln->pyro-Glu (N-term Q)	880.9644	1759.9142	1759.9145	-0.18	0	80	9.6e-008	1	14288
	R.QLYHLGVVEAYSGLTK.K	U	1		593.3218	1776.9437	1776.9410	1.50	0	(38)	0.0011	1	14474
	R.QLYHLGVVEAYSGLTK.K	U	1		889.4804	1776.9461	1776.9410	2.88	0	(71)	4.5e-007	1	14475
	K.KVQSDGQIVLVDDWIK.L	U	1		615.0018	1841.9835	1841.9887	-2.85	1	24	0.025	1	15017
	K.AIEPPPLDAVIEAEHTLR.E	U	1		986.0297	1970.0448	1970.0473	-1.26	0	(48)	0.0001	1	15905
	K.AIEPPPLDAVIEAEHTLR.E	U	1		657.6902	1970.0487	1970.0473	0.75	0	52	4.3e-005	1	15906
	R.YQILPLHSQIPREEQR.K	U	2		669.6979	2006.0718	2006.0697	1.04	1	4	2.4	1	16079
	K.TTQVPQFILDDFIQNDR.A	U	1		1025.5153	2049.0160	2049.0167	-0.38	0	64	3.5e-006	1	16273
	K.LFTAHNNMTNYATVWASK.T	U	1		690.3356	2067.9851	2067.9836	0.69	0	30	0.0092	1	16325
	R.FSDHVALLSVFQAWDDAR.M	U	1		1039.0017	2075.9889	2076.0065	-8.49	0	96	2e-009	1	16352
	R.FSDHVALLSVFQAWDDAR.M	U	1		693.0093	2076.0062	2076.0065	-0.15	0	(56)	2.2e-005	1	16353
	K.LFTAHNN->M<-TNYATVWASK.T	U	1	Oxidation (M)	1042.9962	2083.9779	2083.9785	-0.32	0	(14)	0.32	1	16390
	K.AENNSEVGASGYGVPGPTWDR.G	U	2		1081.9916	2161.9686	2161.9665	0.99	0	41	0.00036	1	16698
	K.KFESEILEAISQNSVVIIR.G	U	1		725.7376	2174.1908	2174.1946	-1.76	1	41	0.00033	1	16748
	K.SSVNCPFSSQD->M<-KYPSPFFVFGEK.I	U	1	Oxidation (M)	934.4241	2800.2506	2800.2513	-0.27	1	15	0.1	1	18557
	R.AAMEALVVEVTKQPAIISQLDPVNER.M	U	1		941.1764	2820.5073	2820.5055	0.66	1	65	1.1e-006	1	18589
P62241	40S ribosomal protein S8 OS=Homo sapiens OX=9606 GN=RPS8 PE=1 SV=2	24475	1418	58(44)	16(13)	7.86	61%	P62241_uniprot
	Peptide	Unique	Matches	Modification	Observed	Mr(expt)	Mr(calc)	ppm	Miss	Score	Expect	Rank	Query
	R.ADGYVLEGK.E	U	1		476.2427	950.4707	950.4709	-0.16	0	47	0.0003	1	2085
	K.ELEFYLR.K	U	4		485.2560	968.4975	968.4967	0.79	0	40	0.00091	1	2319
	K.ELEFYLRK.I	U	1		549.3012	1096.5879	1096.5917	-3.46	1	14	0.39	1	4252
	K.YELGRPAANTK.I	U	2		407.2174	1218.6305	1218.6357	-4.23	0	(15)	0.5	1	6363
	K.YELGRPAANTK.I	U	1		610.3226	1218.6307	1218.6357	-4.06	0	34	0.0064	1	6364
	K.LTPEEEEILNK.K	U	4		657.8443	1313.6740	1313.6714	2.00	0	51	7.5e-005	1	7995
	R.KYELGRPAANTK.I	U	1		449.9159	1346.7258	1346.7306	-3.54	1	(16)	0.26	1	8618
	R.KYELGRPAANTK.I	U	1		674.3703	1346.7260	1346.7306	-3.38	1	64	3.6e-006	1	8619
	K.LTPEEEEILNKK.R	U	1		481.5977	1441.7712	1441.7664	3.38	1	22	0.06	1	10146
	K.LTPEEEEILNKK.R	U	1		721.8932	1441.7719	1441.7664	3.87	1	(18)	0.18	1	10147
	K.NCIVLIDSTPYR.Q	U	6		725.8730	1449.7314	1449.7286	1.96	0	66	3.6e-006	1	10344
	K.ISSLLEEQFQQGK.L	U	5		753.8928	1505.7710	1505.7726	-1.05	0	90	1.1e-008	1	11138
	K.LLACIASRPGQCGR.A	U	4		779.9006	1557.7866	1557.7868	-0.13	0	(16)	0.36	1	11821
	K.LLACIASRPGQCGR.A	U	3		520.2701	1557.7886	1557.7868	1.16	0	21	0.099	1	11826
	R->.<-QWYESHYALPLGR.K	U	2	Gln->pyro-Glu (N-term Q)	801.8894	1601.7642	1601.7627	0.99	0	67	2.1e-006	1	12486
	R.QWYESHYALPLGR.K	U	2		810.4029	1618.7912	1618.7892	1.25	0	(60)	1.3e-005	1	12674
	R.IIDVVYNASNNELVR.T	U	5		859.9564	1717.8982	1717.8999	-0.99	0	77	2.3e-007	1	13810
	R.IIDVVYNASNNELVR.T	U	2		573.6405	1717.8997	1717.8999	-0.12	0	(52)	6.4e-005	1	13812
	R.LDVGNFSWGSECCTR.K	U	4		894.3793	1786.7441	1786.7403	2.12	0	101	1.5e-010	1	14576
	R.ADGYVLEGKELEFYLR.K	U	2		634.6588	1900.9546	1900.9570	-1.29	1	(83)	5.3e-008	1	15405
	R.ADGYVLEGKELEFYLR.K	U	2		951.4862	1900.9579	1900.9570	0.43	1	83	4.6e-008	1	15407
	R.LDVGNFSWGSECCTRK.T	U	1		958.4224	1914.8302	1914.8353	-2.67	1	26	0.007	1	15510
	R.LDVGNFSWGSECCTRK.T	U	2		639.2875	1914.8408	1914.8353	2.88	1	(24)	0.012	1	15513
	R.ALRLDVGNFSWGSECCTR.K	U	1		709.9946	2126.9619	2126.9626	-0.34	1	27	0.013	1	16580
P19338	Nucleolin OS=Homo sapiens OX=9606 GN=NCL PE=1 SV=3	76625	1408	52(42)	22(21)	2.24	31%	P19338_uniprot
	Peptide	Unique	Matches	Modification	Observed	Mr(expt)	Mr(calc)	ppm	Miss	Score	Expect	Rank	Query
	R.LELQGPR.G	U	1		406.7345	811.4545	811.4552	-0.83	0	30	0.0092	1	747
	K.ALELTGLK.V	U	2		422.7602	843.5058	843.5065	-0.85	0	34	0.0053	1	1151
	K.TGISDVFAK.N	U	2		469.2526	936.4907	936.4917	-1.03	0	43	0.00054	1	1904
	K.GIAYIEFK.T	U	2		470.7613	939.5081	939.5065	1.71	0	25	0.028	1	1922
	K.NDLAVVDVR.I	U	5		500.7748	999.5350	999.5349	0.10	0	62	9.2e-006	1	2736
	R.AIRLELQGPR.G	U	2		384.9005	1151.6796	1151.6775	1.87	1	21	0.028	1	5199
	K.SKGIAYIEFK.T	U	1		578.3202	1154.6259	1154.6335	-6.57	1	22	0.045	1	5243
	R.SISLYYTGEK.G	U	3		580.7961	1159.5776	1159.5761	1.32	0	63	7.4e-006	1	5331
	K.EVFEDAAEIR.L	U	1		589.7889	1177.5632	1177.5615	1.46	0	38	0.0022	1	5671
	K.TEADAEKTFEEK.Q	U	1		699.3239	1396.6333	1396.6358	-1.79	1	56	2e-005	1	9314
	K.VFGNEIKLEKPK.G	U	1		467.9429	1400.8068	1400.8027	2.90	1	(11)	0.28	1	9416
	K.VFGNEIKLEKPK.G	U	1		701.4111	1400.8076	1400.8027	3.48	1	27	0.0072	1	9417
	K.ATFIKVPQNQNGK.S	U	1		722.8978	1443.7810	1443.7834	-1.67	1	11	0.62	1	10185
	K.GFGFVDFNSEEDAK.A	U	4		781.3441	1560.6736	1560.6733	0.19	0	89	2.8e-009	1	11844
	K.FGYVDFESAEDLEK.A	U	2		824.8719	1647.7293	1647.7304	-0.65	0	66	1.2e-006	1	13027
	R.KFGYVDFESAEDLEK.A	U	1		888.9194	1775.8243	1775.8254	-0.60	1	52	6e-005	1	14456
	R.KFGYVDFESAEDLEK.A	U	1		592.9487	1775.8244	1775.8254	-0.57	1	(49)	9.6e-005	1	14457
	K.TGISDVFAKNDLAVVDVR.I	U	1		960.0147	1918.0149	1918.0160	-0.59	1	92	4.6e-009	1	15543
	K.TGISDVFAKNDLAVVDVR.I	U	1		640.3466	1918.0179	1918.0160	0.96	1	(79)	1e-007	1	15544
	K.VTQDELKEVFEDAAEIR.L	U	1		664.6698	1990.9876	1990.9847	1.43	1	(117)	1.9e-011	1	16028
	K.VTQDELKEVFEDAAEIR.L	U	1		996.5078	1991.0011	1990.9847	8.21	1	133	4.9e-013	1	16029
	K.GLSEDTTEETLKESFDGSVR.A	U	3		1100.5150	2199.0155	2199.0179	-1.11	1	116	1.9e-011	1	16862
	K.GLSEDTTEETLKESFDGSVR.A	U	5		734.0135	2199.0186	2199.0179	0.34	1	(62)	4.7e-006	1	16864
	K.VEGTEPTTAFNLFVGNLNFNK.S	U	1		1156.5837	2311.1529	2311.1485	1.93	0	95	2.5e-009	1	17287
	K.VEGTEPTTAFNLFVGNLNFNK.S	U	1		771.3926	2311.1559	2311.1485	3.22	0	(52)	5.2e-005	1	17288
	K.EA->M<-EDGEIDGNKVTLDWAKPK.G	U	1	Oxidation (M)	591.2863	2361.1159	2361.1158	0.03	1	(6)	1.8	1	17458
	K.EA->M<-EDGEIDGNKVTLDWAKPK.G	U	2	Oxidation (M)	788.0463	2361.1170	2361.1158	0.48	1	23	0.034	1	17459
	K.TLVLSNLSYSATEETLQEVFEK.A	U	1		834.4290	2500.2652	2500.2584	2.72	0	122	4.4e-012	1	17889
	K.TLVLSNLSYSATEETLQEVFEK.A	U	1		1251.1453	2500.2760	2500.2584	7.01	0	(116)	1.9e-011	1	17890
	K->.<-QKVEGTEPTTAFNLFVGNLNFNK.S	U	1	Gln->pyro-Glu (N-term Q)	851.1011	2550.2816	2550.2755	2.40	1	(22)	0.045	1	18004
	K.QKVEGTEPTTAFNLFVGNLNFNK.S	U	1		856.7722	2567.2947	2567.3020	-2.86	1	72	5.1e-007	1	18050
P08670	Vimentin OS=Homo sapiens OX=9606 GN=VIM PE=1 SV=4	53676	1402	98(53)	40(32)	11.91	72%	P08670_uniprot
	Peptide	Unique	Matches	Modification	Observed	Mr(expt)	Mr(calc)	ppm	Miss	Score	Expect	Rank	Query
	R.FANYIDK.V	U	1		435.7205	869.4265	869.4283	-2.08	0	35	0.0031	1	1325
	R.SYVTTSTR.T	U	1		457.7310	913.4475	913.4505	-3.25	0	29	0.011	1	1705
	K.LLEGEESR.I		1		466.7367	931.4589	931.4610	-2.31	0	23	0.082	1	1859
	R->.<-QVDQLTNDK.A	U	1	Gln->pyro-Glu (N-term Q)	522.2549	1042.4953	1042.4931	2.12	0	14	0.27	1	3368
	K.LQEEMLQR.E	U	2		523.7681	1045.5217	1045.5226	-0.85	0	32	0.0098	1	3436
	K.LQEE->M<-LQR.E	U	1	Oxidation (M)	531.7659	1061.5173	1061.5175	-0.20	0	(10)	1.5	1	3693
	R.QDVDNASLAR.L	U	1		544.7687	1087.5229	1087.5258	-2.63	0	79	1.3e-007	1	4083
	R.DNLAEDI->M<-R.L	U	2	Oxidation (M)	546.7529	1091.4913	1091.4917	-0.36	0	30	0.0076	1	4155
	K.FADLSEAANR.N	U	4		547.2680	1092.5215	1092.5200	1.38	0	63	6e-006	1	4196
	R.EYQDLLNVK.M		4		561.2966	1120.5787	1120.5764	2.05	0	27	0.029	1	4602
	R.FANYIDKVR.F	U	2		375.8737	1124.5993	1124.5978	1.34	1	(29)	0.015	1	4719
	R.FANYIDKVR.F	U	2		563.3077	1124.6009	1124.5978	2.76	1	53	5.6e-005	1	4721
	K.ILLAELEQLK.G	U	1		585.3616	1168.7087	1168.7067	1.74	0	70	3.3e-007	1	5523
	R.LGDLYEEEMR.E	U	2		627.7876	1253.5606	1253.5598	0.70	0	60	6.4e-006	1	6895
	R.LGDLYEEE->M<-R.E	U	2	Oxidation (M)	635.7842	1269.5538	1269.5547	-0.69	0	(27)	0.0093	1	7248
	R->.<-QVDQLTNDKAR.V	U	1	Gln->pyro-Glu (N-term Q)	635.8228	1269.6311	1269.6313	-0.21	1	50	9.9e-005	1	7255
	K.NLQEAEEWYK.S	U	2		655.3073	1308.6001	1308.5986	1.13	0	47	0.00014	1	7890
	K.->M<-ALDIEIATYR.K	U	1	Oxidation (M)	656.3346	1310.6546	1310.6540	0.47	0	33	0.0056	1	7939
	R.EKLQEE->M<-LQR.E	U	1	Oxidation (M)	660.3442	1318.6738	1318.6551	14.2	1	22	0.1	1	8124
	R.EEAENTLQSFR.Q	U	1		662.3112	1322.6078	1322.6102	-1.86	0	39	0.00092	1	8198
	R.SLYASSPGGVYATR.S	U	3		714.8617	1427.7088	1427.7045	3.04	0	53	4.8e-005	1	9879
	K.->M<-ALDIEIATYRK.L	U	1	Oxidation (M)	720.3821	1438.7496	1438.7490	0.45	1	47	0.00019	1	10090
	R.TYSLGSALRPSTSR.S	U	3		748.3967	1494.7789	1494.7790	-0.09	0	20	0.11	1	11013
	R.TYSLGSALRPSTSR.S	U	2		499.2674	1494.7805	1494.7790	0.95	0	(15)	0.35	1	11014
	K.SRLGDLYEEEMR.E	U	1		749.3527	1496.6908	1496.6929	-1.43	1	10	0.94	1	11032
	R.->M<-FGGPGTASRPSSSR.S	U	2	Oxidation (M)	755.8539	1509.6933	1509.6994	-4.04	0	(12)	0.37	1	11182
	R.->M<-FGGPGTASRPSSSR.S	U	3	Oxidation (M)	504.2397	1509.6973	1509.6994	-1.39	0	17	0.11	1	11186
	R.HLREYQDLLNVK.M		1		764.4178	1526.8210	1526.8205	0.35	1	13	0.54	1	11388
	R.HLREYQDLLNVK.M		1		509.9483	1526.8230	1526.8205	1.63	1	(3)	4.7	1	11389
	R.KVESLQEEIAFLK.K	U	2		767.4301	1532.8457	1532.8450	0.45	1	109	7.9e-011	1	11462
	K.ILLAELEQLKGQGK.S	U	2		770.4587	1538.9029	1538.9032	-0.15	1	75	7.3e-008	1	11579
	K.ILLAELEQLKGQGK.S	U	3		513.9751	1538.9035	1538.9032	0.21	1	(57)	4.7e-006	1	11580
	R.ISLPLPNFSSLNLR.E	U	2		785.9511	1569.8877	1569.8878	-0.11	0	51	3.2e-005	1	12020
	R.TNEKVELQELNDR.F		3		794.4018	1586.7890	1586.7900	-0.60	1	46	0.00031	1	12273
	R.LGDLYEEE->M<-RELR.R	U	2	Oxidation (M)	834.8977	1667.7809	1667.7824	-0.94	1	(6)	2.5	1	13230
	R.LGDLYEEE->M<-RELR.R	U	1	Oxidation (M)	556.9359	1667.7859	1667.7824	2.08	1	17	0.19	1	13231
	R.ETNLDSLPLVDTHSK.R	U	2		834.9272	1667.8399	1667.8366	1.99	0	47	0.00017	1	13235
	R.VEVERDNLAEDIMR.L	U	1		844.9149	1687.8153	1687.8199	-2.73	1	(5)	3.5	1	13431
	R.VEVERDNLAEDI->M<-R.L	U	3	Oxidation (M)	568.9457	1703.8154	1703.8148	0.34	1	25	0.03	1	13620
	R.LQDEIQNMKEEMAR.H	U	2		867.9121	1733.8095	1733.8076	1.12	1	89	8.9e-009	1	13975
	R.LQDEIQNMKEEMAR.H	U	1		578.9448	1733.8126	1733.8076	2.90	1	(55)	2.4e-005	1	13977
	R.LQDEIQN->M<-KEE->M<-AR.H	U	1	2 Oxidation (M)	883.9003	1765.7861	1765.7974	-6.42	1	(29)	0.0065	1	14369
	R.LQDEIQN->M<-KEE->M<-AR.H	U	1	2 Oxidation (M)	589.6046	1765.7920	1765.7974	-3.08	1	(18)	0.081	1	14370
	K.FADLSEAANRNNDALR.Q	U	1		888.9340	1775.8535	1775.8550	-0.87	1	(18)	0.16	1	14460
	K.FADLSEAANRNNDALR.Q	U	1		592.9598	1775.8575	1775.8550	1.40	1	33	0.0054	1	14461
	R.ETNLDSLPLVDTHSKR.T	U	1		456.9903	1823.9319	1823.9377	-3.18	1	(20)	0.11	1	14861
	R.ETNLDSLPLVDTHSKR.T	U	1		912.9740	1823.9334	1823.9377	-2.35	1	44	0.00033	1	14862
	R.DGQVINETSQHHDDLE.-	U	1		612.9374	1835.7903	1835.7922	-1.03	0	(29)	0.0051	1	14950
	R.DGQVINETSQHHDDLE.-	U	3		918.9034	1835.7923	1835.7922	0.07	0	32	0.0031	1	14951
	R.EMEENFAVEAANYQDTIGR.L	U	2		1093.9858	2185.9571	2185.9586	-0.66	0	(47)	8.8e-005	1	16805
	R.EMEENFAVEAANYQDTIGR.L	U	1		729.6611	2185.9616	2185.9586	1.37	0	(38)	0.00062	1	16807
	R.E->M<-EENFAVEAANYQDTIGR.L	U	1	Oxidation (M)	734.9911	2201.9514	2201.9535	-0.93	0	(19)	0.047	1	16877
	R.E->M<-EENFAVEAANYQDTIGR.L	U	1	Oxidation (M)	1101.9833	2201.9520	2201.9535	-0.67	0	71	3.2e-007	1	16878
	K.LQEEMLQREEAENTLQSFR.Q	U	1		784.3824	2350.1253	2350.1223	1.31	1	(30)	0.0078	1	17426
	R->.<-QVQSLTCEVDALKGTNESLER.Q	U	1	Gln->pyro-Glu (N-term Q)	1180.5721	2359.1297	2359.1326	-1.20	1	46	0.00019	1	17450
	K.LQEE->M<-LQREEAENTLQSFR.Q	U	2	Oxidation (M)	789.7137	2366.1192	2366.1172	0.86	1	39	0.0011	1	17489
	R.QVQSLTCEVDALKGTNESLER.Q	U	1		793.0602	2376.1587	2376.1591	-0.16	1	(36)	0.0021	1	17530
	R.EEAENTLQSFRQDVDNASLAR.L	U	1		798.3799	2392.1178	2392.1255	-3.20	1	41	0.00049	1	17578
	K.TVETRDGQVINETSQHHDDLE.-	U	1		808.3738	2422.0995	2422.0997	-0.07	1	37	0.00085	1	17664
	R.Q->M<-RE->M<-EENFAVEAANYQDTIGR.L	U	2	2 Oxidation (M)	878.7236	2633.1489	2633.1486	0.12	1	57	4.5e-006	1	18205
P08865	40S ribosomal protein SA OS=Homo sapiens OX=9606 GN=RPSA PE=1 SV=4	32947	1387	57(52)	14(13)	7.26	53%	P08865_uniprot
	Peptide	Unique	Matches	Modification	Observed	Mr(expt)	Mr(calc)	ppm	Miss	Score	Expect	Rank	Query
	R.LLVVTDPR.A	U	5		456.7797	911.5449	911.5440	1.02	0	48	7e-005	1	1682
	K.SDGIYIINLK.R	U	3		568.3214	1134.6281	1134.6284	-0.26	0	26	0.026	1	4859
	K.FAAATGATPIAGR.F	U	8		602.3267	1202.6388	1202.6408	-1.66	0	62	8e-006	1	6109
	R.KSDGIYIINLK.R	U	2		632.3699	1262.7253	1262.7234	1.51	1	68	6.2e-007	1	7096
	R.KSDGIYIINLK.R	U	1		421.9160	1262.7262	1262.7234	2.24	1	(32)	0.0027	1	7097
	K.SDGIYIINLKR.T	U	1		431.2509	1290.7308	1290.7296	1.00	1	21	0.04	1	7615
	K.SDGIYIINLKR.T	U	1		646.3740	1290.7335	1290.7296	3.05	1	(21)	0.039	1	7616
	R.YVDIAIPCNNK.G	U	3		653.8285	1305.6425	1305.6387	2.95	0	52	8.6e-005	1	7836
	K.GAHSVGLMWWMLAR.E	U	1		807.9056	1613.7967	1613.7959	0.51	0	71	8.8e-007	1	12612
	K.GAHSVGL->M<-WWMLAR.E	U	1	Oxidation (M)	815.9020	1629.7895	1629.7908	-0.79	0	(41)	0.00083	1	12818
	K.GAHSVGLMWW->M<-LAR.E	U	2	Oxidation (M)	544.2723	1629.7950	1629.7908	2.57	0	(43)	0.00056	1	12820
	K.GAHSVGL->M<-WW->M<-LAR.E	U	3	2 Oxidation (M)	823.9011	1645.7877	1645.7857	1.19	0	(44)	0.00042	1	12999
	K.GAHSVGL->M<-WW->M<-LAR.E	U	4	2 Oxidation (M)	549.6038	1645.7896	1645.7857	2.37	0	(30)	0.012	1	13000
	R.FTPGTFTNQIQAAFR.E	U	2		849.9340	1697.8534	1697.8526	0.47	0	90	1e-008	1	13563
	R.AIVAIENPADVSVISSR.N	U	8		870.9780	1739.9414	1739.9417	-0.20	0	121	6e-012	1	14075
	R.AIVAIENPADVSVISSR.N	U	2		580.9885	1739.9438	1739.9417	1.16	0	(69)	9.6e-007	1	14080
	R.EHPWEV->M<-PDLYFYR.D	U	1	Oxidation (M)	949.4254	1896.8363	1896.8505	-7.49	0	13	0.21	1	15379
	R.FTPGTFTNQIQAAFREPR.L	U	2		694.3560	2080.0461	2080.0490	-1.43	1	24	0.037	1	16375
	R.FTPGTFTNQIQAAFREPR.L	U	1		1041.0308	2080.0470	2080.0490	-0.99	1	(21)	0.082	1	16376
	K.FLAAGTHLGGTNLDFQ->M<-EQYIYK.R	U	2	Oxidation (M)	878.4289	2632.2648	2632.2632	0.64	0	59	9.3e-006	1	18203
	K.FLAAGTHLGGTNLDFQMEQYIYKR.K	U	1		925.1312	2772.3717	2772.3694	0.83	1	66	2.1e-006	1	18511
	K.FLAAGTHLGGTNLDFQ->M<-EQYIYKR.K	U	2	Oxidation (M)	930.4622	2788.3647	2788.3643	0.14	1	(33)	0.003	1	18533
	R.ADHQPLTEASYVNLPTIALCNTDSPLR.Y	U	1		999.4965	2995.4677	2995.4709	-1.06	0	82	3.9e-008	1	18756
P26599	Polypyrimidine tract-binding protein 1 OS=Homo sapiens OX=9606 GN=PTBP1 PE=1 SV=1	57357	1234	40(35)	17(17)	2.81	48%	P26599_uniprot
	Peptide	Unique	Matches	Modification	Observed	Mr(expt)	Mr(calc)	ppm	Miss	Score	Expect	Rank	Query
	K.IITFTK.N		1		361.7260	721.4375	721.4374	0.06	0	24	0.0042	1	106
	K.VTNLLMLK.G	U	1		466.2870	930.5594	930.5572	2.32	0	(44)	0.00019	1	1855
	K.VTNLL->M<-LK.G	U	2	Oxidation (M)	474.2828	946.5511	946.5521	-1.05	0	50	5.1e-005	1	2036
	K.HQNVQLPR.E	U	4		496.2732	990.5319	990.5359	-4.05	0	45	0.00025	1	2593
	K.DYGNSPLHR.F	U	2		529.7529	1057.4912	1057.4941	-2.75	0	49	9.1e-005	1	3629
	K.VLFSSNGGVVK.G	U	2		553.8143	1105.6141	1105.6132	0.84	0	33	0.0047	1	4357
	R.GQPIYIQFSNHK.E	U	3		716.3731	1430.7315	1430.7306	0.64	0	49	0.00018	1	9944
	R.GQPIYIQFSNHK.E	U	2		477.9183	1430.7330	1430.7306	1.64	0	(31)	0.01	1	9947
	K.LSLDGQNIYNACCTLR.I	U	3		949.4480	1896.8814	1896.8822	-0.40	0	99	8.9e-010	1	15382
	K.LPIDVTEGEVISLGLPFGK.V	U	1		992.5525	1983.0904	1983.0929	-1.22	0	48	5.6e-005	1	15974
	R.VTPQSLFILFGVYGDVQR.V	U	1		1020.0526	2038.0905	2038.0888	0.86	0	36	0.0015	1	16238
	R.KLPIDVTEGEVISLGLPFGK.V	U	1		1056.5990	2111.1834	2111.1878	-2.06	1	107	4.1e-011	1	16504
	R.KLPIDVTEGEVISLGLPFGK.V	U	1		704.7360	2111.1862	2111.1878	-0.75	1	(55)	5.9e-006	1	16505
	R.EGQEDQGLTKDYGNSPLHR.F	U	2		715.3387	2142.9942	2142.9930	0.56	1	39	0.00097	1	16632
	K.NNQFQALLQYADPVSAQHAK.L	U	1		1122.0626	2242.1107	2242.1131	-1.05	0	78	1.3e-007	1	17053
	R.IAIPGLAGAGNSVLLVSNLNPER.V	U	1		1138.1426	2274.2706	2274.2695	0.47	0	111	1.4e-011	1	17174
	R.IAIPGLAGAGNSVLLVSNLNPER.V	U	1		759.0979	2274.2719	2274.2695	1.02	0	(72)	1.1e-007	1	17175
	K.NFQNIFPPSATLHLSNIPPSVSEEDLK.V	U	3		998.8450	2993.5131	2993.5134	-0.12	0	32	0.0039	1	18750
	K.NQAFIE->M<-NTEEAANT->M<-VNYYTSVTPVLR.G	U	2	2 Oxidation (M)	1080.1703	3237.4890	3237.4958	-2.09	0	65	1.4e-006	1	18911
	K.GKNQAFIE->M<-NTEEAANT->M<-VNYYTSVTPVLR.G	U	2	2 Oxidation (M)	1141.8794	3422.6163	3422.6122	1.20	1	61	3.6e-006	1	19048
	R.AQAALQAVNSVQSGNLALAASAAAVDAG->M<-AMAGQSPVLR.I	U	1	Oxidation (M)	924.9803	3695.8921	3695.8723	5.35	0	(30)	0.0037	1	19170
	R.AQAALQAVNSVQSGNLALAASAAAVDAG->M<-A->M<-AGQSPVLR.I	U	1	2 Oxidation (M)	928.9747	3711.8696	3711.8672	0.64	0	104	1.4e-010	1	19183
	R.AQAALQAVNSVQSGNLALAASAAAVDAG->M<-A->M<-AGQSPVLR.I	U	1	2 Oxidation (M)	1238.2975	3711.8706	3711.8672	0.93	0	(103)	2.1e-010	1	19184
	R.AQAALQAVNSVQSGNLALAASAAAVDAG->M<-A->M<-AGQSPVLR.I	U	1	2 Oxidation (M)	743.3826	3711.8768	3711.8672	2.58	0	(64)	1.6e-006	1	19185
P52272	Heterogeneous nuclear ribonucleoprotein M OS=Homo sapiens OX=9606 GN=HNRNPM PE=1 SV=3	77749	1223	67(46)	28(23)	2.60	47%	P52272_uniprot
	Peptide	Unique	Matches	Modification	Observed	Mr(expt)	Mr(calc)	ppm	Miss	Score	Expect	Rank	Query
	R.MAAPIDR.V	U	1		387.2008	772.3871	772.3901	-3.90	0	41	0.00094	1	426
	R.MGPAIER.M	U	1		387.2021	772.3897	772.3901	-0.58	0	40	0.0012	1	427
	R.MGPVMDR.M	U	1		403.1880	804.3614	804.3622	-0.99	0	41	0.00059	1	670
	R.MGLV->M<-DR.M	U	1	Oxidation (M)	419.2016	836.3886	836.3884	0.25	0	39	0.0011	1	1024
	R.MGANSLER.M	U	1		439.2131	876.4116	876.4123	-0.84	0	49	0.00014	1	1414
	R.MGANNLER.M	U	1		452.7171	903.4196	903.4232	-3.95	0	40	0.00089	1	1616
	K.FESPEVAER.A	U	2		532.2564	1062.4983	1062.4982	0.09	0	56	2.7e-005	1	3716
	R.INEILSNALK.R	U	3		557.8281	1113.6417	1113.6393	2.14	0	52	5.6e-005	1	4513
	R.MGAG->M<-GFGLER.M	U	1	Oxidation (M)	571.2597	1140.5048	1140.5056	-0.66	0	(34)	0.0025	1	4988
	R.->M<-GAGMGFGLER.M	U	1	Oxidation (M)	571.2609	1140.5073	1140.5056	1.50	0	(53)	3.5e-005	1	4989
	R.->M<-GAG->M<-GFGLER.M	U	3	2 Oxidation (M)	579.2576	1156.5006	1156.5005	0.06	0	57	9.7e-006	1	5263
	R.NLPFDFTWK.M	U	1		584.2958	1166.5770	1166.5760	0.82	0	24	0.049	1	5453
	R.->M<-VPAG->M<-GAGLER.M	U	2	2 Oxidation (M)	610.7909	1219.5673	1219.5689	-1.29	0	20	0.09	1	6374
	R.AFITNIPFDVK.W	U	2		632.8502	1263.6858	1263.6863	-0.44	0	56	2.2e-005	1	7124
	K->.<-QGGGGGGGSVPGIER.M	U	1	Gln->pyro-Glu (N-term Q)	634.3045	1266.5944	1266.5953	-0.69	0	(50)	0.00011	1	7183
	R.INEILSNALKR.G	U	1		635.8770	1269.7395	1269.7404	-0.76	1	37	0.001	1	7265
	R.INEILSNALKR.G	U	1		424.2539	1269.7399	1269.7404	-0.42	1	(16)	0.11	1	7266
	K.QGGGGGGGSVPGIER.M	U	1		642.8178	1283.6211	1283.6219	-0.61	0	104	4.2e-010	1	7497
	R.MGLA->M<-GGGGGASFDR.A	U	1	Oxidation (M)	700.3063	1398.5980	1398.6020	-2.89	0	(24)	0.013	1	9362
	R.->M<-GLA->M<-GGGGGASFDR.A	U	3	2 Oxidation (M)	708.3058	1414.5971	1414.5970	0.14	0	72	1.9e-007	1	9652
	R.LGSTVFVANLDYK.V	U	2		713.8827	1425.7508	1425.7504	0.31	0	123	5.2e-012	1	9852
	K.LKEVFSMAGVVVR.A	U	2		717.9101	1433.8056	1433.8065	-0.56	1	65	1.7e-006	1	10010
	K.LKEVFSMAGVVVR.A	U	1		478.9427	1433.8063	1433.8065	-0.09	1	(19)	0.061	1	10011
	R.MGPA->M<-GPALGAGIER.M	U	1	Oxidation (M)	722.3577	1442.7008	1442.7010	-0.14	0	(22)	0.052	1	10154
	R.GGNRFEPYANPTK.R	U	1		725.8554	1449.6961	1449.7001	-2.70	1	1	8.1	1	10324
	K.LKEVFS->M<-AGVVVR.A	U	1	Oxidation (M)	725.9076	1449.8007	1449.8014	-0.43	1	(34)	0.0029	1	10347
	K.LKEVFS->M<-AGVVVR.A	U	2	Oxidation (M)	484.2744	1449.8015	1449.8014	0.08	1	(24)	0.034	1	10348
	R.->M<-GPA->M<-GPALGAGIER.M	U	5	2 Oxidation (M)	730.3546	1458.6947	1458.6959	-0.85	0	67	2e-006	1	10467
	R.VGQTIER->M<-GSGVER.M	U	1	Oxidation (M)	767.8762	1533.7379	1533.7569	-12.42	1	2	7.4	2	11477
	R.->M<-GPLGLDHMASSIER.M	U	1	Oxidation (M)	815.3899	1628.7652	1628.7650	0.11	0	(33)	0.0044	1	12798
	R.->M<-GPLGLDHMASSIER.M	U	2	Oxidation (M)	543.9293	1628.7660	1628.7650	0.56	0	(18)	0.16	1	12799
	R.->M<-GPLGLDH->M<-ASSIER.M	U	2	2 Oxidation (M)	823.3878	1644.7610	1644.7600	0.61	0	(33)	0.0035	1	12978
	R.->M<-GPLGLDH->M<-ASSIER.M	U	2	2 Oxidation (M)	549.2617	1644.7632	1644.7600	1.94	0	35	0.0026	1	12979
	K.GCGVVKFESPEVAER.A	U	1		832.4060	1662.7975	1662.8036	-3.66	1	11	0.74	1	13171
	K.VGEVTYVELL->M<-DAEGK.S	U	1	Oxidation (M)	884.9375	1767.8604	1767.8601	0.22	0	69	1.3e-006	1	14383
	K.->M<-GG->M<-EGPFGGG->M<-EN->M<-GR.F	U	3	4 Oxidation (M)	889.8336	1777.6526	1777.6528	-0.15	0	57	1.8e-006	1	14479
	K.EKVGEVTYVELL->M<-DAEGK.S	U	1	Oxidation (M)	676.0073	2025.0000	2024.9976	1.16	1	45	0.00027	1	16169
	R.GNFGGSFAGSFGGAGGHAPGVAR.K	U	2		1017.9798	2033.9450	2033.9457	-0.30	0	(47)	0.00015	1	16209
	R.GNFGGSFAGSFGGAGGHAPGVAR.K	U	3		678.9908	2033.9507	2033.9457	2.47	0	83	3.8e-008	1	16212
	K.GIG->M<-GNIGPAG->M<-G->M<-EGIGFGINK.M	U	2	3 Oxidation (M)	742.6846	2225.0321	2225.0279	1.87	0	27	0.014	1	16968
	K.GDFFPPERPQQLPHGLGGIG->M<-GLGPGGQPIDANHLNK.G	U	2	Oxidation (M)	959.4835	3833.9050	3833.9060	-0.28	0	17	0.072	1	19231
Q00839	Heterogeneous nuclear ribonucleoprotein U OS=Homo sapiens OX=9606 GN=HNRNPU PE=1 SV=6	91269	1221	63(43)	28(20)	1.50	35%	Q00839_uniprot
	Peptide	Unique	Matches	Modification	Observed	Mr(expt)	Mr(calc)	ppm	Miss	Score	Expect	Rank	Query
	R.LSDKGLK.A	U	1		380.7371	759.4596	759.4490	13.9	1	3	3.4	8	348
	K.VCFEMK.V		1		407.1853	812.3561	812.3561	0.04	0	16	0.1	1	750
	K.FIEIAAR.K	U	3		410.2407	818.4668	818.4650	2.15	0	39	0.001	1	819
	K.LNTLLQR.A	U	1		429.2638	856.5131	856.5130	0.14	0	46	0.00037	1	1228
	K.MMVAGFKK.Q	U	1		456.2455	910.4764	910.4769	-0.49	1	30	0.008	1	1655
	K.VTEKIPVR.H	U	1		471.2911	940.5676	940.5706	-3.14	1	48	7.1e-005	1	1938
	K.DIDIHEVR.I	U	2		498.7575	995.5003	995.5036	-3.27	0	38	0.0019	1	2682
	K.GKVCFEMK.V	U	1		499.7437	997.4727	997.4725	0.24	1	6	2.1	1	2710
	K.DLPEHAVLK.M	U	2		511.2875	1020.5604	1020.5604	0.03	0	29	0.013	1	3083
	K.GLKAELMER.L	U	1		523.7877	1045.5608	1045.5590	1.71	1	10	1.6	1	3440
	K.NGQDLGVAFK.I	U	1		524.7745	1047.5344	1047.5349	-0.48	0	38	0.0022	1	3475
	K.VSELKEELK.K	U	1		537.8055	1073.5964	1073.5968	-0.37	1	35	0.0047	1	3804
	K.MCLFAGFQR.K	U	2		565.2689	1128.5232	1128.5209	2.05	0	(26)	0.015	1	4746
	K.->M<-CLFAGFQR.K	U	2	Oxidation (M)	573.2668	1144.5190	1144.5158	2.82	0	51	3.4e-005	1	5048
	R.KMCLFAGFQR.K	U	2		629.3143	1256.6141	1256.6158	-1.36	1	30	0.0092	1	6991
	K.LLEQYKEESK.K	U	1		633.8320	1265.6495	1265.6503	-0.61	1	42	0.00059	1	7170
	K.LLEQYKEESK.K	U	1		422.8906	1265.6499	1265.6503	-0.34	1	(37)	0.002	1	7171
	R.GYFEYIEENK.Y	U	1		646.2966	1290.5786	1290.5768	1.39	0	14	0.26	1	7599
	K.YNILGTNTIMDK.M	U	1		691.8527	1381.6909	1381.6911	-0.18	0	(57)	2.7e-005	1	9134
	K.YNILGTNTI->M<-DK.M	U	2	Oxidation (M)	699.8508	1397.6871	1397.6861	0.76	0	57	2.2e-005	1	9334
	K.AVVVCPKDEDYK.Q	U	1		711.8486	1421.6826	1421.6861	-2.45	1	12	0.74	1	9776
	K->.<-Q->M<-ADTGKLNTLLQR.A	U	2	Gln->pyro-Glu (N-term Q); Oxidation (M)	794.4131	1586.8116	1586.8086	1.88	1	(43)	0.00061	1	12274
	K.QMADTGKLNTLLQR.A	U	1		794.9274	1587.8402	1587.8403	-0.04	1	(15)	0.4	1	12289
	K.QMADTGKLNTLLQR.A	U	1		530.2878	1587.8415	1587.8403	0.79	1	(3)	6.1	1	12290
	K.Q->M<-ADTGKLNTLLQR.A	U	1	Oxidation (M)	802.9260	1603.8374	1603.8352	1.37	1	56	3e-005	1	12500
	R.NFILDQTNVSAAAQR.R	U	6		824.4254	1646.8363	1646.8376	-0.81	0	114	5.4e-011	1	13017
	R.NFILDQTNVSAAAQR.R	U	1		549.9533	1646.8379	1646.8376	0.19	0	(53)	6.7e-005	1	13019
	R.GYFEYIEENKYSR.A	U	5		849.3923	1696.7700	1696.7733	-1.92	1	64	2.3e-006	1	13540
	K.KDCEVVMMIGLPGAGK.T	U	2		852.9310	1703.8474	1703.8409	3.83	1	(9)	1.5	1	13626
	K.SSGPTSLFAVTVAPPGAR.Q	U	2		572.3088	1713.9047	1713.9050	-0.18	0	(36)	0.0027	1	13751
	K.SSGPTSLFAVTVAPPGAR.Q	U	5		857.9598	1713.9050	1713.9050	0.01	0	106	2.8e-010	1	13752
	K.KDCEVV->M<-->M<-IGLPGAGK.T	U	1	2 Oxidation (M)	868.9219	1735.8293	1735.8307	-0.79	1	22	0.061	1	14026
	R.NFILDQTNVSAAAQRR.K	U	1		902.4760	1802.9373	1802.9387	-0.76	1	(4)	3.9	1	14706
	R.NFILDQTNVSAAAQRR.K	U	1		601.9879	1802.9419	1802.9387	1.78	1	17	0.2	1	14707
	K.HAAENPGKYNILGTNTIMDK.M	U	1		729.6985	2186.0736	2186.0790	-2.43	1	(14)	0.33	1	16809
	K.HAAENPGKYNILGTNTI->M<-DK.M	U	1	Oxidation (M)	735.0321	2202.0745	2202.0739	0.27	1	23	0.048	1	16879
	K.EKPYFPIPEEYTFIQNVPLEDR.V	U	1		908.7914	2723.3523	2723.3483	1.49	0	48	0.00013	1	18402
	K.EVLAGRPLFPHVLCHNCAVEFNFGQK.E	U	1		1013.8433	3038.5080	3038.5007	2.37	0	4	2.3	1	18785
	R.LQAALDDEEAGGRPA->M<-EPGNGSLDLGGDSAGR.S	U	1	Oxidation (M)	1048.1520	3141.4341	3141.4269	2.30	0	45	9.6e-005	1	18853
P27635	60S ribosomal protein L10 OS=Homo sapiens OX=9606 GN=RPL10 PE=1 SV=4	25044	1135	88(51)	22(17)	41.56	71%	P27635_uniprot
	Peptide	Unique	Matches	Modification	Observed	Mr(expt)	Mr(calc)	ppm	Miss	Score	Expect	Rank	Query
	R.IFDLGR.K	U	14		360.7063	719.3980	719.3966	1.90	0	29	0.016	1	96
	K.DGFHIR.V	U	1		372.6931	743.3716	743.3715	0.18	0	17	0.17	1	199
	K.FKFPGR.Q	U	7		376.2162	750.4178	750.4177	0.18	1	35	0.0037	1	258
	R.IFDLGRK.K	U	1		424.7529	847.4912	847.4916	-0.39	1	21	0.078	2	1194
	R.GPLDKWR.A	U	4		436.2427	870.4707	870.4712	-0.49	1	53	4.5e-005	1	1341
	R.LIPDGCGVK.Y	U	6		479.7550	957.4954	957.4954	0.03	0	27	0.026	1	2197
	K.EHVIEALR.R	U	1		483.7716	965.5286	965.5294	-0.82	0	28	0.013	1	2291
	K.MLSCAGADR.L	U	1		490.7164	979.4182	979.4215	-3.34	0	47	8.4e-005	1	2458
	R.LHPFHVIR.I	U	4		509.8010	1017.5874	1017.5872	0.15	0	22	0.035	1	3028
	K.RLIPDGCGVK.Y	U	2		557.8070	1113.5993	1113.5965	2.59	1	24	0.051	1	4507
	K.EHVIEALRR.A	U	2		561.8221	1121.6296	1121.6305	-0.80	1	23	0.038	1	4646
	K.EHVIEALRR.A	U	1		374.8839	1121.6300	1121.6305	-0.46	1	(17)	0.14	1	4647
	R.ICANKY->M<-VK.S	U	1	Oxidation (M)	571.7871	1141.5595	1141.5624	-2.47	1	37	0.0019	1	5006
	R.ICANKY->M<-VK.S	U	1	Oxidation (M)	381.5272	1141.5598	1141.5624	-2.22	1	(27)	0.022	1	5007
	K.SCGKDGFHIR.V	U	1		392.8557	1175.5454	1175.5506	-4.42	1	20	0.079	1	5635
	R.GAFGKPQGTVAR.V	U	3		396.8861	1187.6364	1187.6411	-3.96	0	(32)	0.0082	1	5805
	R.GAFGKPQGTVAR.V	U	1		594.8259	1187.6372	1187.6411	-3.30	0	42	0.0008	1	5807
	R.VHIGQVIMSIR.T	U	2		626.8639	1251.7132	1251.7122	0.85	0	(38)	0.00091	1	6868
	R.VHIGQVIMSIR.T	U	2		418.2451	1251.7134	1251.7122	0.95	0	(49)	6.1e-005	1	6869
	R.VHIGQVI->M<-SIR.T	U	5	Oxidation (M)	634.8616	1267.7086	1267.7071	1.19	0	(39)	0.001	1	7208
	R.VHIGQVI->M<-SIR.T	U	5	Oxidation (M)	423.5770	1267.7092	1267.7071	1.65	0	52	4.9e-005	1	7210
	R.INK->M<-LSCAGADR.L	U	1	Oxidation (M)	676.3255	1350.6364	1350.6384	-1.43	1	13	0.48	1	8692
	K.LQNKEHVIEALR.R	U	1		725.4112	1448.8078	1448.8099	-1.44	1	(40)	0.00072	1	10312
	K.LQNKEHVIEALR.R	U	1		483.9438	1448.8095	1448.8099	-0.26	1	45	0.00019	1	10313
	K.FNADEFEDMVAEK.R	U	2		772.8323	1543.6501	1543.6501	0.05	0	(39)	0.00033	1	11645
	K.FNADEFED->M<-VAEK.R	U	3	Oxidation (M)	780.8306	1559.6466	1559.6450	1.03	0	59	2.1e-006	1	11838
	K.->M<-LSCAGADRLQTG->M<-R.G	U	1	2 Oxidation (M)	566.9285	1697.7638	1697.7647	-0.58	1	12	0.39	1	13560
	K.FNADEFEDMVAEKR.L	U	1		850.8834	1699.7522	1699.7512	0.59	1	89	6.1e-009	1	13584
	K.FNADEFEDMVAEKR.L	U	1		567.5925	1699.7556	1699.7512	2.60	1	(72)	3e-007	1	13585
	K.FNADEFED->M<-VAEKR.L	U	4	Oxidation (M)	858.8809	1715.7473	1715.7461	0.71	1	(80)	3.5e-008	1	13769
	K.FNADEFED->M<-VAEKR.L	U	4	Oxidation (M)	572.9232	1715.7477	1715.7461	0.92	1	(64)	1.3e-006	1	13770
	K.VDEFPLCGHMVSDEYEQLSSEALEAAR.I	U	1		1028.1311	3081.3715	3081.3695	0.63	0	(46)	7.9e-005	1	18811
	K.VDEFPLCGH->M<-VSDEYEQLSSEALEAAR.I	U	1	Oxidation (M)	1033.4625	3097.3657	3097.3645	0.41	0	48	5.3e-005	1	18822
	K.AKVDEFPLCGH->M<-VSDEYEQLSSEALEAAR.I	U	1	Oxidation (M)	1099.8398	3296.4977	3296.4965	0.36	1	70	3.6e-007	1	18966
	K.AKVDEFPLCGH->M<-VSDEYEQLSSEALEAAR.I	U	1	Oxidation (M)	825.1331	3296.5034	3296.4965	2.08	1	(40)	0.0004	1	18967
P62753	40S ribosomal protein S6 OS=Homo sapiens OX=9606 GN=RPS6 PE=1 SV=1	28834	1056	45(31)	14(12)	4.74	43%	P62753_uniprot
	Peptide	Unique	Matches	Modification	Observed	Mr(expt)	Mr(calc)	ppm	Miss	Score	Expect	Rank	Query
	K.LFNLSK.E	U	2		361.2160	720.4174	720.4170	0.61	0	27	0.016	1	103
	K->.<-QGVLTHGR.V	U	3	Gln->pyro-Glu (N-term Q)	425.7295	849.4444	849.4457	-1.60	0	25	0.037	1	1203
	K.LIEVDDER.K	U	4		494.7506	987.4867	987.4873	-0.61	0	67	2.6e-006	1	2536
	K.LIEVDDERK.L	U	1		558.7963	1115.5781	1115.5822	-3.69	1	40	0.0015	1	4540
	K.DIPGLTDTTVPR.R	U	5		642.8439	1283.6732	1283.6722	0.81	0	57	1.9e-005	1	7513
	K.LNISFPATGCQK.L	U	2		668.3412	1334.6679	1334.6653	2.01	0	52	8.1e-005	1	8379
	K.LFNLSKEDDVR.Q	U	4		668.3496	1334.6847	1334.6830	1.24	1	64	4.5e-006	1	8384
	R.ISGGNDKQGFPMK.Q	U	1		689.8425	1377.6704	1377.6711	-0.50	1	(5)	3.9	1	9068
	R.ISGGNDKQGFP->M<-K.Q	U	2	Oxidation (M)	697.8381	1393.6617	1393.6660	-3.08	1	10	1.1	1	9274
	K.DIPGLTDTTVPRR.L	U	1		720.8929	1439.7713	1439.7733	-1.34	1	3	4.7	1	10113
	-.MKLNISFPATGCQK.L	U	1		532.2756	1593.8049	1593.8007	2.62	1	(25)	0.037	1	12391
	K.GEKDIPGLTDTTVPR.R	U	1		533.6182	1597.8327	1597.8312	0.93	1	23	0.037	1	12429
	K.GEKDIPGLTDTTVPR.R	U	1		799.9236	1597.8327	1597.8312	0.99	1	(10)	0.91	1	12430
	-.->M<-KLNISFPATGCQK.L	U	3	Oxidation (M)	805.9040	1609.7935	1609.7956	-1.29	1	90	1e-008	1	12570
	-.->M<-KLNISFPATGCQK.L	U	1	Oxidation (M)	537.6064	1609.7973	1609.7956	1.05	1	(8)	1.6	1	12573
	R.MATEVAADALGEEWK.G	U	1		810.8824	1619.7503	1619.7501	0.16	0	(41)	0.00069	1	12688
	R.->M<-ATEVAADALGEEWK.G	U	2	Oxidation (M)	818.8799	1635.7453	1635.7450	0.19	0	80	6.4e-008	1	12887
	R.GCIVDANLSVLNLVIVK.K	U	2		914.0237	1826.0328	1826.0336	-0.41	0	64	1.1e-006	1	14879
	R.MATEVAADALGEEWKGYVVR.I	U	1		732.3647	2194.0724	2194.0728	-0.19	1	(63)	4.3e-006	1	16840
	R.->M<-ATEVAADALGEEWKGYVVR.I	U	4	Oxidation (M)	737.6956	2210.0649	2210.0677	-1.31	1	(81)	6.1e-008	1	16913
	R.->M<-ATEVAADALGEEWKGYVVR.I	U	3	Oxidation (M)	1106.0418	2210.0689	2210.0677	0.54	1	126	2.1e-012	1	16917
Q86UE4	Protein LYRIC OS=Homo sapiens OX=9606 GN=MTDH PE=1 SV=2	63856	1039	52(38)	22(17)	1.87	39%	Q86UE4_uniprot
	Peptide	Unique	Matches	Modification	Observed	Mr(expt)	Mr(calc)	ppm	Miss	Score	Expect	Rank	Query
	R.EDLPVNTSK.T	U	1		501.7591	1001.5036	1001.5029	0.64	0	30	0.016	1	2778
	K.SETSWESPK.Q	U	1		525.7410	1049.4674	1049.4665	0.81	0	36	0.002	1	3521
	K.WNSVSPASAGK.R	U	1		552.2799	1102.5451	1102.5407	4.03	0	6	3.7	1	4297
	K.LSSQISAGEEK.W	U	1		574.7928	1147.5710	1147.5721	-0.89	0	55	4.2e-005	1	5114
	R.TVEVAEGEAVR.T	U	6		580.3017	1158.5888	1158.5881	0.68	0	50	0.00013	1	5318
	R.EMLSVGLGFLR.T	U	1		611.3379	1220.6613	1220.6587	2.15	0	35	0.0032	1	6386
	R.TELGLDLGLEPK.R	U	2		642.8575	1283.7005	1283.6973	2.54	0	61	7.3e-006	1	7522
	K.TISTSDPAEVLVK.N	U	3		680.3726	1358.7306	1358.7293	0.93	0	51	9.1e-005	1	8810
	K.EIREDLPVNTSK.T	U	1		700.8733	1399.7320	1399.7307	0.96	1	25	0.037	1	9394
	R.TELGLDLGLEPKR.Y	U	2		720.9058	1439.7971	1439.7984	-0.89	1	42	0.00041	1	10117
	K.GDSHLNVQVSNFK.S	U	1		722.8707	1443.7268	1443.7106	11.2	0	3	6.3	2	10176
	R.LREMLSVGLGFLR.T	U	1		497.6223	1489.8450	1489.8439	0.76	1	35	0.0011	1	10946
	K.SSSQVPPILQETDK.S	U	2		764.8988	1527.7830	1527.7780	3.27	0	2	7.1	1	11402
	R.HDGKEVDEGAWETK.I	U	2		800.8643	1599.7141	1599.7165	-1.51	1	57	9.1e-006	1	12452
	R.HDGKEVDEGAWETK.I	U	1		534.2457	1599.7154	1599.7165	-0.72	1	(44)	0.00021	1	12453
	K.TLPPATSTEPSVILSK.S	U	10		820.9598	1639.9050	1639.9032	1.08	0	71	4.5e-007	1	12939
	K.NKGDSHLNVQVSNFK.S	U	1		843.9316	1685.8487	1685.8485	0.12	1	50	0.00011	1	13406
	K.NKGDSHLNVQVSNFK.S	U	2		562.9570	1685.8491	1685.8485	0.33	1	(44)	0.00042	1	13407
	K.SSSQVPPILQETDKSK.S	U	1		872.4640	1742.9134	1742.9050	4.82	1	4	3.5	1	14105
	R.EEAAAVPAAAPDDLALLK.N	U	1		882.9738	1763.9331	1763.9305	1.48	0	23	0.039	1	14342
	K.QGEDNSTAQDTEELEK.E	U	1		897.3876	1792.7606	1792.7599	0.40	0	13	0.2	1	14630
	R.SWQDELAQQAEEGSAR.L	U	4		902.9094	1803.8043	1803.8023	1.08	0	114	2.2e-011	1	14712
	R.SWQDELAQQAEEGSAR.L	U	2		602.2766	1803.8078	1803.8023	3.04	0	(44)	0.0002	1	14715
	K.LSSQISAGEEKWNSVSPASAGK.R	U	2		745.0412	2232.1018	2232.1022	-0.19	1	45	0.00033	1	17001
	R.SIFSGIGSTAEPVSQSTTSDYQWDVSR.N	U	1		969.1209	2904.3409	2904.3414	-0.17	0	130	5.8e-013	1	18662
	R.SIFSGIGSTAEPVSQSTTSDYQWDVSR.N	U	1		1453.1831	2904.3517	2904.3414	3.54	0	(46)	0.00014	1	18663
P46777	60S ribosomal protein L5 OS=Homo sapiens OX=9606 GN=RPL5 PE=1 SV=3	34569	1031	69(41)	19(15)	10.91	48%	P46777_uniprot
	Peptide	Unique	Matches	Modification	Observed	Mr(expt)	Mr(calc)	ppm	Miss	Score	Expect	Rank	Query
	K.EFNAEVHR.K	U	1		501.2427	1000.4709	1000.4726	-1.70	0	40	0.00087	1	2762
	R.FPGYDSESK.E	U	3		515.2296	1028.4445	1028.4451	-0.52	0	45	0.00011	1	3194
	K.EFNAEVHRK.H	U	1		565.2900	1128.5654	1128.5676	-1.93	1	39	0.0013	1	4748
	K.EFNAEVHRK.H	U	1		377.1960	1128.5663	1128.5676	-1.14	1	(15)	0.33	1	4749
	K.RFPGYDSESK.E	U	4		593.2801	1184.5456	1184.5462	-0.47	1	36	0.0017	1	5761
	R.DIICQIAYAR.I	U	2		611.8164	1221.6183	1221.6176	0.57	0	50	0.00015	1	6391
	R.TTTGNKVFGALK.G	U	1		618.8504	1235.6862	1235.6874	-0.93	1	26	0.02	1	6610
	R.TTTGNKVFGALK.G	U	1		412.9028	1235.6865	1235.6874	-0.74	1	(26)	0.021	1	6611
	K.GAVDGGLSIPHSTK.R	U	1		446.9052	1337.6939	1337.6939	-0.04	0	(22)	0.072	1	8439
	K.GAVDGGLSIPHSTK.R	U	6		669.8550	1337.6954	1337.6939	1.10	0	83	6e-008	1	8442
	R.YLMEEDEDAYK.K	U	1		703.2987	1404.5829	1404.5755	5.27	0	5	0.53	1	9494
	K.HIMGQNVADYMR.Y	U	3		717.8352	1433.6559	1433.6544	1.04	0	62	4e-006	1	10001
	K.HIMGQNVADYMR.Y	U	1		478.8930	1433.6573	1433.6544	2.04	0	(35)	0.0023	1	10002
	K.HI->M<-GQNVADYMR.Y	U	4	Oxidation (M)	725.8317	1449.6489	1449.6493	-0.26	0	(52)	3.5e-005	1	10318
	K.HI->M<-GQNVADY->M<-R.Y	U	1	2 Oxidation (M)	733.8287	1465.6428	1465.6442	-0.97	0	(16)	0.098	1	10597
	K.GAVDGGLSIPHSTKR.F	U	2		747.9033	1493.7921	1493.7950	-1.98	1	10	0.85	1	11005
	K.AHAAIRENPVYEK.K	U	1		749.3902	1496.7658	1496.7735	-5.13	1	6	2.8	1	11042
	R.YLMEEDEDAYKK.Q	U	3		767.3390	1532.6634	1532.6704	-4.57	1	(45)	8.1e-005	1	11449
	R.YLMEEDEDAYKK.Q	U	1		511.8977	1532.6713	1532.6704	0.57	1	(38)	0.00057	1	11452
	R.YL->M<-EEDEDAYKK.Q	U	3	Oxidation (M)	775.3362	1548.6578	1548.6653	-4.87	1	71	2.1e-007	1	11706
	R.YL->M<-EEDEDAYKK.Q	U	1	Oxidation (M)	517.2286	1548.6641	1548.6653	-0.81	1	(26)	0.0064	1	11710
	R.KHIMGQNVADYMR.Y	U	1		781.8837	1561.7529	1561.7493	2.29	1	29	0.016	1	11864
	R.KHIMGQNVADYMR.Y	U	1		521.5917	1561.7534	1561.7493	2.60	1	(8)	2.2	1	11865
	K.NSVTPDMMEEMYK.K	U	2		787.8307	1573.6468	1573.6462	0.38	0	11	0.14	1	12055
	R.KHI->M<-GQNVADYMR.Y	U	1	Oxidation (M)	789.8776	1577.7407	1577.7442	-2.26	1	(21)	0.074	1	12112
	R.KHI->M<-GQNVADYMR.Y	U	1	Oxidation (M)	526.9222	1577.7447	1577.7442	0.29	1	(23)	0.046	1	12113
	K.NSVTPDMMEE->M<-YK.K	U	1	Oxidation (M)	795.8304	1589.6463	1589.6411	3.26	0	(2)	0.84	1	12323
	R.KHI->M<-GQNVADY->M<-R.Y	U	1	2 Oxidation (M)	797.8739	1593.7332	1593.7392	-3.71	1	(12)	0.47	1	12387
	K.NSVTPD->M<-->M<-EE->M<-YK.K	U	1	3 Oxidation (M)	811.8217	1621.6289	1621.6310	-1.29	0	(6)	0.25	1	12714
	R.VTNRDIICQIAYAR.I	U	1		846.9466	1691.8786	1691.8777	0.55	1	23	0.049	1	13471
	K.NSVTPDMMEEMYKK.A	U	1		851.8779	1701.7413	1701.7412	0.08	1	29	0.0037	1	13594
	K.NSVTPD->M<-->M<-EE->M<-YKK.A	U	1	3 Oxidation (M)	875.8676	1749.7205	1749.7259	-3.08	1	(8)	0.21	1	14172
	K.NSVTPD->M<-->M<-EE->M<-YKK.A	U	1	3 Oxidation (M)	584.2483	1749.7232	1749.7259	-1.55	1	(8)	0.24	1	14173
	R.IEGDMIVCAAYAHELPK.Y	U	2		958.9658	1915.9170	1915.9172	-0.11	0	62	6e-006	1	15526
	R.IEGDMIVCAAYAHELPK.Y	U	3		639.6464	1915.9173	1915.9172	0.04	0	(38)	0.0017	1	15527
	K.VGLTNYAAAYCTGLLLAR.R	U	1		643.0086	1926.0040	1926.0033	0.37	0	(91)	6.3e-009	1	15591
	K.VGLTNYAAAYCTGLLLAR.R	U	2		964.0096	1926.0047	1926.0033	0.74	0	97	1.5e-009	1	15592
	R.IEGD->M<-IVCAAYAHELPK.Y	U	2	Oxidation (M)	644.9790	1931.9152	1931.9121	1.59	0	(38)	0.0014	1	15644
	R.IEGD->M<-IVCAAYAHELPK.Y	U	1	Oxidation (M)	966.9652	1931.9159	1931.9121	1.95	0	(14)	0.4	1	15645
	R.FPGYDSESKEFNAEVHR.K	U	1		1006.4584	2010.9022	2010.9072	-2.47	1	(5)	1.6	1	16098
	R.FPGYDSESKEFNAEVHR.K	U	1		671.3082	2010.9027	2010.9072	-2.22	1	(42)	0.00029	1	16099
	R.FPGYDSESKEFNAEVHR.K	U	1		503.7343	2010.9081	2010.9072	0.49	1	45	0.00019	1	16100
P04264	Keratin, type II cytoskeletal 1 OS=Homo sapiens OX=9606 GN=KRT1 PE=1 SV=6	66170	1018	40(32)	26(20)	2.05	51%	P04264_uniprot
	Peptide	Unique	Matches	Modification	Observed	Mr(expt)	Mr(calc)	ppm	Miss	Score	Expect	Rank	Query
	K.DVDGAYMTK.V	U	1		500.2267	998.4389	998.4379	0.99	0	16	0.14	1	2718
	R.TLLEGEESR.M	U	1		517.2624	1032.5103	1032.5087	1.57	0	36	0.0037	1	3278
	K.AQYEDIAQK.S	U	1		533.2643	1064.5141	1064.5138	0.30	0	32	0.0077	1	3747
	R.NKYEDEINK.R		1		576.7783	1151.5420	1151.5458	-3.35	1	31	0.0074	1	5188
	K.YEELQITAGR.H		7		590.3040	1178.5935	1178.5931	0.31	0	68	2.1e-006	1	5687
	R.TNAENEFVTIK.K	U	2		633.3225	1264.6305	1264.6299	0.44	0	61	1e-005	1	7137
	K.LALDLEIATYR.T	U	1		639.3596	1276.7046	1276.7027	1.49	0	35	0.0026	1	7393
	K.NMQDMVEDYR.N	U	1		650.7674	1299.5202	1299.5224	-1.62	0	25	0.0044	1	7759
	R.NSKIEISELNR.V	U	1		651.8520	1301.6894	1301.6939	-3.42	1	19	0.15	1	7797
	R.SLDLDSIIAEVK.A	U	1		651.8623	1301.7100	1301.7078	1.71	0	69	1.3e-006	1	7798
	K.SKAEAESLYQSK.Y	U	1		670.8359	1339.6572	1339.6619	-3.51	1	53	5.5e-005	1	8464
	K.SLNNQFASFIDK.V	U	1		692.3492	1382.6839	1382.6830	0.66	0	94	5.7e-009	1	9144
	R.TNAENEFVTIKK.D	U	2		697.3693	1392.7241	1392.7249	-0.56	1	80	1.3e-007	1	9266
	R.TNAENEFVTIKK.D	U	1		465.2487	1392.7244	1392.7249	-0.32	1	(24)	0.054	1	9267
	K.WELLQQVDTSTR.T	U	1		738.3794	1474.7442	1474.7416	1.78	0	60	1.2e-005	1	10704
	R.FLEQQNQVLQTK.W		3		738.3954	1474.7762	1474.7780	-1.19	0	66	2.9e-006	1	10711
	R.LLRDYQELMNTK.L	U	1		762.3984	1522.7822	1522.7813	0.58	1	6	2.8	1	11327
	K.NKLNDLEDALQQAK.E	U	1		800.4279	1598.8412	1598.8264	9.26	1	6	2.6	1	12441
	K.SLNNQFASFIDKVR.F	U	1		546.9587	1637.8542	1637.8525	1.02	1	(76)	2.5e-007	1	12903
	K.SLNNQFASFIDKVR.F	U	1		819.9344	1637.8543	1637.8525	1.10	1	88	1.3e-008	1	12904
	R.SGGGFSSGSAGIINYQR.R	U	1		829.4023	1656.7900	1656.7856	2.66	0	39	0.0014	1	13106
	R.SLVNLGGSKSISISVAR.G	U	1		844.4899	1686.9652	1686.9628	1.41	1	20	0.026	1	13426
	K.QISNLQQSISDAEQR.G	U	1		858.9302	1715.8459	1715.8438	1.23	0	54	4.3e-005	1	13778
	R.FSSCGGGGGSFGAGGGFGSR.S	U	2		883.3719	1764.7292	1764.7275	0.98	0	7	0.41	1	14352
	R.THNLEPYFESFINNLR.R	U	1		665.3333	1992.9781	1992.9693	4.39	0	23	0.051	1	16033
	K.AEAESLYQSKYEELQITAGR.H	U	1		762.7140	2285.1201	2285.1175	1.16	1	42	0.00048	1	17218
	R.GGGGGGYGSGGSSYGSGGGSYGSGGGGGGGR.G	U	1		795.3196	2382.9369	2382.9447	-3.25	0	(47)	2e-005	1	17542
	R.GGGGGGYGSGGSSYGSGGGSYGSGGGGGGGR.G	U	1		1192.4761	2382.9376	2382.9447	-2.97	0	116	2.3e-012	1	17543
	R.GSYGSGGSSYGSGGGSYGSGGGGGGHGSYGSGSSSGGYR.G	U	1		1104.7783	3311.3131	3311.3009	3.69	0	32	0.00058	1	18976
P62701	40S ribosomal protein S4, X isoform OS=Homo sapiens OX=9606 GN=RPS4X PE=1 SV=2	29807	1006	72(45)	24(22)	20.40	70%	P62701_uniprot
	Peptide	Unique	Matches	Modification	Observed	Mr(expt)	Mr(calc)	ppm	Miss	Score	Expect	Rank	Query
	K.ITDFIK.F	U	2		368.7165	735.4184	735.4167	2.29	0	19	0.074	1	185
	R.LIYDTK.G	U	1		376.7125	751.4105	751.4116	-1.47	0	34	0.0018	1	267
	R.IGVITNR.E	U	4		386.7376	771.4605	771.4603	0.35	0	55	6.6e-005	1	423
	R.FIKIDGK.V		2		410.7496	819.4846	819.4854	-0.95	1	30	0.005	1	835
	K.HWMLDK.L		1		415.2056	828.3966	828.3952	1.64	0	22	0.04	1	942
	R.LTIAEER.D		4		416.2323	830.4501	830.4498	0.43	0	54	8e-005	1	978
	K.HW->M<-LDK.L		1	Oxidation (M)	423.2018	844.3891	844.3902	-1.28	0	(14)	0.24	1	1152
	R.YPDPLIK.V		5		423.2423	844.4701	844.4694	0.82	0	24	0.069	1	1154
	R.LSNIFVIGK.G	U	3		495.8051	989.5957	989.5910	4.76	0	57	5.2e-006	1	2586
	K.YALTGDEVK.K		1		498.2558	994.4970	994.4971	-0.07	0	31	0.0091	1	2666
	K.YALTGDEVKK.I		1		562.3031	1122.5916	1122.5921	-0.38	1	52	6e-005	1	4665
	K.YALTGDEVKK.I		1		375.2047	1122.5923	1122.5921	0.20	1	(19)	0.14	1	4666
	K.GNKPWISLPR.G	U	5		584.3358	1166.6571	1166.6560	0.93	0	39	0.00083	1	5459
	K.GIPHLVTHDAR.T		2		608.3336	1214.6527	1214.6520	0.56	0	56	3.7e-005	1	6335
	K.GIPHLVTHDAR.T		2		405.8915	1214.6528	1214.6520	0.65	0	(37)	0.0032	1	6336
	R.TIRYPDPLIK.V		4		405.9076	1214.7010	1214.7023	-1.03	1	23	0.032	1	6339
	R.HPGSFDVVHVK.D		2		407.8834	1220.6285	1220.6302	-1.40	0	33	0.0071	1	6381
	R.HPGSFDVVHVK.D		1		611.3226	1220.6307	1220.6302	0.39	0	(30)	0.012	1	6384
	R.LKYALTGDEVK.K		1		618.8447	1235.6748	1235.6761	-1.09	1	41	0.00062	1	6608
	K.VNDTIQIDLETGK.I	U	3		723.3773	1444.7401	1444.7409	-0.59	0	39	0.0015	1	10204
	R.ERHPGSFDVVHVK.D		2		753.8936	1505.7725	1505.7739	-0.92	1	(18)	0.15	1	11141
	R.ERHPGSFDVVHVK.D		2		502.9318	1505.7735	1505.7739	-0.26	1	46	0.00027	1	11142
	R.ERHPGSFDVVHVK.D		2		377.4508	1505.7741	1505.7739	0.14	1	(28)	0.017	1	11144
	K.LRECLPLIIFLR.N	U	1		514.9780	1541.9121	1541.9116	0.34	1	(40)	0.00018	1	11620
	K.LRECLPLIIFLR.N	U	1		771.9635	1541.9124	1541.9116	0.58	1	55	5.8e-006	1	11621
	K.LTGVFAPRPSTGPHK.L		2		782.9337	1563.8529	1563.8522	0.46	0	24	0.021	1	11907
	K.LTGVFAPRPSTGPHK.L		1		522.2918	1563.8536	1563.8522	0.91	0	(18)	0.076	1	11909
	K.FDTGNLCMVTGGANLGR.I	U	2		891.9161	1781.8176	1781.8189	-0.73	0	(69)	9e-007	1	14517
	K.FDTGNLCMVTGGANLGR.I	U	1		594.9475	1781.8207	1781.8189	1.01	0	(8)	1.1	1	14518
	K.FDTGNLC->M<-VTGGANLGR.I	U	2	Oxidation (M)	899.9133	1797.8121	1797.8138	-0.96	0	86	1.4e-008	1	14667
	K.FDTGNLC->M<-VTGGANLGR.I	U	1	Oxidation (M)	600.2794	1797.8163	1797.8138	1.35	0	(9)	0.74	1	14670
	R.TDITYPAGFMDVISIDK.T	U	1		943.4659	1884.9173	1884.9179	-0.32	0	52	5.4e-005	1	15298
	R.TDITYPAGF->M<-DVISIDK.T	U	2	Oxidation (M)	951.4644	1900.9143	1900.9128	0.76	0	(40)	0.001	1	15401
	K.VRTDITYPAGF->M<-DVISIDK.T	U	3	Oxidation (M)	719.7011	2156.0815	2156.0824	-0.40	1	35	0.0033	1	16673
	K.VNDTIQIDLETGKITDFIK.F	U	1		721.7244	2162.1513	2162.1471	1.95	1	59	7.6e-006	1	16702
	R.TDITYPAGFMDVISIDKTGENFR.L	U	1		864.0876	2589.2409	2589.2421	-0.45	1	55	2.3e-005	1	18119
	R.TDITYPAGF->M<-DVISIDKTGENFR.L	U	1	Oxidation (M)	869.4197	2605.2372	2605.2370	0.07	1	(46)	0.00019	1	18141
P61247	40S ribosomal protein S3a OS=Homo sapiens OX=9606 GN=RPS3A PE=1 SV=2	30154	1006	61(42)	22(19)	19.71	62%	P61247_uniprot
	Peptide	Unique	Matches	Modification	Observed	Mr(expt)	Mr(calc)	ppm	Miss	Score	Expect	Rank	Query
	K.VVDPFSK.K	U	4		396.2198	790.4250	790.4225	3.10	0	37	0.0024	1	509
	K.LIPDSIGK.D	U	1		421.7587	841.5028	841.4909	14.2	0	5	2.7	4	1092
	K.MMEIMTR.E	U	1		456.2111	910.4077	910.4074	0.34	0	(20)	0.053	1	1653
	K.APAMFNIR.N	U	1		460.2452	918.4758	918.4745	1.39	0	55	4e-005	1	1767
	K.M->M<-EIMTR.E	U	1	Oxidation (M)	464.2093	926.4041	926.4024	1.87	0	21	0.025	1	1785
	K.APA->M<-FNIR.N	U	2	Oxidation (M)	468.2419	934.4691	934.4695	-0.33	0	(37)	0.0024	1	1894
	K.KDWYDVK.A	U	2		477.2399	952.4652	952.4654	-0.18	1	28	0.014	1	2100
	R.LFCVGFTK.K	U	3		486.2552	970.4958	970.4946	1.22	0	42	0.00059	1	2337
	K.LITEDVQGK.N	U	4		501.7771	1001.5396	1001.5393	0.33	0	42	0.0013	1	2787
	K.KM->M<-EIMTR.E	U	1	Oxidation (M)	528.2558	1054.4970	1054.4973	-0.25	1	19	0.11	1	3601
	R.LFCVGFTKK.R	U	1		550.3030	1098.5915	1098.5896	1.75	1	28	0.017	1	4269
	K.FKLITEDVQGK.N	U	3		639.3619	1276.7093	1276.7027	5.19	1	56	1.9e-005	1	7395
	R.ADGYEPPVQESV.-	U	3		645.7966	1289.5786	1289.5776	0.80	0	46	0.00012	1	7582
	K.LIPDSIGKDIEK.A	U	3		664.3785	1326.7424	1326.7395	2.23	1	52	4.8e-005	1	8286
	K.LIPDSIGKDIEK.A	U	1		443.2549	1326.7429	1326.7395	2.60	1	(26)	0.018	1	8287
	K.LMELHGEGSSSGK.A	U	1		666.3161	1330.6176	1330.6187	-0.79	0	69	1.1e-006	1	8335
	R.KTSYAQHQQVR.Q	U	1		673.3488	1344.6831	1344.6898	-5.02	1	62	9.5e-006	1	8577
	K.L->M<-ELHGEGSSSGK.A	U	1	Oxidation (M)	449.8775	1346.6108	1346.6136	-2.12	0	(4)	3.3	1	8609
	K.L->M<-ELHGEGSSSGK.A	U	1	Oxidation (M)	674.3130	1346.6115	1346.6136	-1.54	0	(39)	0.00097	1	8610
	R.EVQTNDLKEVVNK.L	U	5		758.4044	1514.7943	1514.7940	0.18	1	76	3e-007	1	11235
	R.EVQTNDLKEVVNK.L	U	1		505.9394	1514.7963	1514.7940	1.47	1	(33)	0.0051	1	11237
	K.NCLTNFHGMDLTR.D	U	1		789.8611	1577.7077	1577.7079	-0.09	0	76	1.6e-007	1	12110
	K.NCLTNFHGMDLTR.D	U	1		526.9103	1577.7090	1577.7079	0.71	0	(21)	0.051	1	12111
	K.NCLTNFHG->M<-DLTR.D	U	2	Oxidation (M)	797.8585	1593.7025	1593.7028	-0.20	0	(37)	0.001	1	12382
	K.NCLTNFHG->M<-DLTR.D	U	2	Oxidation (M)	532.2419	1593.7038	1593.7028	0.63	0	(18)	0.089	1	12385
	K.VERADGYEPPVQESV.-	U	1		837.9018	1673.7890	1673.7897	-0.39	1	26	0.02	1	13286
	K.ACQSIYPLHDVFVR.K	U	2		568.9563	1703.8471	1703.8454	1.00	0	(38)	0.0018	1	13624
	K.ACQSIYPLHDVFVR.K	U	2		852.9308	1703.8471	1703.8454	1.05	0	82	6.2e-008	1	13625
	K.ACQSIYPLHDVFVRK.V	U	1		458.9929	1831.9426	1831.9403	1.23	1	(16)	0.24	1	14907
	K.ACQSIYPLHDVFVRK.V	U	1		916.9787	1831.9428	1831.9403	1.38	1	(4)	3.3	1	14908
	K.ACQSIYPLHDVFVRK.V	U	1		611.6550	1831.9431	1831.9403	1.51	1	22	0.062	1	14909
	K.FELGKL->M<-ELHGEGSSSGK.A	U	2	Oxidation (M)	641.3154	1920.9243	1920.9251	-0.43	1	30	0.008	1	15559
	R.VFEVSLADLQNDEVAFR.K	U	1		976.4934	1950.9723	1950.9687	1.83	0	108	1.4e-010	1	15775
	R.VFEVSLADLQNDEVAFRK.F	U	2		694.0286	2079.0639	2079.0637	0.09	1	(65)	2.9e-006	1	16366
	R.VFEVSLADLQNDEVAFRK.F	U	1		1040.5422	2079.0699	2079.0637	3.01	1	116	1.9e-011	1	16369
P05387	60S acidic ribosomal protein P2 OS=Homo sapiens OX=9606 GN=RPLP2 PE=1 SV=1	11658	984	27(21)	9(7)	12.28	93%	P05387_uniprot
	Peptide	Unique	Matches	Modification	Observed	Mr(expt)	Mr(calc)	ppm	Miss	Score	Expect	Rank	Query
	K.VISELNGK.N	U	1		430.2476	858.4806	858.4811	-0.58	0	24	0.081	1	1241
	K.NIEDVIAQGIGK.L	U	1		628.8469	1255.6793	1255.6772	1.66	0	46	0.00026	1	6974
	K.ILDSVGIEADDDR.L	U	1		709.3447	1416.6748	1416.6732	1.09	0	0	9	1	9689
	K.ILDSVGIEADDDRLNK.V	U	6		886.9534	1771.8923	1771.8952	-1.62	1	115	3.7e-011	1	14425
	K.ILDSVGIEADDDRLNK.V	U	1		591.6392	1771.8958	1771.8952	0.36	1	(45)	0.00032	1	14429
	R.YVASYLLAALGGNSSPSAK.D	U	1		934.9913	1867.9680	1867.9679	0.03	0	125	2.7e-012	1	15163
	R.YVASYLLAALGGNSSPSAK.D	U	1		623.6643	1867.9709	1867.9679	1.60	0	(70)	7e-007	1	15164
	K.KEESEESDDD->M<-GFGLFD.-		8	Oxidation (M)	983.3821	1964.7496	1964.7469	1.35	1	117	1.8e-012	1	15857
	K.VISELNGKNIEDVIAQGIGK.L	U	1		1049.0819	2096.1493	2096.1477	0.75	1	58	5.5e-006	1	16444
	-.->M<-RYVASYLLAALGGNSSPSAK.D	U	1	Oxidation (M)	1086.5586	2171.1026	2171.1044	-0.84	1	98	1.3e-009	1	16733
	-.->M<-RYVASYLLAALGGNSSPSAK.D	U	1	Oxidation (M)	724.7089	2171.1048	2171.1044	0.14	1	(57)	1.6e-005	1	16734
	K.LASVPAGGAVAVSAAPGSAAPAAGSAPAAAEEK.K	U	3		925.4821	2773.4245	2773.4246	-0.02	0	38	0.00081	1	18515
	K.LASVPAGGAVAVSAAPGSAAPAAGSAPAAAEEK.K	U	1		694.3635	2773.4247	2773.4246	0.05	0	(16)	0.13	1	18516
P05388	60S acidic ribosomal protein P0 OS=Homo sapiens OX=9606 GN=RPLP0 PE=1 SV=1	34423	977	61(43)	20(17)	7.30	72%	P05388_uniprot
	Peptide	Unique	Matches	Modification	Observed	Mr(expt)	Mr(calc)	ppm	Miss	Score	Expect	Rank	Query
	K.AVVLMGK.N	U	2		359.2196	716.4246	716.4255	-1.16	0	33	0.0068	1	67
	R.FLEGVR.N		13		360.7051	719.3955	719.3966	-1.49	0	30	0.0077	1	84
	K.LLPHIR.G	U	5		374.7450	747.4754	747.4755	-0.21	0	36	0.00061	1	232
	K.SNYFLK.I		2		386.2052	770.3958	770.3963	-0.63	0	38	0.0014	1	411
	K.EDLTEIR.D		1		438.2253	874.4360	874.4396	-4.10	0	20	0.13	1	1399
	R.GNVGFVFTK.E	U	4		484.7644	967.5143	967.5127	1.62	0	46	0.00027	1	2312
	K.IIQLLDDYPK.C		2		609.3427	1216.6709	1216.6703	0.45	0	63	5.2e-006	1	6355
	R.GHLENNPALEK.L		1		611.3126	1220.6107	1220.6149	-3.46	0	45	0.00042	1	6379
	R.GHLENNPALEK.L		1		407.8776	1220.6110	1220.6149	-3.18	0	(42)	0.00097	1	6380
	K.CFIVGADNVGSK.Q		8		633.8112	1265.6078	1265.6074	0.26	0	67	2.2e-006	1	7161
	K.TSFFQALGITTK.I		1		657.3597	1312.7048	1312.7027	1.60	0	42	0.00069	1	7966
	R.DMLLANKVPAAAR.A		1		685.3857	1368.7569	1368.7547	1.62	1	32	0.0041	1	8936
	R.GTIEILSDVQLIK.T		2		714.9194	1427.8243	1427.8235	0.54	0	27	0.0076	1	9885
	K.EDLTEIRDMLLANK.V		1		830.9311	1659.8476	1659.8501	-1.51	1	6	2.4	1	13145
	R.GNVGFVFTKEDLTEIR.D	U	1		608.9881	1823.9425	1823.9418	0.38	1	(51)	7.6e-005	1	14863
	R.GNVGFVFTKEDLTEIR.D	U	2		912.9797	1823.9449	1823.9418	1.73	1	63	4.9e-006	1	14864
	R.VLALSVETDYTFPLAEK.V	U	2		948.5057	1894.9969	1894.9928	2.19	0	83	3e-008	1	15375
	R.AGAIAPCEVTVPAQNTGLGPEK.T		2		1090.5554	2179.0963	2179.0943	0.91	0	67	1.9e-006	1	16778
	R.AGAIAPCEVTVPAQNTGLGPEK.T		3		727.3733	2179.0980	2179.0943	1.71	0	(50)	7.8e-005	1	16780
	K.VEAKEESEESDED->M<-GFGLFD.-		1	Oxidation (M)	1139.9648	2277.9151	2277.9107	1.94	1	42	8.8e-005	1	17187
	K.AFLADPSAFVAAAPVAAATTAAPAAAAAPAK.V	U	1		918.1612	2751.4617	2751.4595	0.81	0	(50)	3e-005	1	18469
	K.AFLADPSAFVAAAPVAAATTAAPAAAAAPAK.V	U	1		1376.7390	2751.4635	2751.4595	1.44	0	84	1.4e-008	1	18470
	K.AFLADPSAFVAAAPVAAATTAAPAAAAAPAK.V	U	1		688.8733	2751.4641	2751.4595	1.65	0	(59)	4.1e-006	1	18471
	R.NVASVCLQIGYPTVASVPHSIINGYKR.V	U	1		981.8556	2942.5449	2942.5436	0.44	1	15	0.13	1	18705
	K.AFLADPSAFVAAAPVAAATTAAPAAAAAPAKVEAK.E	U	1		1060.5740	3178.7001	3178.7026	-0.79	1	49	3.4e-005	1	18881
	K.AFLADPSAFVAAAPVAAATTAAPAAAAAPAKVEAK.E	U	1		795.6840	3178.7067	3178.7026	1.30	1	(39)	0.00025	1	18882
Q07065	Cytoskeleton-associated protein 4 OS=Homo sapiens OX=9606 GN=CKAP4 PE=1 SV=2	66097	965	51(33)	30(24)	2.89	58%	Q07065_uniprot
	Peptide	Unique	Matches	Modification	Observed	Mr(expt)	Mr(calc)	ppm	Miss	Score	Expect	Rank	Query
	R.LPEEIR.R	U	1		378.7159	755.4172	755.4177	-0.68	0	30	0.0049	1	298
	R.ISEVLQK.L	U	1		408.7448	815.4750	815.4752	-0.30	0	28	0.024	1	808
	R.RLEEELR.Q	U	1		472.7599	943.5052	943.5087	-3.69	1	34	0.0058	1	1989
	R.LALQALTEK.L	U	1		493.7969	985.5792	985.5808	-1.58	0	40	0.001	1	2515
	R.EWDMEALR.S	U	1		525.2410	1048.4674	1048.4648	2.51	0	13	0.31	1	3499
	R.EWD->M<-EALR.S	U	1	Oxidation (M)	533.2411	1064.4676	1064.4597	7.48	0	(5)	1.9	1	3745
	K.DLSDGIHVVK.D	U	1		541.7963	1081.5780	1081.5768	1.10	0	18	0.19	1	3957
	R.LPPQDFLDR.L	U	1		550.7900	1099.5654	1099.5662	-0.73	0	12	1.1	1	4276
	K.ASVSQVEADLK.M	U	3		573.8044	1145.5943	1145.5928	1.33	0	33	0.0075	1	5071
	R.QTESLESLLSK.S	U	1		617.8321	1233.6496	1233.6452	3.57	0	48	0.00021	1	6578
	R.TAVDSLVAYSVK.I	U	2		626.8428	1251.6710	1251.6711	-0.06	0	54	3.5e-005	1	6864
	R.HSEAFEALQQK.S	U	1		644.3205	1286.6264	1286.6255	0.75	0	25	0.033	1	7550
	K.IETNENNLESAK.G	U	1		681.3309	1360.6473	1360.6470	0.24	0	82	1.1e-007	1	8862
	K.GLLDDLRNDLDR.L	U	1		707.8689	1413.7232	1413.7212	1.46	1	13	0.6	1	9630
	R.DFTSLENTVEER.L	U	2		720.3379	1438.6613	1438.6576	2.61	0	63	3.9e-006	1	10081
	R.SVGELPSTVESLQK.V	U	1		737.3941	1472.7736	1472.7722	0.96	0	54	4.7e-005	1	10667
	R.SEESVSRLPEEIR.R	U	2		765.8934	1529.7723	1529.7685	2.48	1	17	0.23	1	11419
	R.ELVSLKQEQQAFK.E	U	1		516.6185	1546.8336	1546.8355	-1.23	1	(20)	0.081	1	11695
	R.ELVSLKQEQQAFK.E	U	1		774.4251	1546.8357	1546.8355	0.12	1	75	2.5e-007	1	11696
	K.SINDNIAIFTEVQK.R	U	1		796.4236	1590.8326	1590.8253	4.58	0	28	0.015	1	12340
	K.VASLEESEGNKQDLK.A	U	1		823.9142	1645.8138	1645.8159	-1.24	1	66	3.3e-006	1	13003
	R->.<-QREELGQGLQGVEQK.V	U	1	Gln->pyro-Glu (N-term Q)	841.4279	1680.8413	1680.8431	-1.08	1	(17)	0.21	1	13366
	R.QREELGQGLQGVEQK.V	U	1		849.9401	1697.8656	1697.8696	-2.40	1	(19)	0.11	1	13564
	R.QREELGQGLQGVEQK.V	U	1		566.9647	1697.8722	1697.8696	1.48	1	32	0.0061	1	13565
	R.ERDFTSLENTVEER.L	U	1		575.6084	1723.8034	1723.8013	1.21	1	27	0.017	1	13857
	R.ERDFTSLENTVEER.L	U	2		862.9100	1723.8054	1723.8013	2.38	1	(22)	0.051	1	13858
	K.SINDNIAIFTEVQKR.S	U	1		874.4714	1746.9282	1746.9264	1.01	1	50	8.7e-005	1	14144
	R.STLQTMESDIYTEVR.E	U	1		886.9230	1771.8315	1771.8298	0.95	0	82	4.8e-008	1	14422
	R.STLQT->M<-ESDIYTEVR.E	U	2	Oxidation (M)	894.9253	1787.8360	1787.8247	6.31	0	(49)	9.4e-005	1	14590
	K.VQSLQATFGTFESILR.S	U	1		898.9801	1795.9456	1795.9469	-0.67	0	85	2.7e-008	1	14654
	K.VQSLQATFGTFESILR.S	U	1		599.6576	1795.9509	1795.9469	2.28	0	(48)	0.00014	1	14655
	R.LQHVEDGVLS->M<-QVASAR.Q	U	1	Oxidation (M)	619.3174	1854.9305	1854.9258	2.53	0	50	0.0001	1	15077
	R.LQHVEDGVLS->M<-QVASAR.Q	U	1	Oxidation (M)	928.4733	1854.9321	1854.9258	3.40	0	(13)	0.51	1	15078
	R.LEGLGSSEADQDGLASTVR.S	U	4		952.9648	1903.9150	1903.9123	1.42	0	103	4.6e-010	1	15419
	K.LQNEILKDLSDGIHVVK.D	U	1		481.0250	1920.0710	1920.0680	1.55	1	(14)	0.11	1	15556
	K.LQNEILKDLSDGIHVVK.D	U	1		641.0312	1920.0717	1920.0680	1.94	1	50	2.6e-005	1	15557
	K.VQEQVHTLLSQDQAQAAR.L	U	1		1011.5242	2021.0338	2021.0290	2.37	0	(34)	0.0034	1	16156
	K.VQEQVHTLLSQDQAQAAR.L	U	1		674.6858	2021.0355	2021.0290	3.23	0	89	1.1e-008	1	16157
	R.SLGETQLVLYGDVEELKR.S	U	1		1025.0471	2048.0797	2048.0790	0.35	1	42	0.00063	1	16265
	K.SSSSSSASAAAAAAAASSSASCSR.R	U	1		697.3074	2088.9005	2088.8978	1.30	0	13	0.11	1	16413
	K.SSSSSSASAAAAAAAASSSASCSR.R	U	1		1045.4580	2088.9015	2088.8978	1.78	0	(12)	0.16	1	16414
P18124	60S ribosomal protein L7 OS=Homo sapiens OX=9606 GN=RPL7 PE=1 SV=1	29264	956	62(40)	23(21)	13.72	65%	P18124_uniprot
	Peptide	Unique	Matches	Modification	Observed	Mr(expt)	Mr(calc)	ppm	Miss	Score	Expect	Rank	Query
	K.LAFVIR.I	U	3		359.7346	717.4546	717.4537	1.16	0	46	3.8e-005	1	73
	R.NFAELK.I	U	2		361.1977	720.3809	720.3806	0.38	0	24	0.037	1	100
	K.VLQLLR.L		1		371.2525	740.4904	740.4908	-0.62	0	23	0.014	1	194
	K.ASINMLR.I	U	2		402.7227	803.4308	803.4323	-1.87	0	45	0.00057	1	668
	K.ASIN->M<-LR.I	U	2	Oxidation (M)	410.7209	819.4273	819.4272	0.05	0	(38)	0.0027	1	833
	R.KVLQLLR.L	U	3		435.3016	868.5886	868.5858	3.21	1	45	3.3e-005	1	1323
	R.RNFAELK.I	U	1		439.2478	876.4811	876.4817	-0.70	1	33	0.0058	1	1421
	K.SVNELIYK.R	U	2		483.2705	964.5265	964.5229	3.74	0	19	0.12	1	2276
	K.HYHKEYR.Q	U	1		516.7531	1031.4915	1031.4937	-2.07	1	26	0.029	1	3267
	R.IRGINGVSPK.V	U	1		520.8138	1039.6131	1039.6138	-0.66	1	9	0.51	1	3351
	R.QIFNGTFVK.L	U	1		527.2908	1052.5671	1052.5655	1.54	0	24	0.034	1	3573
	K.EVPAVPETLK.K	U	3		541.8092	1081.6038	1081.6019	1.79	0	26	0.022	1	3962
	K.SVNELIYKR.G	U	5		561.3200	1120.6255	1120.6240	1.29	1	47	0.00017	1	4607
	K.SVNELIYKR.G	U	1		374.5491	1120.6255	1120.6240	1.29	1	(16)	0.19	1	4608
	R.IALTDNALIAR.S	U	6		585.8461	1169.6776	1169.6768	0.68	0	88	9e-009	1	5538
	K.AGNFYVPAEPK.L	U	3		596.8038	1191.5930	1191.5924	0.49	0	31	0.0099	1	5874
	K.EVPAVPETLKK.K	U	1		404.2383	1209.6931	1209.6969	-3.11	1	(13)	0.25	1	6226
	K.EVPAVPETLKK.K	U	2		605.8554	1209.6963	1209.6969	-0.50	1	29	0.0055	1	6227
	K.EANNFLWPFK.L	U	1		633.3202	1264.6259	1264.6240	1.51	0	69	1.7e-006	1	7135
	R.KAGNFYVPAEPK.L	U	5		660.8505	1319.6864	1319.6874	-0.75	1	67	2.6e-006	1	8150
	R.LRQIFNGTFVK.L	U	2		441.5916	1321.7531	1321.7507	1.84	1	27	0.0084	1	8192
	R.LRQIFNGTFVK.L	U	2		661.8839	1321.7533	1321.7507	1.98	1	(12)	0.31	1	8193
	K.RIALTDNALIAR.S	U	1		663.8948	1325.7751	1325.7779	-2.09	1	23	0.023	1	8262
	R.FKEANNFLWPFK.L	U	1		770.9008	1539.7870	1539.7874	-0.29	1	53	5.5e-005	1	11593
	R.FKEANNFLWPFK.L	U	1		514.2706	1539.7901	1539.7874	1.72	1	(30)	0.012	1	11594
	R.IVEPYIAWGYPNLK.S	U	2		831.9490	1661.8835	1661.8817	1.10	0	72	5.2e-007	1	13163
	K.TTHFVEGGDAGNREDQINR.L	U	3		705.9976	2114.9709	2114.9730	-1.00	1	(27)	0.011	1	16529
	K.TTHFVEGGDAGNREDQINR.L	U	2		1058.4938	2114.9730	2114.9730	0.01	1	33	0.0029	1	16531
	K.YGIIC->M<-EDLIHEIYTVGKR.F	U	1	Oxidation (M)	582.2940	2325.1469	2325.1497	-1.19	1	(46)	0.00021	1	17359
	K.YGIIC->M<-EDLIHEIYTVGKR.F	U	1	Oxidation (M)	776.0568	2325.1485	2325.1497	-0.54	1	64	3.2e-006	1	17360
P39023	60S ribosomal protein L3 OS=Homo sapiens OX=9606 GN=RPL3 PE=1 SV=2	46365	902	56(41)	24(19)	6.33	49%	P39023_uniprot
	Peptide	Unique	Matches	Modification	Observed	Mr(expt)	Mr(calc)	ppm	Miss	Score	Expect	Rank	Query
	R.VAFSVAR.A	U	1		375.2188	748.4230	748.4232	-0.22	0	42	0.00076	1	242
	K.RVLTLR.K	U	1		379.2555	756.4964	756.4970	-0.83	1	15	0.32	2	327
	K.SLLVQTK.R	U	1		394.7470	787.4795	787.4803	-1.12	0	12	0.41	1	497
	K.YCQVIR.V	U	2		419.7151	837.4156	837.4167	-1.28	0	35	0.0038	1	1036
	K.AGMTHIVR.E	U	1		442.7405	883.4663	883.4698	-3.91	0	56	2.3e-005	1	1476
	R.ALEKIDLK.F	U	1		465.2867	928.5587	928.5593	-0.59	1	17	0.18	1	1828
	K.SLLVQTKR.R	U	1		472.7967	943.5789	943.5815	-2.72	1	12	0.22	1	1995
	R.VIAHTQMR.L	U	1		478.2596	954.5047	954.5069	-2.35	0	8	1.7	2	2119
	K.KYCQVIR.V	U	1		483.7612	965.5079	965.5117	-3.88	1	27	0.018	1	2290
	R.HGSLGFLPR.K	U	3		492.2748	982.5351	982.5349	0.28	0	60	8.2e-006	1	2480
	K.IGQGYLIKDGK.L	U	2		596.3401	1190.6657	1190.6659	-0.14	1	36	0.0017	1	5857
	K.IGQGYLIKDGK.L	U	2		397.8961	1190.6664	1190.6659	0.37	1	(35)	0.0019	1	5859
	K.VACIGAWHPAR.V		3		619.3157	1236.6168	1236.6186	-1.46	0	62	8.8e-006	1	6635
	K.VACIGAWHPAR.V		2		413.2132	1236.6178	1236.6186	-0.66	0	(48)	0.00019	1	6638
	K.NNASTDYDLSDK.S	U	4		671.7911	1341.5676	1341.5684	-0.62	0	57	5.2e-006	1	8506
	R.KVACIGAWHPAR.V		1		683.3638	1364.7130	1364.7135	-0.41	1	68	2.2e-006	1	8910
	R.KVACIGAWHPAR.V		2		455.9121	1364.7144	1364.7135	0.63	1	(48)	0.00018	1	8911
	K.TVFAEHISDECK.R	U	4		718.3303	1434.6460	1434.6449	0.72	0	62	4.7e-006	1	10021
	K.TVFAEHISDECKR.R	U	1		531.2559	1590.7459	1590.7460	-0.06	1	31	0.0073	1	12329
	K.TVFAEHISDECKR.R	U	1		398.6941	1590.7475	1590.7460	0.92	1	(23)	0.053	1	12330
	K.AHLMEIQVNGGTVAEK.L	U	1		848.9380	1695.8615	1695.8614	0.09	0	(14)	0.49	1	13532
	K.AHL->M<-EIQVNGGTVAEK.L	U	1	Oxidation (M)	856.9356	1711.8567	1711.8563	0.21	0	54	4.4e-005	1	13727
	K.DDPSKPVHLTAFLGYK.A	U	2		596.6474	1786.9204	1786.9254	-2.81	0	33	0.0049	1	14582
	K.DDPSKPVHLTAFLGYK.A	U	1		894.4680	1786.9215	1786.9254	-2.18	0	(9)	1.5	1	14584
	K.KAHL->M<-EIQVNGGTVAEK.L	U	1	Oxidation (M)	614.3267	1839.9582	1839.9513	3.74	1	22	0.052	1	15001
	K.SFPKDDPSKPVHLTAFLGYK.A	U	4		749.7326	2246.1760	2246.1736	1.08	1	21	0.049	1	17080
	K.AHL->M<-EIQVNGGTVAEKLDWAR.E	U	1	Oxidation (M)	785.4027	2353.1863	2353.1848	0.62	1	64	2.7e-006	1	17432
	K.AHL->M<-EIQVNGGTVAEKLDWAR.E	U	1	Oxidation (M)	589.3058	2353.1941	2353.1848	3.91	1	(35)	0.0021	1	17433
	K.SINPLGGFVHYGEVTNDFVMLK.G	U	1		813.0774	2436.2103	2436.2148	-1.82	0	(29)	0.0087	1	17716
	K.SINPLGGFVHYGEVTNDFVMLK.G	U	1		1219.1148	2436.2149	2436.2148	0.07	0	(38)	0.0012	1	17717
	K.SINPLGGFVHYGEVTNDFV->M<-LK.G	U	1	Oxidation (M)	818.4119	2452.2138	2452.2097	1.66	0	(31)	0.0068	1	17774
	K.SINPLGGFVHYGEVTNDFV->M<-LK.G	U	1	Oxidation (M)	1227.1158	2452.2171	2452.2097	3.03	0	40	0.00087	1	17775
	R.LEQQVPVNQVFGQDE->M<-IDVIGVTK.G	U	1	Oxidation (M)	901.4634	2701.3685	2701.3633	1.92	0	64	2.4e-006	1	18365
	R.LEQQVPVNQVFGQDE->M<-IDVIGVTK.G	U	1	Oxidation (M)	1351.6932	2701.3719	2701.3633	3.19	0	(21)	0.049	1	18366
	R.ERLEQQVPVNQVFGQDEMIDVIGVTK.G	U	1		991.1783	2970.5130	2970.5121	0.31	1	64	2.1e-006	1	18730
	R.ERLEQQVPVNQVFGQDE->M<-IDVIGVTK.G	U	2	Oxidation (M)	996.5098	2986.5075	2986.5070	0.16	1	(48)	0.0001	1	18736
Q12905	Interleukin enhancer-binding factor 2 OS=Homo sapiens OX=9606 GN=ILF2 PE=1 SV=2	43263	878	51(35)	19(16)	4.04	59%	Q12905_uniprot
	Peptide	Unique	Matches	Modification	Observed	Mr(expt)	Mr(calc)	ppm	Miss	Score	Expect	Rank	Query
	R.LLKDLR.I	U	3		379.2500	756.4854	756.4857	-0.40	1	19	0.12	7	324
	R.ILSHGGFR.K	U	1		443.7481	885.4816	885.4821	-0.54	0	27	0.032	1	1502
	R.ILSHGGFRK.I	U	3		507.7952	1013.5759	1013.5770	-1.12	1	33	0.0075	1	2942
	K.VLQSALAAIR.H	U	2		521.3255	1040.6364	1040.6342	2.16	0	64	2.2e-006	1	3360
	R.QPLALNVAYR.R	U	3		572.8284	1143.6422	1143.6400	1.90	0	45	0.00028	1	5045
	K.LDPELHLDIK.V	U	1		596.8334	1191.6523	1191.6499	2.02	0	39	0.0011	1	5886
	K.ILITTVPPNLR.K	U	9		618.8884	1235.7622	1235.7601	1.65	0	40	0.00011	1	6623
	R->.<-QPLALNVAYRR.C	U	1	Gln->pyro-Glu (N-term Q)	642.3657	1282.7168	1282.7146	1.70	1	(7)	1.2	1	7493
	R.QPLALNVAYRR.C	U	1		434.2547	1299.7423	1299.7411	0.89	1	18	0.097	1	7767
	R.KLDPELHLDIK.V	U	2		660.8798	1319.7450	1319.7449	0.07	1	49	7e-005	1	8161
	R.KLDPELHLDIK.V	U	2		440.9236	1319.7490	1319.7449	3.13	1	(30)	0.0049	1	8163
	K.ILPTLEAVAALGNK.V	U	2		705.4220	1408.8294	1408.8289	0.36	0	54	8.1e-006	1	9580
	R.VKPAPDETSFSEALLK.R	U	2		866.4629	1730.9112	1730.9090	1.26	0	(25)	0.03	1	13949
	R.VKPAPDETSFSEALLK.R	U	1		577.9780	1730.9121	1730.9090	1.76	0	25	0.027	1	13950
	K.GTMTTGHNVADLVVILK.I	U	1		590.3244	1767.9514	1767.9553	-2.23	0	(20)	0.069	1	14391
	K.GT->M<-TTGHNVADLVVILK.I	U	2	Oxidation (M)	892.9843	1783.9541	1783.9502	2.15	0	(40)	0.00074	1	14557
	K.GT->M<-TTGHNVADLVVILK.I	U	1	Oxidation (M)	595.6588	1783.9544	1783.9502	2.34	0	91	5.4e-009	1	14558
	R.VKPAPDETSFSEALLKR.N	U	1		472.7605	1887.0129	1887.0101	1.46	1	(36)	0.0018	1	15324
	R.VKPAPDETSFSEALLKR.N	U	3		630.0118	1887.0137	1887.0101	1.88	1	68	1.1e-006	1	15326
	R.VKPAPDETSFSEALLKR.N	U	2		944.5154	1887.0162	1887.0101	3.21	1	(16)	0.15	1	15327
	K.KGT->M<-TTGHNVADLVVILK.I	U	1	Oxidation (M)	638.3547	1912.0424	1912.0452	-1.47	1	28	0.0071	1	15501
	R.NQDLAPNSAEQASILSLVTK.I	U	1		700.3689	2098.0849	2098.0906	-2.72	0	(71)	5.4e-007	1	16456
	R.NQDLAPNSAEQASILSLVTK.I	U	1		1050.0503	2098.0860	2098.0906	-2.17	0	91	6.3e-009	1	16457
	R.VHTV->M<-TLEQQD->M<-VCYTAQTLVR.I	U	1	2 Oxidation (M)	885.7619	2654.2639	2654.2503	5.12	0	35	0.0019	1	18244
	R.AQDPSEVLTMLTNETGFEISSSDATVK.I	U	1		957.4581	2869.3524	2869.3539	-0.53	0	(5)	2.2	1	18632
	R.AQDPSEVLT->M<-LTNETGFEISSSDATVK.I	U	1	Oxidation (M)	962.7885	2885.3437	2885.3488	-1.77	0	55	2e-005	1	18641
	R.CLQILAAGLFLPGSVGITDPCESGNFR.V	U	1		964.8175	2891.4307	2891.4310	-0.11	0	41	0.0005	1	18650
	K.ILGQEGDASYLASEISTWDGVIVTPSEK.A	U	1		989.1588	2964.4546	2964.4604	-1.96	0	8	1.1	1	18728
Q12906	Interleukin enhancer-binding factor 3 OS=Homo sapiens OX=9606 GN=ILF3 PE=1 SV=3	95678	876	61(38)	28(20)	1.40	28%	Q12906_uniprot
	Peptide	Unique	Matches	Modification	Observed	Mr(expt)	Mr(calc)	ppm	Miss	Score	Expect	Rank	Query
	K.SCVIVIR.V	U	1		423.7466	845.4787	845.4793	-0.69	0	24	0.064	1	1185
	R.IFVNDDR.H	U	1		439.7223	877.4301	877.4294	0.80	0	29	0.018	1	1425
	R.LAAFGQLHK.V	U	4		492.7854	983.5562	983.5552	0.97	0	46	0.00018	1	2493
	K.AYAALAALEK.L	U	3		510.7912	1019.5678	1019.5651	2.70	0	44	0.00031	1	3078
	K.VLG->M<-DPLPSK.M	U	1	Oxidation (M)	536.7891	1071.5636	1071.5634	0.13	0	34	0.011	1	3789
	K.NPV->M<-ELNEK.R		1	Oxidation (M)	545.2660	1088.5174	1088.5172	0.23	0	21	0.074	1	4102
	K.EATDAIGHLDR.Q	U	1		599.2959	1196.5772	1196.5786	-1.09	0	50	0.00011	1	6004
	K.EATDAIGHLDR.Q	U	1		399.8672	1196.5797	1196.5786	0.99	0	(25)	0.036	1	6005
	R.GWPLELLCEK.S	U	3		622.8228	1243.6311	1243.6271	3.21	0	34	0.0061	1	6748
	R.FV->M<-EVEVDGQK.F		4	Oxidation (M)	648.8109	1295.6073	1295.6068	0.39	0	58	1.5e-005	1	7666
	R.LNQLKPGLQYK.L	U	4		651.3826	1300.7506	1300.7503	0.23	0	55	1.8e-005	1	7786
	R.LNQLKPGLQYK.L	U	1		434.5913	1300.7522	1300.7503	1.46	0	(8)	0.75	1	7787
	K.AEPPQA->M<-NAL->M<-R.L	U	2	2 Oxidation (M)	680.8202	1359.6259	1359.6275	-1.12	0	19	0.11	1	8824
	R.EDITQSAQHALR.L	U	1		456.9000	1367.6781	1367.6793	-0.86	0	(27)	0.027	1	8923
	R.EDITQSAQHALR.L	U	1		684.8466	1367.6787	1367.6793	-0.46	0	45	0.00049	1	8924
	K.HGKNPV->M<-ELNEK.R	U	1	Oxidation (M)	471.2362	1410.6868	1410.6925	-4.05	1	25	0.029	1	9597
	K.LFPDTPLALDANK.K	U	2		707.8828	1413.7511	1413.7504	0.50	0	86	2.4e-008	1	9638
	K.VLQDMGLPTGAEGR.D	U	3		722.3651	1442.7157	1442.7188	-2.15	0	(54)	3.4e-005	1	10156
	K.VLG->M<-DPLPSK->M<-PK.K	U	1	2 Oxidation (M)	722.8794	1443.7442	1443.7466	-1.61	1	(13)	0.63	1	10180
	K.VLG->M<-DPLPSK->M<-PK.K	U	2	2 Oxidation (M)	482.2557	1443.7453	1443.7466	-0.87	1	19	0.15	1	10181
	K.VLQD->M<-GLPTGAEGR.D	U	2	Oxidation (M)	730.3640	1458.7135	1458.7137	-0.15	0	64	5.7e-006	1	10474
	R.IFVNDDRHV->M<-AK.H	U	1	Oxidation (M)	730.8668	1459.7190	1459.7242	-3.57	1	69	1.6e-006	1	10487
	R.IFVNDDRHV->M<-AK.H	U	1	Oxidation (M)	487.5806	1459.7200	1459.7242	-2.88	1	(25)	0.033	1	10488
	K.LFPDTPLALDANKK.K	U	1		771.9317	1541.8488	1541.8453	2.29	1	61	7.5e-006	1	11618
	K.LFPDTPLALDANKK.K	U	1		514.9571	1541.8496	1541.8453	2.79	1	(15)	0.25	1	11619
	K.YELISETGGSHDKR.F		1		796.3897	1590.7649	1590.7638	0.68	1	45	0.00034	1	12331
	K.YELISETGGSHDKR.F		1		531.2628	1590.7665	1590.7638	1.68	1	(44)	0.00042	1	12332
	K.SIGTANRP->M<-GAGEALR.R	U	1	Oxidation (M)	808.9161	1615.8176	1615.8100	4.70	0	14	0.54	1	12642
	K.EPPLSLTIHLTSPVVR.E	U	2		587.0095	1758.0067	1758.0040	1.57	0	19	0.021	1	14272
	R->.<-QQREDITQSAQHALR.L	U	1	Gln->pyro-Glu (N-term Q)	588.6295	1762.8667	1762.8710	-2.45	1	(13)	0.54	1	14324
	K.SIGTANRP->M<-GAGEALRR.V	U	1	Oxidation (M)	591.6428	1771.9065	1771.9111	-2.63	1	10	1.1	1	14435
	R.QQREDITQSAQHALR.L	U	1		594.3066	1779.8981	1779.8976	0.29	1	53	5.5e-005	1	14509
	K.VLAGETLSVNDPPDVLDR.Q	U	1		637.3317	1908.9732	1908.9793	-3.19	0	(2)	6.1	1	15463
	K.VLAGETLSVNDPPDVLDR.Q	U	3		955.4982	1908.9818	1908.9793	1.31	0	84	3.3e-008	1	15466
	K.NTKEPPLSLTIHLTSPVVR.E	U	2		701.4029	2101.1868	2101.1895	-1.28	1	25	0.005	1	16468
	K.VLAGETLSVNDPPDVLDRQK.C	U	1		722.7192	2165.1359	2165.1328	1.42	1	3	3	1	16712
	K.EPPLSLTIHLTSPVVREEMEK.V	U	1		802.4305	2404.2698	2404.2672	1.09	1	4	2.2	1	17622
	K.HSSVYPTQEELEAVQNMVSHTER.A	U	1		891.0870	2670.2391	2670.2344	1.77	0	66	1.2e-006	1	18276
P50914	60S ribosomal protein L14 OS=Homo sapiens OX=9606 GN=RPL14 PE=1 SV=4	23531	864	42(25)	10(6)	1.90	34%	P50914_uniprot
	Peptide	Unique	Matches	Modification	Observed	Mr(expt)	Mr(calc)	ppm	Miss	Score	Expect	Rank	Query
	R.FVEVGR.V	U	1		353.6975	705.3803	705.3810	-0.90	0	28	0.017	1	32
	R.QAMPFK.C	U	1		361.1884	720.3623	720.3629	-0.72	0	2	8.3	1	98
	R.IIKNEVK.K	U	5		422.2691	842.5237	842.5225	1.41	1	12	0.56	7	1133
	R.RFVEVGR.V	U	1		431.7474	861.4802	861.4821	-2.18	1	23	0.064	1	1264
	K.->M<-TDFDRFK.V	U	2	Oxidation (M)	538.2474	1074.4802	1074.4804	-0.21	1	26	0.015	1	3813
	K.->M<-TDFDRFK.V	U	1	Oxidation (M)	359.1674	1074.4805	1074.4804	0.08	1	(18)	0.096	1	3814
	R.ALVDGPCTQVR.R	U	4		608.3097	1214.6048	1214.6078	-2.42	0	63	6.1e-006	1	6331
	R.VAYVSFGPHAGK.L	U	7		616.8264	1231.6381	1231.6350	2.59	0	56	3.4e-005	1	6541
	R.VAYVSFGPHAGK.L	U	3		411.5537	1231.6393	1231.6350	3.52	0	(29)	0.019	1	6543
	K.CMQLTDFILK.F	U	1		634.8231	1267.6316	1267.6305	0.87	0	53	5.5e-005	1	7199
	K.C->M<-QLTDFILK.F	U	4	Oxidation (M)	642.8207	1283.6268	1283.6254	1.11	0	(49)	0.00013	1	7500
	K.LVAIVDVIDQNR.A	U	11		677.8886	1353.7625	1353.7616	0.69	0	87	1.1e-008	1	8741
	R.ALVDGPCTQVRR.Q	U	1		457.9106	1370.7101	1370.7089	0.89	1	9	1.6	1	8961
P62917	60S ribosomal protein L8 OS=Homo sapiens OX=9606 GN=RPL8 PE=1 SV=2	28235	863	54(39)	17(13)	8.33	50%	P62917_uniprot
	Peptide	Unique	Matches	Modification	Observed	Mr(expt)	Mr(calc)	ppm	Miss	Score	Expect	Rank	Query
	K.VGLIAAR.R	U	3		350.2292	698.4439	698.4439	-0.01	0	42	0.00031	1	5
	R.NCWPR.V	U	1		366.6708	731.3271	731.3173	13.3	0	5	1.4	1	165
	R.AVDFAER.H	U	1		404.2037	806.3928	806.3923	0.66	0	41	0.0013	1	686
	R.KVGLIAAR.R	U	2		414.2763	826.5381	826.5388	-0.94	1	34	0.0015	1	915
	K.DIIHDPGR.G	U	1		461.7404	921.4662	921.4668	-0.65	0	27	0.023	1	1774
	R.AVVGVVAGGGR.I	U	6		471.2803	940.5461	940.5454	0.71	0	53	3.5e-005	1	1936
	K.VVFRDPYR.F	U	3		351.1934	1050.5583	1050.5611	-2.59	1	(12)	0.69	1	3540
	K.VVFRDPYR.F	U	4		526.2879	1050.5612	1050.5611	0.17	1	18	0.17	1	3546
	R.LRAVDFAER.H	U	1		538.7969	1075.5793	1075.5774	1.77	1	27	0.031	1	3837
	K.GIVKDIIHDPGR.G	U	3		660.3769	1318.7393	1318.7357	2.74	1	67	1.3e-006	1	8133
	K.GIVKDIIHDPGR.G	U	3		440.5879	1318.7418	1318.7357	4.63	1	(37)	0.0016	1	8138
	R.ASGNYATVISHNPETK.K	U	4		563.6125	1687.8156	1687.8165	-0.53	0	(44)	0.00038	1	13433
	R.ASGNYATVISHNPETK.K	U	5		844.9155	1687.8165	1687.8165	-0.02	0	101	8e-010	1	13437
	R.AVVGVVAGGGRIDKPILK.A	U	1		875.0422	1748.0698	1748.0672	1.47	1	20	0.0094	1	14162
	R.AVVGVVAGGGRIDKPILK.A	U	2		583.6976	1748.0709	1748.0672	2.08	1	(20)	0.011	1	14164
	R.ASGNYATVISHNPETKK.T	U	1		908.9633	1815.9120	1815.9115	0.26	1	(54)	4.2e-005	1	14818
	R.ASGNYATVISHNPETKK.T	U	2		606.3118	1815.9137	1815.9115	1.19	1	58	1.8e-005	1	14821
	R.ASGNYATVISHNPETKK.T	U	1		454.9857	1815.9138	1815.9115	1.25	1	(28)	0.016	1	14822
	R.TELFIAAEGIHTGQFVYCGK.K	U	2		747.7054	2240.0943	2240.0936	0.32	0	(44)	0.00028	1	17045
	R.TELFIAAEGIHTGQFVYCGK.K	U	1		1121.0570	2240.0995	2240.0936	2.62	0	79	1.1e-007	1	17047
	R.TELFIAAEGIHTGQFVYCGKK.A	U	1		790.4034	2368.1885	2368.1886	-0.03	1	20	0.084	1	17510
	R.TELFIAAEGIHTGQFVYCGKK.A	U	1		593.0548	2368.1901	2368.1886	0.67	1	(7)	1.6	1	17511
	K.RTELFIAAEGIHTGQFVYCGK.K	U	2		799.7391	2396.1954	2396.1947	0.28	1	31	0.0076	1	17591
	K.AQLNIGNVLPVGTMPEGTIVCCLEEKPGDR.G	U	1		1089.8761	3266.6065	3266.6098	-1.01	0	(11)	0.36	1	18947
	K.AQLNIGNVLPVGT->M<-PEGTIVCCLEEKPGDR.G	U	1	Oxidation (M)	1095.2081	3282.6026	3282.6047	-0.64	0	39	0.0007	1	18956
	K.KAQLNIGNVLPVGT->M<-PEGTIVCCLEEKPGDR.G	U	1	Oxidation (M)	853.6840	3410.7068	3410.6996	2.09	1	14	0.18	1	19038
P18621	60S ribosomal protein L17 OS=Homo sapiens OX=9606 GN=RPL17 PE=1 SV=3	21611	846	60(32)	16(12)	12.38	66%	P18621_uniprot
	Peptide	Unique	Matches	Modification	Observed	Mr(expt)	Mr(calc)	ppm	Miss	Score	Expect	Rank	Query
	K.QCVPFR.R	U	1		403.7025	805.3905	805.3905	0.06	0	25	0.042	1	681
	K->.<-QCVPFRR.Y	U	1	Gln->pyro-Glu (N-term Q)	473.2402	944.4658	944.4651	0.76	1	(5)	3.5	1	2000
	K.QCVPFRR.Y	U	1		481.7517	961.4889	961.4916	-2.85	1	21	0.14	1	2257
	K->.<-QWGWTQGR.W	U	2	Gln->pyro-Glu (N-term Q)	501.2342	1000.4538	1000.4515	2.29	0	43	0.00029	1	2761
	K.QWGWTQGR.W	U	3		509.7462	1017.4778	1017.4781	-0.24	0	(39)	0.0014	1	3012
	K.YLKDVTLQK.Q	U	1		369.8850	1106.6333	1106.6335	-0.23	1	(36)	0.0013	1	4395
	K.YLKDVTLQK.Q	U	3		554.3240	1106.6335	1106.6335	-0.02	1	47	0.00011	1	4396
	R.YSLDPENPTK.S	U	6		582.2819	1162.5492	1162.5506	-1.23	0	57	2.5e-005	1	5363
	K.SAEFLLHMLK.N	U	1		396.8868	1187.6387	1187.6372	1.22	0	(22)	0.08	1	5809
	K.SAEFLLHMLK.N	U	2		594.8270	1187.6395	1187.6372	1.91	0	68	2.1e-006	1	5810
	K.SAEFLLH->M<-LK.N	U	2	Oxidation (M)	402.2189	1203.6348	1203.6322	2.18	0	(9)	1.9	1	6130
	K.SAEFLLH->M<-LK.N	U	4	Oxidation (M)	602.8250	1203.6355	1203.6322	2.75	0	(43)	0.00073	1	6131
	K.KSAEFLLHMLK.N	U	3		658.8739	1315.7332	1315.7322	0.80	1	78	1.3e-007	1	8050
	K.KSAEFLLHMLK.N	U	3		439.5851	1315.7333	1315.7322	0.86	1	(39)	0.0011	1	8051
	K.KSAEFLLH->M<-LK.N	U	1	Oxidation (M)	666.8721	1331.7297	1331.7271	1.95	1	(8)	1.6	1	8345
	R.ETAQAIKG->M<-HIR.K	U	1	Oxidation (M)	457.5783	1369.7131	1369.7136	-0.36	1	27	0.021	1	8942
	K->.<-QWGWTQGRWPK.K	U	1	Gln->pyro-Glu (N-term Q)	706.8483	1411.6820	1411.6786	2.42	1	17	0.22	1	9612
	M.VRYSLDPENPTK.S	U	4		709.8674	1417.7203	1417.7201	0.13	1	26	0.039	1	9714
	K.EQIVPKPEEEVAQK.K	U	2		812.4335	1622.8525	1622.8515	0.61	0	(13)	0.37	1	12731
	K.EQIVPKPEEEVAQK.K	U	1		541.9581	1622.8526	1622.8515	0.64	0	19	0.094	1	12732
	K.EQIVPKPEEEVAQKK.K	U	1		584.6564	1750.9475	1750.9465	0.57	1	(11)	0.53	1	14193
	K.EQIVPKPEEEVAQKK.K	U	1		876.4816	1750.9486	1750.9465	1.21	1	15	0.2	1	14194
	K.GLDVDSLVIEHIQVNK.A	U	2		593.6604	1777.9594	1777.9574	1.10	0	(59)	6.6e-006	1	14485
	K.GLDVDSLVIEHIQVNK.A	U	3		889.9894	1777.9642	1777.9574	3.82	0	86	1.2e-008	1	14486
	K.GLDVDSLVIEHIQVNKAPK.M	U	1		1038.0737	2074.1329	2074.1422	-4.50	1	(14)	0.17	1	16345
	K.GLDVDSLVIEHIQVNKAPK.M	U	2		692.3873	2074.1402	2074.1422	-1.00	1	69	5.3e-007	1	16346
	K.GLDVDSLVIEHIQVNKAPK.M	U	1		519.5430	2074.1430	2074.1422	0.37	1	(11)	0.28	1	16347
	R.INPY->M<-SSPCHIEMILTEK.E	U	1	Oxidation (M)	727.0126	2178.0159	2178.0159	-0.01	0	(2)	4.1	1	16762
	R.INPY->M<-SSPCHIE->M<-ILTEK.E	U	3	2 Oxidation (M)	732.3450	2194.0133	2194.0108	1.11	0	43	0.00038	1	16837
	K.NAESNAELKGLDVDSLVIEHIQVNK.A	U	1		684.6110	2734.4150	2734.4137	0.47	1	(29)	0.007	1	18419
	K.NAESNAELKGLDVDSLVIEHIQVNK.A	U	1		912.4797	2734.4172	2734.4137	1.29	1	68	8.8e-007	1	18420
P62424	60S ribosomal protein L7a OS=Homo sapiens OX=9606 GN=RPL7A PE=1 SV=2	30148	843	54(33)	18(15)	6.28	47%	P62424_uniprot
	Peptide	Unique	Matches	Modification	Observed	Mr(expt)	Mr(calc)	ppm	Miss	Score	Expect	Rank	Query
	K.LVEAIR.T	U	1		350.7211	699.4276	699.4279	-0.36	0	25	0.032	1	11
	K.VAPAPAVVK.K	U	1		426.2694	850.5243	850.5276	-3.89	0	33	0.001	1	1211
	R.QTATQLLK.L	U	3		451.7692	901.5238	901.5233	0.57	0	48	0.00015	1	1591
	K.VVNPLFEK.R	U	5		473.2742	944.5339	944.5331	0.84	0	36	0.0036	1	2009
	K.KVAPAPAVVK.K	U	1		490.3173	978.6200	978.6226	-2.62	1	30	0.0011	1	2457
	R.HWGGNVLGPK.S	U	6		532.7864	1063.5583	1063.5563	1.89	0	41	0.001	1	3736
	K.KVVNPLFEK.R	U	1		358.5509	1072.6310	1072.6281	2.70	1	(17)	0.12	1	3796
	K.KVVNPLFEK.R	U	2		537.3229	1072.6312	1072.6281	2.93	1	43	0.00025	1	3797
	K.MGVPYCIIK.G	U	3		540.7835	1079.5523	1079.5508	1.48	0	(19)	0.13	1	3931
	K.->M<-GVPYCIIK.G	U	2	Oxidation (M)	548.7800	1095.5454	1095.5457	-0.26	0	20	0.12	1	4240
	K.NFGIGQDIQPK.R	U	3		608.8204	1215.6262	1215.6248	1.15	0	44	0.00061	1	6344
	R.RHWGGNVLGPK.S	U	2		407.5603	1219.6590	1219.6574	1.28	1	33	0.0049	1	6376
	R.K->M<-GVPYCIIK.G	U	1	Oxidation (M)	612.8293	1223.6441	1223.6406	2.88	1	13	0.55	1	6401
	R.AGVNTVTTLVENK.K	U	3		673.3702	1344.7259	1344.7249	0.77	0	92	8e-009	1	8588
	R.TNYNDRYDEIR.R	U	4		729.8314	1457.6482	1457.6535	-3.65	1	31	0.004	1	10438
	R.TNYNDRYDEIR.R	U	1		486.8922	1457.6547	1457.6535	0.84	1	(17)	0.1	1	10443
	R.AGVNTVTTLVENKK.A	U	3		737.4179	1472.8213	1472.8199	0.96	1	77	1.5e-007	1	10674
	K.VPPAINQFTQALDR.Q	U	4		785.4230	1568.8315	1568.8311	0.27	0	71	8.7e-007	1	12006
	K.VPPAINQFTQALDR.Q	U	1		523.9518	1568.8337	1568.8311	1.66	0	(37)	0.0018	1	12009
	K.TCTTVAFTQVNSEDK.G	U	1		850.8964	1699.7782	1699.7723	3.43	0	21	0.056	1	13586
	R.LKVPPAINQFTQALDR.Q	U	1		906.0104	1810.0062	1810.0101	-2.15	1	81	2.9e-008	1	14775
	R.LKVPPAINQFTQALDR.Q	U	2		604.3448	1810.0127	1810.0101	1.45	1	(79)	4.3e-008	1	14777
	K.TCTTVAFTQVNSEDKGALAK.L	U	1		1071.0305	2140.0465	2140.0470	-0.26	1	(49)	0.00013	1	16615
	K.TCTTVAFTQVNSEDKGALAK.L	U	2		714.3567	2140.0482	2140.0470	0.56	1	56	2.4e-005	1	16617
P26373	60S ribosomal protein L13 OS=Homo sapiens OX=9606 GN=RPL13 PE=1 SV=4	24304	841	50(40)	13(12)	6.86	46%	P26373_uniprot
	Peptide	Unique	Matches	Modification	Observed	Mr(expt)	Mr(calc)	ppm	Miss	Score	Expect	Rank	Query
	K.LILFPR.K	U	5		379.7506	757.4866	757.4850	2.08	0	43	0.00018	1	333
	R.GFSLEELR.V	U	5		475.7507	949.4868	949.4869	-0.09	0	46	0.00031	1	2080
	R.TIGISVDPR.R	U	6		479.2727	956.5309	956.5291	1.91	0	30	0.015	1	2167
	R.SKLILFPR.K	U	1		487.3138	972.6131	972.6120	1.08	1	25	0.0045	1	2370
	R.VATWFNQPAR.K	U	6		595.3109	1188.6073	1188.6040	2.76	0	68	1.9e-006	1	5838
	K.STESLQANVQR.L	U	4		616.8145	1231.6145	1231.6157	-0.97	0	62	8.5e-006	1	6527
	R.VITEEEKNFK.A	U	2		618.8262	1235.6378	1235.6397	-1.58	1	68	2e-006	1	6602
	R.VITEEEKNFK.A	U	1		412.8867	1235.6382	1235.6397	-1.29	1	(33)	0.005	1	6603
	R.VATWFNQPARK.I	U	3		659.3577	1316.7008	1316.6989	1.40	1	43	0.00069	1	8095
	R.VATWFNQPARK.I	U	2		439.9076	1316.7009	1316.6989	1.52	1	(20)	0.13	1	8096
	R.NG->M<-VLKPHFHK.D	U	2	Oxidation (M)	441.9025	1322.6857	1322.6918	-4.60	0	(11)	0.85	1	8203
	R.NG->M<-VLKPHFHK.D	U	1	Oxidation (M)	662.3519	1322.6893	1322.6918	-1.85	0	36	0.0028	1	8204
	R.RVATWFNQPAR.K	U	3		449.2428	1344.7067	1344.7051	1.17	1	(30)	0.013	1	8579
	R.RVATWFNQPAR.K	U	1		673.3607	1344.7069	1344.7051	1.33	1	48	0.0002	1	8580
	K.LATQLTGPVMPVR.N	U	1		691.8962	1381.7779	1381.7752	2.00	0	(48)	7.2e-005	1	9140
	K.LATQLTGPV->M<-PVR.N	U	4	Oxidation (M)	699.8919	1397.7693	1397.7701	-0.58	0	64	3.2e-006	1	9345
	R.NKSTESLQANVQR.L	U	1		492.2574	1473.7503	1473.7535	-2.17	1	(43)	0.00065	1	10693
	R.NKSTESLQANVQR.L	U	1		737.8831	1473.7517	1473.7535	-1.26	1	82	9e-008	1	10694
	R.IAPRPASGPIRPIVR.C	U	1		533.9984	1598.9734	1598.9733	0.09	0	5	0.29	1	12451
Q02878	60S ribosomal protein L6 OS=Homo sapiens OX=9606 GN=RPL6 PE=1 SV=3	32765	822	54(38)	20(17)	8.22	51%	Q02878_uniprot
	Peptide	Unique	Matches	Modification	Observed	Mr(expt)	Mr(calc)	ppm	Miss	Score	Expect	Rank	Query
	K.RVVFLK.Q	U	1		381.2556	760.4966	760.4959	0.88	1	12	0.081	3	349
	K.IDISNVK.I	U	3		394.7292	787.4439	787.4440	-0.08	0	24	0.073	1	489
	K.YEITEQR.K	U	1		469.7319	937.4492	937.4505	-1.32	0	32	0.0076	1	1907
	K.AVDSQILPK.I	U	4		485.7817	969.5489	969.5495	-0.57	0	37	0.0017	1	2327
	K.HLTDAYFK.K	U	3		497.7534	993.4923	993.4920	0.32	0	41	0.00087	1	2650
	K.KPFSQHVR.K	U	2		499.7791	997.5436	997.5457	-2.14	0	31	0.0074	1	2714
	K.HLTDAYFKK.K	U	1		374.8702	1121.5889	1121.5869	1.75	1	(12)	0.8	1	4644
	K.HLTDAYFKK.K	U	1		561.8020	1121.5894	1121.5869	2.25	1	14	0.51	1	4645
	K.IDISNVKIPK.H	U	2		376.2332	1125.6777	1125.6757	1.76	1	27	0.0087	1	4727
	R.YYPTEDVPR.K	U	7		570.2723	1138.5301	1138.5295	0.57	0	41	0.00073	1	4938
	K.AIPQLQGYLR.S	U	6		579.8367	1157.6588	1157.6557	2.69	0	40	0.00083	1	5305
	R.YYPTEDVPRK.L	U	1		423.2146	1266.6221	1266.6244	-1.87	1	(34)	0.0042	1	7186
	R.YYPTEDVPRK.L	U	1		634.3190	1266.6235	1266.6244	-0.73	1	40	0.0012	1	7187
	K.VLATVTKPVGGDK.N	U	1		642.8790	1283.7435	1283.7449	-1.10	0	54	1.9e-005	1	7524
	R.HQEGEIFDTEK.E	U	1		666.8070	1331.5995	1331.5994	0.09	0	51	5e-005	1	8341
	R.SVFALTNGIYPHK.L	U	2		723.8913	1445.7680	1445.7667	0.94	0	73	6.9e-007	1	10223
	R.SVFALTNGIYPHK.L	U	2		482.9305	1445.7695	1445.7667	1.96	0	(48)	0.00021	1	10224
	R.ASITPGTILIILTGR.H	U	2		509.3139	1524.9200	1524.9239	-2.60	0	(37)	0.00022	1	11352
	R.ASITPGTILIILTGR.H	U	3		763.4690	1524.9234	1524.9239	-0.32	0	70	9.4e-008	1	11354
	K.EKVLATVTKPVGGDK.N	U	1		771.4473	1540.8800	1540.8825	-1.61	1	33	0.002	1	11610
	R.HQEGEIFDTEKEK.Y	U	1		795.3750	1588.7354	1588.7369	-0.91	1	35	0.0023	1	12301
	R.HQEGEIFDTEKEK.Y	U	1		530.5867	1588.7382	1588.7369	0.81	1	(29)	0.0091	1	12302
	K->.<-QLASGLLLVTGPLVLNR.V	U	2	Gln->pyro-Glu (N-term Q)	874.0261	1746.0377	1746.0404	-1.53	0	(50)	9.8e-006	1	14137
	K.QLASGLLLVTGPLVLNR.V	U	2		882.5397	1763.0648	1763.0669	-1.20	0	89	1.3e-009	1	14335
	K.QLASGLLLVTGPLVLNR.V	U	1		588.6966	1763.0679	1763.0669	0.59	0	(83)	5.2e-009	1	14336
	K.LRASITPGTILIILTGR.H	U	1		599.0445	1794.1116	1794.1091	1.43	1	37	0.00019	1	14642
	K.QLASGLLLVTGPLVLNRVPLR.R	U	1		743.7983	2228.3732	2228.3732	-0.02	1	37	0.0002	1	16986
P83731	60S ribosomal protein L24 OS=Homo sapiens OX=9606 GN=RPL24 PE=1 SV=1	17882	816	44(29)	9(8)	8.48	36%	P83731_uniprot
	Peptide	Unique	Matches	Modification	Observed	Mr(expt)	Mr(calc)	ppm	Miss	Score	Expect	Rank	Query
	K.CESAFLSK.R	U	1		471.2237	940.4328	940.4324	0.45	0	27	0.011	1	1927
	K.VFQFLNAK.C	U	7		483.7748	965.5351	965.5334	1.74	0	49	8.8e-005	1	2295
	K.CESAFLSKR.N	U	1		549.2745	1096.5344	1096.5335	0.82	1	52	6e-005	1	4251
	R->.<-QINWTVLYR.R	U	2	Gln->pyro-Glu (N-term Q)	588.3143	1174.6141	1174.6135	0.52	0	(50)	0.00015	1	5609
	R.QINWTVLYR.R	U	7		596.8280	1191.6414	1191.6400	1.19	0	63	4.7e-006	1	5882
	R.AITGASLADIMAK.R	U	3		631.3463	1260.6779	1260.6747	2.54	0	(57)	2.3e-005	1	7070
	R.AITGASLADI->M<-AK.R	U	7	Oxidation (M)	639.3407	1276.6668	1276.6697	-2.20	0	83	6.8e-008	1	7383
	R->.<-QINWTVLYRR.K	U	1	Gln->pyro-Glu (N-term Q)	666.3661	1330.7177	1330.7146	2.37	1	(6)	3.1	1	8338
	R.QINWTVLYRR.K	U	1		674.8780	1347.7414	1347.7411	0.22	1	7	1.6	1	8633
	R.TDGKVFQFLNAK.C	U	2		456.5828	1366.7266	1366.7245	1.56	1	42	0.00066	1	8921
	R.AITGASLADI->M<-AKR.N	U	1	Oxidation (M)	717.3926	1432.7706	1432.7708	-0.11	1	64	4e-006	1	9996
	R.AITGASLADI->M<-AKR.N	U	2	Oxidation (M)	478.5988	1432.7745	1432.7708	2.63	1	(16)	0.25	1	9998
	-.MKVELCSFSGYK.I	U	3		724.8502	1447.6858	1447.6839	1.26	1	(59)	1.5e-005	1	10270
	-.MKVELCSFSGYK.I	U	2		483.5692	1447.6859	1447.6839	1.34	1	(36)	0.0025	1	10271
	-.->M<-KVELCSFSGYK.I	U	3	Oxidation (M)	732.8475	1463.6804	1463.6789	1.04	1	60	8.7e-006	1	10562
	-.->M<-KVELCSFSGYK.I	U	1	Oxidation (M)	488.9008	1463.6805	1463.6789	1.08	1	(22)	0.052	1	10563
P30050	60S ribosomal protein L12 OS=Homo sapiens OX=9606 GN=RPL12 PE=1 SV=1	17979	751	29(25)	7(7)	2.96	58%	P30050_uniprot
	Peptide	Unique	Matches	Modification	Observed	Mr(expt)	Mr(calc)	ppm	Miss	Score	Expect	Rank	Query
	K.IGPLGLSPK.K	U	8		441.2772	880.5399	880.5382	1.99	0	42	0.0001	1	1453
	R.CTGGEVGATSALAPK.I	U	4		709.8505	1417.6864	1417.6871	-0.54	0	97	2.5e-009	1	9705
	R.QAQIEVVPSASALIIK.A	U	5		833.9905	1665.9664	1665.9665	-0.05	0	73	6.9e-008	1	13209
	K.EILGTAQSVGCNVDGR.H	U	4		838.4081	1674.8016	1674.7995	1.23	0	116	2.8e-011	1	13300
	K.HSGNITFDEIVNIAR.Q	U	3		562.6254	1684.8543	1684.8533	0.60	0	(53)	5.5e-005	1	13397
	K.HSGNITFDEIVNIAR.Q	U	1		843.4346	1684.8546	1684.8533	0.78	0	102	6.6e-010	1	13398
	R.HPHDIIDDINSGAVECPAS.-	U	1		682.9773	2045.9100	2045.9113	-0.60	0	19	0.049	1	16258
	R.HPHDIIDDINSGAVECPAS.-	U	2		1023.9633	2045.9120	2045.9113	0.34	0	(7)	0.84	1	16259
	R.ELSGTIKEILGTAQSVGCNVDGR.H	U	1		802.0772	2403.2098	2403.2064	1.42	1	50	7.9e-005	1	17618
P62906	60S ribosomal protein L10a OS=Homo sapiens OX=9606 GN=RPL10A PE=1 SV=2	24987	739	57(33)	13(11)	11.32	45%	P62906_uniprot
	Peptide	Unique	Matches	Modification	Observed	Mr(expt)	Mr(calc)	ppm	Miss	Score	Expect	Rank	Query
	R.ILGPGLNK.A	U	4		406.2551	810.4956	810.4963	-0.83	0	42	0.00021	1	735
	K.NWQNVR.A	U	1		408.7087	815.4029	815.4038	-1.10	0	9	1.3	2	807
	R.DTLYEAVR.E	U	7		483.7479	965.4813	965.4818	-0.53	0	27	0.023	1	2285
	K.VLCLAVAVGHVK.M	U	2		633.3749	1264.7352	1264.7326	2.08	0	54	1.2e-005	1	7153
	K.VLCLAVAVGHVK.M	U	2		422.5860	1264.7362	1264.7326	2.84	0	(33)	0.0018	1	7154
	K.VSRDTLYEAVR.E	U	1		436.9012	1307.6818	1307.6834	-1.18	1	(18)	0.18	1	7871
	K.VSRDTLYEAVR.E	U	2		654.8484	1307.6823	1307.6834	-0.77	1	34	0.004	1	7872
	K.YDAFLASESLIK.Q	U	2		678.8560	1355.6975	1355.6972	0.18	0	66	2.7e-006	1	8764
	K.KVLCLAVAVGHVK.M	U	1		465.2845	1392.8317	1392.8275	3.02	1	21	0.011	1	9270
	K.AVDIPHMDIEALK.K	U	2		726.3842	1450.7538	1450.7490	3.30	0	(14)	0.48	1	10356
	K.AVDIPH->M<-DIEALK.K	U	2	Oxidation (M)	734.3777	1466.7409	1466.7439	-2.01	0	40	0.0012	1	10612
	K.AVDIPH->M<-DIEALK.K	U	1	Oxidation (M)	489.9213	1466.7422	1466.7439	-1.18	0	(30)	0.012	1	10613
	K.KYDAFLASESLIK.Q	U	4		742.9033	1483.7920	1483.7922	-0.16	1	99	1.3e-009	1	10845
	K.KYDAFLASESLIK.Q	U	1		495.6048	1483.7927	1483.7922	0.31	1	(35)	0.0029	1	10846
	K.AVDIPHMDIEALKK.L	U	1		395.7184	1578.8445	1578.8439	0.38	1	(1)	6.7	1	12136
	K.AVDIPH->M<-DIEALKK.L	U	2	Oxidation (M)	798.4266	1594.8386	1594.8389	-0.17	1	(33)	0.0049	1	12398
	K.AVDIPH->M<-DIEALKK.L	U	2	Oxidation (M)	399.7173	1594.8402	1594.8389	0.83	1	(23)	0.047	1	12401
	K.AVDIPH->M<-DIEALKK.L	U	2	Oxidation (M)	532.6207	1594.8402	1594.8389	0.83	1	47	0.00017	1	12402
	K.FPSLLTHNENMVAK.V	U	1		534.2761	1599.8065	1599.8079	-0.85	0	(28)	0.018	1	12458
	K.FPSLLTHNENMVAK.V	U	2		800.9114	1599.8082	1599.8079	0.20	0	(30)	0.0097	1	12460
	K.FPSLLTHNEN->M<-VAK.V	U	4	Oxidation (M)	808.9071	1615.7996	1615.8028	-1.96	0	48	0.00019	1	12634
	K.FPSLLTHNEN->M<-VAK.V	U	2	Oxidation (M)	539.6083	1615.8032	1615.8028	0.24	0	(33)	0.0065	1	12637
	K.AGKFPSLLTHNENMVAK.V	U	1		464.9994	1855.9686	1855.9614	3.85	1	18	0.12	1	15089
	K.AGKFPSLLTHNEN->M<-VAK.V	U	1	Oxidation (M)	624.9937	1871.9593	1871.9563	1.58	1	(12)	0.63	1	15187
	K.AGKFPSLLTHNEN->M<-VAK.V	U	1	Oxidation (M)	936.9872	1871.9598	1871.9563	1.85	1	(3)	5.2	1	15188
	K.FSVCVLGDQQHCDEAK.A	U	3		946.9164	1891.8182	1891.8193	-0.58	0	59	3.4e-006	1	15351
	K.FSVCVLGDQQHCDEAK.A	U	3		631.6145	1891.8217	1891.8193	1.25	0	(53)	1.5e-005	1	15354
P62269	40S ribosomal protein S18 OS=Homo sapiens OX=9606 GN=RPS18 PE=1 SV=3	17708	738	58(43)	18(14)	21.95	65%	P62269_uniprot
	Peptide	Unique	Matches	Modification	Observed	Mr(expt)	Mr(calc)	ppm	Miss	Score	Expect	Rank	Query
	K.FQHILR.V	U	2		407.2402	812.4659	812.4657	0.26	0	24	0.034	1	756
	R.HFWGLR.V	U	6		408.2197	814.4248	814.4238	1.16	0	30	0.0088	1	778
	R.YAHVVLR.K	U	1		429.2528	856.4911	856.4919	-0.99	0	40	0.001	1	1227
	K.LREDLER.L	U	1		465.7523	929.4901	929.4930	-3.08	1	24	0.06	1	1835
	K.ADIDLTKR.A	U	1		466.2637	930.5128	930.5134	-0.69	1	28	0.025	1	1853
	K.IAFAITAIK.G	U	3		474.3000	946.5854	946.5851	0.25	0	66	7.8e-007	1	2047
	R.YAHVVLRK.A	U	1		493.2987	984.5829	984.5869	-4.06	1	17	0.22	1	2507
	R.VLNTNIDGR.R	U	2		501.2725	1000.5304	1000.5302	0.22	0	54	6.7e-005	1	2765
	R.RYAHVVLR.K	U	1		507.3019	1012.5893	1012.5930	-3.64	1	22	0.054	1	2930
	K.IPDWFLNR.Q	U	7		530.7833	1059.5520	1059.5502	1.71	0	47	0.00033	1	3657
	R.VITIMQNPR.Q	U	2		536.3036	1070.5926	1070.5906	1.86	0	(37)	0.0028	1	3785
	R.KIAFAITAIK.G	U	1		359.2338	1074.6795	1074.6801	-0.59	1	(38)	0.00015	1	3821
	R.KIAFAITAIK.G	U	2		538.3471	1074.6797	1074.6801	-0.39	1	48	1.7e-005	1	3823
	R.VITI->M<-QNPR.Q	U	3	Oxidation (M)	544.3009	1086.5872	1086.5856	1.56	0	52	0.00011	1	4066
	R.VLNTNIDGRR.K	U	2		579.3225	1156.6303	1156.6313	-0.79	1	(30)	0.011	1	5282
	R.VLNTNIDGRR.K	U	2		386.5508	1156.6306	1156.6313	-0.57	1	37	0.0025	1	5283
	R.AGELTEDEVER.V	U	9		624.2918	1246.5691	1246.5677	1.10	0	63	3e-006	1	6786
	K.YSQVLANGLDNK.L	U	2		661.3415	1320.6685	1320.6674	0.90	0	46	0.00033	1	8174
	K.RAGELTEDEVER.V	U	6		702.3400	1402.6654	1402.6688	-2.44	1	47	0.0002	1	9435
	K.RAGELTEDEVER.V	U	1		468.5633	1402.6680	1402.6688	-0.61	1	(29)	0.013	1	9441
	R->.<-QYKIPDWFLNR.Q	U	1	Gln->pyro-Glu (N-term Q)	731.8785	1461.7424	1461.7405	1.32	1	21	0.12	1	10533
	R.QYKIPDWFLNR.Q	U	1		740.3936	1478.7725	1478.7670	3.74	1	(9)	1.3	1	10779
	R.AGELTEDEVERVITIMQNPR.Q	U	1		767.3904	2299.1495	2299.1478	0.74	1	24	0.035	1	17265
Q9Y4P3	Transducin beta-like protein 2 OS=Homo sapiens OX=9606 GN=TBL2 PE=1 SV=1	50393	724	40(25)	25(17)	2.33	57%	Q9Y4P3_uniprot
	Peptide	Unique	Matches	Modification	Observed	Mr(expt)	Mr(calc)	ppm	Miss	Score	Expect	Rank	Query
	R.LLAAALK.S	U	2		350.2419	698.4692	698.4690	0.26	0	42	0.00011	1	8
	R.FLASCGDR.A	U	1		463.2118	924.4090	924.4124	-3.66	0	26	0.014	1	1778
	K.GEFQEVVR.A	U	2		482.2484	962.4823	962.4821	0.13	0	46	0.00032	1	2260
	K.VWEVCFGK.K	U	2		512.7503	1023.4861	1023.4848	1.24	0	35	0.0035	1	3138
	R.LFHNTPGHR.A	U	1		539.7799	1077.5451	1077.5468	-1.55	0	(23)	0.082	1	3873
	R.LFHNTPGHR.A	U	1		360.1891	1077.5454	1077.5468	-1.36	0	41	0.0012	1	3874
	K.YLATCADDR.T	U	1		542.7380	1083.4615	1083.4655	-3.67	0	58	5.5e-006	1	3990
	K.KGEFQEVVR.A	U	1		546.2958	1090.5771	1090.5771	0.02	1	60	1.6e-005	1	4139
	K.KGEFQEVVR.A	U	1		364.5331	1090.5775	1090.5771	0.37	1	(22)	0.093	1	4141
	K.VWEVCFGKK.G	U	2		576.7980	1151.5815	1151.5798	1.52	1	22	0.075	1	5192
	K.LWDTDVEYK.K	U	1		584.7781	1167.5416	1167.5448	-2.73	0	6	2.2	1	5505
	R.FEEAAGAAPCR.L	U	1		589.7649	1177.5152	1177.5186	-2.85	0	57	8.3e-006	1	5670
	K.APVIDIGIANTGK.F	U	1		634.8630	1267.7115	1267.7136	-1.63	0	38	0.0011	1	7216
	R.IWSTKDFLQR.E	U	1		431.9032	1292.6877	1292.6877	-0.02	1	17	0.2	1	7635
	R.FVASCGFTPDVK.V	U	2		664.3215	1326.6284	1326.6279	0.40	0	63	5.5e-006	1	8279
	R.ANVELDHATLVR.F	U	4		669.3636	1336.7126	1336.7099	2.04	0	61	6.9e-006	1	8421
	K.EKPQQHNFTHR.L	U	1		474.5718	1420.6937	1420.6960	-1.61	0	26	0.033	1	9765
	K.EKPQQHNFTHR.L	U	1		711.3547	1420.6949	1420.6960	-0.74	0	(15)	0.37	1	9766
	R.A->M<-VEE->M<-QGHLKR.A	U	1	2 Oxidation (M)	487.5692	1459.6858	1459.6911	-3.66	1	18	0.16	1	10483
	R.AFIVWLANGDTLR.V	U	1		738.4050	1474.7955	1474.7932	1.54	0	72	5.7e-007	1	10713
	K.TGRFEEAAGAAPCR.L	U	1		746.8506	1491.6867	1491.6888	-1.40	1	(48)	0.00011	1	10979
	K.TGRFEEAAGAAPCR.L	U	1		498.2367	1491.6882	1491.6888	-0.40	1	52	4.8e-005	1	10980
	R.LQQQLTQAQETLK.S	U	3		764.9210	1527.8275	1527.8257	1.20	0	56	1.8e-005	1	11405
	R.EDGGYTFTATPEDFPK.K	U	1		887.8923	1773.7700	1773.7734	-1.91	0	41	0.00029	1	14445
	K.GHSAAVHSFAFSNDSRR.M	U	1		615.9627	1844.8661	1844.8666	-0.28	1	4	3	1	15038
	K.REDGGYTFTATPEDFPK.K	U	1		965.9449	1929.8753	1929.8745	0.45	1	14	0.22	1	15617
	R.FSPDCRAFIVWLANGDTLR.V	U	1		746.7030	2237.0872	2237.1052	-8.04	1	2	5.9	1	17032
	R.LALSPNAQVLALASGSSIHLYNTR.R	U	1		832.7904	2495.3494	2495.3496	-0.07	0	114	1.4e-011	1	17875
	R.LALSPNAQVLALASGSSIHLYNTR.R	U	1		1248.6832	2495.3519	2495.3496	0.93	0	(40)	0.00035	1	17876
	K.GQVLSTINTNQ->M<-NNTHAAVSPCGR.F	U	1	Oxidation (M)	862.7410	2585.2013	2585.2075	-2.40	0	19	0.07	1	18104
P15880	40S ribosomal protein S2 OS=Homo sapiens OX=9606 GN=RPS2 PE=1 SV=2	31590	714	57(38)	15(12)	6.37	48%	P15880_uniprot
	Peptide	Unique	Matches	Modification	Observed	Mr(expt)	Mr(calc)	ppm	Miss	Score	Expect	Rank	Query
	R.GYWGNK.I	U	1		362.6736	723.3326	723.3340	-1.95	0	4	2.4	2	116
	K.ATFDAISK.T	U	4		426.7265	851.4384	851.4389	-0.57	0	38	0.0017	1	1215
	R.TQAPAVATT.-	U	1		430.2281	858.4417	858.4447	-3.51	0	20	0.11	1	1240
	K.LSIVPVRR.G	U	2		470.3089	938.6032	938.6025	0.71	1	37	0.0003	1	1918
	R.GTGIVSAPVPK.K	U	6		513.3033	1024.5921	1024.5917	0.41	0	22	0.033	1	3159
	K.IGKPHTVPCK.V	U	2		379.5449	1135.6129	1135.6172	-3.76	0	26	0.032	1	4878
	R.GCTATLGNFAK.A	U	5		570.2809	1138.5472	1138.5441	2.73	0	44	0.00044	1	4949
	R.GTGIVSAPVPKK.L	U	1		577.3509	1152.6872	1152.6867	0.49	1	12	0.15	1	5217
	K.AEDKEWMPVTK.L	U	1		667.3243	1332.6340	1332.6384	-3.27	1	(11)	0.94	1	8355
	K.AEDKEW->M<-PVTK.L	U	2	Oxidation (M)	675.3243	1348.6340	1348.6333	0.54	1	33	0.0059	1	8640
	K.AEDKEW->M<-PVTK.L	U	1	Oxidation (M)	450.5539	1348.6398	1348.6333	4.86	1	(10)	1.2	1	8643
	K.TYSYLTPDLWK.E	U	3		693.8505	1385.6865	1385.6867	-0.16	0	50	0.0001	1	9176
	K.SPYQEFTDHLVK.T	U	5		732.3616	1462.7087	1462.7092	-0.37	0	62	6.9e-006	1	10543
	K.SPYQEFTDHLVK.T	U	2		488.5777	1462.7112	1462.7092	1.32	0	(17)	0.25	1	10547
	K.SLEEIYLFSLPIK.E	U	1		776.4387	1550.8628	1550.8596	2.07	0	73	2.7e-007	1	11735
	K.LLMMAGIDDCYTSAR.G	U	2		858.8939	1715.7733	1715.7681	3.03	0	(27)	0.012	1	13777
	K.AFVAIGDYNGHVGLGVK.C	U	1		858.9572	1715.8999	1715.8995	0.20	0	(37)	0.0015	1	13782
	K.AFVAIGDYNGHVGLGVK.C	U	2		572.9744	1715.9015	1715.8995	1.13	0	43	0.00042	1	13783
	K.LL->M<-MAGIDDCYTSAR.G	U	2	Oxidation (M)	866.8900	1731.7653	1731.7630	1.36	0	(57)	8.3e-006	1	13954
	K.LL->M<-->M<-AGIDDCYTSAR.G	U	4	2 Oxidation (M)	874.8851	1747.7557	1747.7579	-1.27	0	85	1.3e-008	1	14150
	K.KLLMMAGIDDCYTSAR.G	U	1		922.9409	1843.8673	1843.8630	2.31	1	(46)	0.00022	1	15030
	K.KLLMMAGIDDCYTSAR.G	U	2		615.6317	1843.8733	1843.8630	5.57	1	(35)	0.0028	1	15032
	K.KLL->M<-MAGIDDCYTSAR.G	U	1	Oxidation (M)	930.9367	1859.8589	1859.8580	0.49	1	(36)	0.0016	1	15112
	K.KLL->M<-MAGIDDCYTSAR.G	U	1	Oxidation (M)	620.9613	1859.8621	1859.8580	2.21	1	58	1.1e-005	1	15113
	K.KLL->M<-->M<-AGIDDCYTSAR.G	U	1	2 Oxidation (M)	938.9337	1875.8529	1875.8529	0.01	1	(32)	0.0045	1	15204
	K.KLL->M<-->M<-AGIDDCYTSAR.G	U	3	2 Oxidation (M)	626.2924	1875.8554	1875.8529	1.36	1	(57)	1.5e-005	1	15205
Q13310	Polyadenylate-binding protein 4 OS=Homo sapiens OX=9606 GN=PABPC4 PE=1 SV=1	71080	704	47(29)	24(18)	1.58	38%	Q13310_uniprot
	Peptide	Unique	Matches	Modification	Observed	Mr(expt)	Mr(calc)	ppm	Miss	Score	Expect	Rank	Query
	K.IIFVGR.A	U	2		352.7263	703.4380	703.4381	-0.10	0	25	0.0045	1	29
	R.IMWSQR.D		1		410.7100	819.4054	819.4061	-0.85	0	(20)	0.14	1	831
	R.I->M<-WSQR.D		2	Oxidation (M)	418.7085	835.4024	835.4010	1.61	0	23	0.058	1	1019
	K.SGVGNVFIK.N		1		460.7638	919.5130	919.5127	0.26	0	30	0.01	2	1769
	K.VERQAELK.R		1		486.7793	971.5441	971.5400	4.27	1	0	16	4	2345
	K.EFTNVYIK.N		1		507.2695	1012.5244	1012.5229	1.44	0	25	0.028	1	2927
	K.GFGFVSYEK.H	U	1		517.2535	1032.4924	1032.4917	0.73	0	29	0.016	1	3274
	R.KSGVGNVFIK.N		1		524.8132	1047.6119	1047.6077	4.03	1	14	0.18	1	3483
	R.YQGVNLYIK.N	U	2		549.3040	1096.5935	1096.5917	1.65	0	28	0.014	1	4253
	K.FSPAGPVLSIR.V	U	3		572.3315	1142.6485	1142.6448	3.27	0	53	3.5e-005	1	5028
	K.AKEFTNVYIK.N		1		606.8347	1211.6549	1211.6550	-0.09	1	23	0.044	1	6296
	K.AKEFTNVYIK.N		1		404.8925	1211.6556	1211.6550	0.46	1	(14)	0.31	1	6297
	R.ALDTMNFDVIK.G		1		633.8253	1265.6360	1265.6326	2.69	0	(47)	0.00025	1	7168
	K.EFSPFGSITSAK.V	U	2		635.8196	1269.6246	1269.6241	0.39	0	69	1.1e-006	1	7252
	R.ALDT->M<-NFDVIK.G		2	Oxidation (M)	641.8210	1281.6275	1281.6275	0.03	0	69	1.5e-006	1	7450
	R.KAHLTNQYMQR.V	U	1		695.3555	1388.6964	1388.6983	-1.36	1	(20)	0.14	1	9227
	R.KEFSPFGSITSAK.V	U	1		699.8700	1397.7254	1397.7191	4.56	1	17	0.23	1	9338
	R.KAHLTNQY->M<-QR.V	U	1	Oxidation (M)	469.2364	1404.6874	1404.6932	-4.10	1	29	0.017	1	9501
	R.KAHLTNQY->M<-QR.V	U	1	Oxidation (M)	703.3528	1404.6910	1404.6932	-1.55	1	(22)	0.082	1	9503
	R.IVGSKPLYVALAQR.K	U	1		757.9567	1513.8988	1513.8980	0.50	0	(8)	0.17	1	11218
	R.IVGSKPLYVALAQR.K	U	2		505.6408	1513.9005	1513.8980	1.64	0	42	6.5e-005	1	11220
	K.GFGFVCFSSPEEATK.A		1		831.8781	1661.7415	1661.7396	1.19	0	42	0.0003	1	13159
	R.LFPLIQT->M<-HSNLAGK.I	U	1	Oxidation (M)	843.4560	1684.8974	1684.8970	0.22	0	64	3.1e-006	1	13402
	R.SKVDEAVAVLQAHHAK.K	U	1		851.9635	1701.9124	1701.9162	-2.20	1	(16)	0.2	1	13603
	R.SKVDEAVAVLQAHHAK.K	U	2		568.3130	1701.9173	1701.9162	0.66	1	43	0.00037	1	13604
	K.GFGFVSYEKHEDANK.A	U	1		576.6043	1726.7911	1726.7951	-2.31	1	11	0.57	1	13906
	K.ALYDTFSAFGNILSCK.V		1		903.9392	1805.8639	1805.8658	-1.08	0	85	3.1e-008	1	14726
	R.SKGFGFVCFSSPEEATK.A		1		939.4367	1876.8589	1876.8666	-4.10	1	(1)	5.2	1	15212
	R.SKGFGFVCFSSPEEATK.A		1		626.6298	1876.8676	1876.8666	0.57	1	9	0.98	1	15213
	R.SLGYAYVNFQQPADAER.A		6		964.9601	1927.9057	1927.9064	-0.36	0	88	1e-008	1	15604
	K.GYAFVHFETQEAADKAIEK.M	U	1		718.6882	2153.0427	2153.0429	-0.10	1	29	0.01	1	16659
	K.ITGMLLEIDNSELLH->M<-LESPESLR.S		1	Oxidation (M)	919.4676	2755.3809	2755.3772	1.37	0	(22)	0.043	1	18476
	K.ITG->M<-LLEIDNSELLH->M<-LESPESLR.S		1	2 Oxidation (M)	924.7989	2771.3750	2771.3721	1.06	0	35	0.0018	1	18510
P62888	60S ribosomal protein L30 OS=Homo sapiens OX=9606 GN=RPL30 PE=1 SV=2	12947	703	28(22)	9(7)	19.91	70%	P62888_uniprot
	Peptide	Unique	Matches	Modification	Observed	Mr(expt)	Mr(calc)	ppm	Miss	Score	Expect	Rank	Query
	R.LQLVMK.S	U	4		366.2285	730.4424	730.4411	1.80	0	32	0.0099	1	162
	K.YVLGYK.Q	U	1		371.7106	741.4066	741.4061	0.64	0	21	0.074	1	195
	K.SLESINSR.L	U	1		453.2376	904.4607	904.4614	-0.72	0	22	0.11	1	1624
	K.SEIEYYAMLAK.T	U	2		659.3229	1316.6313	1316.6322	-0.65	0	63	5.6e-006	1	8083
	K.SEIEYYA->M<-LAK.T	U	2	Oxidation (M)	667.3203	1332.6261	1332.6271	-0.78	0	(41)	0.00078	1	8352
	K.LVILANNCPALR.K	U	2		677.3864	1352.7583	1352.7598	-1.14	0	73	2.9e-007	1	8727
	R.KSEIEYYAMLAK.T	U	2		723.3720	1444.7295	1444.7271	1.61	1	90	1.2e-008	1	10200
	R.KSEIEYYAMLAK.T	U	2		482.5838	1444.7295	1444.7271	1.62	1	(34)	0.0044	1	10201
	R.KSEIEYYA->M<-LAK.T	U	2	Oxidation (M)	731.3688	1460.7231	1460.7221	0.73	1	(82)	8.3e-008	1	10516
	R.KSEIEYYA->M<-LAK.T	U	1	Oxidation (M)	487.9155	1460.7248	1460.7221	1.85	1	(31)	0.011	1	10517
	K.AKLVILANNCPALR.K	U	1		776.9545	1551.8944	1551.8919	1.62	1	26	0.0055	1	11754
	R.VCTLAIIDPGDSDIIR.S	U	3		879.4553	1756.8961	1756.9029	-3.90	0	66	2.5e-006	1	14256
	R.VCTLAIIDPGDSDIIR.S	U	1		586.6412	1756.9017	1756.9029	-0.72	0	(38)	0.0014	1	14258
	K.TGVHHYSGNNIELGTACGK.Y	U	3		672.3186	2013.9340	2013.9327	0.64	0	(53)	3.7e-005	1	16119
	K.TGVHHYSGNNIELGTACGK.Y	U	1		1007.9750	2013.9355	2013.9327	1.42	0	64	3.4e-006	1	16120
P62263	40S ribosomal protein S14 OS=Homo sapiens OX=9606 GN=RPS14 PE=1 SV=3	16434	697	32(25)	8(8)	8.48	41%	P62263_uniprot
	Peptide	Unique	Matches	Modification	Observed	Mr(expt)	Mr(calc)	ppm	Miss	Score	Expect	Rank	Query
	K.TPGPGAQSALR.A	U	4		527.7839	1053.5532	1053.5567	-3.34	0	75	3.7e-007	1	3590
	R.TKTPGPGAQSALR.A	U	2		642.3547	1282.6949	1282.6993	-3.44	1	(44)	0.00035	1	7486
	R.TKTPGPGAQSALR.A	U	1		428.5723	1282.6952	1282.6993	-3.26	1	71	6.4e-007	1	7487
	R.CKELGITALHIK.L	U	1		461.5995	1381.7766	1381.7751	1.09	1	26	0.014	1	9139
	R.IEDVTPIPSDSTR.R	U	5		715.3608	1428.7070	1428.7096	-1.84	0	69	1.3e-006	1	9901
	R.IEDVTPIPSDSTRR.K	U	5		793.4111	1584.8077	1584.8107	-1.92	1	(31)	0.0075	1	12240
	R.IEDVTPIPSDSTRR.K	U	2		529.2781	1584.8126	1584.8107	1.17	1	52	6.7e-005	1	12249
	K.IGRIEDVTPIPSDSTR.R	U	2		585.9796	1754.9168	1754.9163	0.31	1	43	0.0005	1	14228
	K.IGRIEDVTPIPSDSTR.R	U	1		878.4669	1754.9193	1754.9163	1.72	1	(40)	0.00083	1	14229
	R.DESSPYAA->M<-LAAQDVAQR.C	U	2	Oxidation (M)	969.9461	1937.8777	1937.8789	-0.62	0	26	0.015	1	15679
	K.ADRDESSPYAAMLAAQDVAQR.C	U	3		755.6896	2264.0471	2264.0491	-0.89	1	(65)	2.1e-006	1	17140
	K.ADRDESSPYAA->M<-LAAQDVAQR.C	U	4	Oxidation (M)	761.0228	2280.0467	2280.0440	1.15	1	82	4.1e-008	1	17194
P46783	40S ribosomal protein S10 OS=Homo sapiens OX=9606 GN=RPS10 PE=1 SV=1	18886	697	36(20)	11(9)	5.09	53%	P46783_uniprot
	Peptide	Unique	Matches	Modification	Observed	Mr(expt)	Mr(calc)	ppm	Miss	Score	Expect	Rank	Query
	K.EQFAWR.H	U	4		418.7069	835.3993	835.3977	1.91	0	25	0.039	1	1016
	K.NVPNLHV->M<-K.A	U	1	Oxidation (M)	534.2864	1066.5582	1066.5593	-1.06	0	30	0.0086	1	3780
	R.IAIYELLFK.E	U	2		555.3351	1108.6556	1108.6532	2.17	0	59	3.5e-006	1	4424
	R.GYVKEQFAWR.H	U	3		642.3315	1282.6484	1282.6458	2.00	1	53	4.8e-005	1	7483
	K.AEAGAGSATEFQFR.G	U	5		721.3391	1440.6635	1440.6633	0.14	0	80	6.8e-008	1	10125
	K.KAEAGAGSATEFQFR.G	U	2		523.9257	1568.7553	1568.7583	-1.89	1	(36)	0.0029	1	11993
	K.KAEAGAGSATEFQFR.G	U	5		785.3868	1568.7591	1568.7583	0.53	1	121	9.9e-012	1	11998
	R.DYLHLPPEIVPATLR.R	U	1		867.4840	1732.9535	1732.9512	1.32	0	(17)	0.086	1	13971
	R.DYLHLPPEIVPATLR.R	U	2		578.6586	1732.9539	1732.9512	1.56	0	19	0.063	1	13972
	R.IAIYELLFKEGV->M<-VAK.K	U	1	Oxidation (M)	920.5164	1839.0182	1839.0216	-1.85	1	59	5.3e-006	1	14994
	K.HPELADKNVPNLHV->M<-K.A	U	2	Oxidation (M)	619.9932	1856.9577	1856.9567	0.52	1	9	1	1	15093
	K.HPELADKNVPNLHV->M<-K.A	U	1	Oxidation (M)	465.2471	1856.9594	1856.9567	1.47	1	(3)	4.4	1	15095
	R.DYLHLPPEIVPATLRR.S	U	1		945.5325	1889.0504	1889.0523	-1.01	1	(2)	1.6	1	15337
	R.DYLHLPPEIVPATLRR.S	U	4		630.6914	1889.0524	1889.0523	0.06	1	30	0.0027	1	15338
	R.HFYWYLTNEGIQYLR.D	U	1		1001.9937	2001.9727	2001.9737	-0.48	0	(56)	2.6e-005	1	16060
	R.HFYWYLTNEGIQYLR.D	U	1		668.3319	2001.9737	2001.9737	0.01	0	58	1.4e-005	1	16061
P11940	Polyadenylate-binding protein 1 OS=Homo sapiens OX=9606 GN=PABPC1 PE=1 SV=2	70854	692	48(26)	24(15)	1.37	43%	P11940_uniprot
	Peptide	Unique	Matches	Modification	Observed	Mr(expt)	Mr(calc)	ppm	Miss	Score	Expect	Rank	Query
	R.IMWSQR.D		1		410.7100	819.4054	819.4061	-0.85	0	(20)	0.14	1	831
	R.I->M<-WSQR.D		2	Oxidation (M)	418.7085	835.4024	835.4010	1.61	0	23	0.058	1	1019
	K.SGVGNIFIK.N		1		467.7717	933.5288	933.5284	0.45	0	20	0.086	1	1892
	K.EFTNVYIK.N		1		507.2695	1012.5244	1012.5229	1.44	0	25	0.028	1	2927
	K.GFGFVSFER.H		3		523.2589	1044.5033	1044.5029	0.35	0	44	0.00046	1	3405
	R.YQGVNLYVK.N		1		542.2958	1082.5770	1082.5760	0.90	0	17	0.17	1	3973
	K.FSPAGPILSIR.V		1		579.3394	1156.6643	1156.6604	3.33	0	32	0.0053	1	5287
	R.AKEFTNVYIK.N		1		606.8347	1211.6549	1211.6550	-0.09	1	23	0.044	1	6296
	R.AKEFTNVYIK.N		1		404.8925	1211.6556	1211.6550	0.46	1	(14)	0.31	1	6297
	K.SKGFGFVSFER.H		1		630.8240	1259.6335	1259.6299	2.89	1	0	13	3	7048
	R.ALDTMNFDVIK.G		1		633.8253	1265.6360	1265.6326	2.69	0	(47)	0.00025	1	7168
	R.ALDT->M<-NFDVIK.G		2	Oxidation (M)	641.8210	1281.6275	1281.6275	0.03	0	69	1.5e-006	1	7450
	K.EFSPFGTITSAK.V	U	2		642.8270	1283.6395	1283.6398	-0.20	0	40	0.0011	1	7503
	R->.<-QAHLTNQY->M<-QR.M	U	1	Gln->pyro-Glu (N-term Q); Oxidation (M)	694.8232	1387.6318	1387.6303	1.10	0	46	0.00018	1	9217
	R.QAHLTNQY->M<-QR.M	U	1	Oxidation (M)	469.2243	1404.6512	1404.6568	-4.02	0	(23)	0.046	1	9498
	R.QAHLTNQY->M<-QR.M	U	1	Oxidation (M)	703.3361	1404.6577	1404.6568	0.62	0	(21)	0.077	1	9500
	R.KEFSPFGTITSAK.V	U	1		471.5870	1411.7391	1411.7347	3.11	1	(17)	0.18	1	9617
	R.KEFSPFGTITSAK.V	U	2		706.8769	1411.7392	1411.7347	3.19	1	46	0.00026	1	9618
	K.NLDDGIDDERLR.K		1		715.8450	1429.6755	1429.6797	-2.94	1	9	1.4	1	9922
	K.VDEAVAVLQAHQAK.E		1		739.9064	1477.7982	1477.7889	6.30	0	6	2.1	1	10764
	R.IVATKPLYVALAQR.K		2		771.9714	1541.9282	1541.9293	-0.73	0	(76)	2.8e-008	1	11622
	R.IVATKPLYVALAQR.K		2		514.9835	1541.9287	1541.9293	-0.38	0	77	2.1e-008	1	11624
	R.LFPLIQA->M<-HPTLAGK.I		2	Oxidation (M)	826.9644	1651.9143	1651.9120	1.40	0	21	0.034	1	13055
	K.GFGFVCFSSPEEATK.A		1		831.8781	1661.7415	1661.7396	1.19	0	42	0.0003	1	13159
	R.SKVDEAVAVLQAHQAK.E		1		847.4687	1692.9228	1692.9159	4.11	1	1	4.5	1	13491
	K.GYGFVHFETQEAAER.A	U	2		870.9030	1739.7915	1739.7903	0.66	0	56	1.6e-005	1	14065
	K.ALYDTFSAFGNILSCK.V		1		903.9392	1805.8639	1805.8658	-1.08	0	85	3.1e-008	1	14726
	R.SKGFGFVCFSSPEEATK.A		1		939.4367	1876.8589	1876.8666	-4.10	1	(1)	5.2	1	15212
	R.SKGFGFVCFSSPEEATK.A		1		626.6298	1876.8676	1876.8666	0.57	1	9	0.98	1	15213
	R.SLGYAYVNFQQPADAER.A		6		964.9601	1927.9057	1927.9064	-0.36	0	88	1e-008	1	15604
	K.ITGMLLEIDNSELLH->M<-LESPESLR.S		1	Oxidation (M)	919.4676	2755.3809	2755.3772	1.37	0	(22)	0.043	1	18476
	K.ITG->M<-LLEIDNSELLH->M<-LESPESLR.S		1	2 Oxidation (M)	924.7989	2771.3750	2771.3721	1.06	0	35	0.0018	1	18510
	R.NPQQHLNAQPQVT->M<-QQPAVHVQGQEPLTAS->M<-LASAPPQEQK.Q	U	1	2 Oxidation (M)	1123.0574	4488.2004	4488.1914	2.00	0	16	0.077	1	19378
P62244	40S ribosomal protein S15a OS=Homo sapiens OX=9606 GN=RPS15A PE=1 SV=2	14944	643	39(24)	13(11)	38.66	71%	P62244_uniprot
	Peptide	Unique	Matches	Modification	Observed	Mr(expt)	Mr(calc)	ppm	Miss	Score	Expect	Rank	Query
	R.FDVQLK.D	U	3		375.2133	748.4121	748.4119	0.20	0	30	0.015	1	239
	R.FLTVMMK.H	U	2		435.2360	868.4575	868.4551	2.86	0	35	0.0026	1	1313
	K.IVVNLTGR.L	U	3		436.2718	870.5291	870.5287	0.51	0	54	5e-005	1	1349
	R.FLTV->M<-->M<-K.H	U	2	2 Oxidation (M)	451.2299	900.4453	900.4449	0.50	0	(14)	0.46	1	1573
	R.MNVLADALK.S	U	1		487.7720	973.5294	973.5266	2.90	0	(41)	0.00096	1	2378
	R.->M<-NVLADALK.S	U	2	Oxidation (M)	495.7675	989.5204	989.5215	-1.13	0	48	0.0003	1	2582
	R.QVLIRPCSK.V	U	1		367.5459	1099.6158	1099.6172	-1.28	0	(16)	0.25	1	4278
	R.QVLIRPCSK.V	U	1		550.8152	1099.6158	1099.6172	-1.24	0	23	0.057	1	4279
	R.FDVQLKDLEK.W	U	2		412.2281	1233.6624	1233.6605	1.51	1	(25)	0.033	1	6580
	R.FDVQLKDLEK.W	U	2		617.8387	1233.6628	1233.6605	1.88	1	68	1.6e-006	1	6581
	M.VR->M<-NVLADALK.S	U	1	Oxidation (M)	623.3536	1244.6926	1244.6911	1.23	1	31	0.0067	1	6761
	M.VR->M<-NVLADALK.S	U	2	Oxidation (M)	415.9050	1244.6932	1244.6911	1.69	1	(26)	0.019	1	6762
	K.RQVLIRPCSK.V	U	1		419.5789	1255.7148	1255.7183	-2.75	1	8	1.1	1	6983
	K.DLEKWQNNLLPSR.Q	U	1		806.9268	1611.8390	1611.8369	1.30	1	46	0.00028	1	12587
	K.HGYIGEFEIIDDHR.A	U	2		850.9045	1699.7945	1699.7954	-0.53	0	43	0.00041	1	13587
	K.HGYIGEFEIIDDHRAGK.I	U	1		489.9954	1955.9525	1955.9490	1.79	1	34	0.0042	1	15796
	R->.<-QFGFIVLTTSAGIMDHEEAR.R	U	1	Gln->pyro-Glu (N-term Q)	1103.0322	2204.0499	2204.0572	-3.32	0	(73)	3.6e-007	1	16890
	R->.<-QFGFIVLTTSAGI->M<-DHEEAR.R	U	1	Gln->pyro-Glu (N-term Q); Oxidation (M)	1111.0303	2220.0460	2220.0521	-2.77	0	(66)	1.8e-006	1	16947
	R.QFGFIVLTTSAGIMDHEEAR.R	U	1		741.3707	2221.0902	2221.0838	2.89	0	(77)	2e-007	1	16950
	R.QFGFIVLTTSAGI->M<-DHEEAR.R	U	4	Oxidation (M)	746.7009	2237.0808	2237.0787	0.94	0	80	9.2e-008	1	17029
	R->.<-QFGFIVLTTSAGIMDHEEARR.K	U	1	Gln->pyro-Glu (N-term Q)	787.7254	2360.1544	2360.1583	-1.67	1	(22)	0.052	1	17451
	R.QFGFIVLTTSAGIMDHEEARR.K	U	1		793.4034	2377.1883	2377.1849	1.45	1	33	0.0035	1	17534
	R.QFGFIVLTTSAGI->M<-DHEEARR.K	U	3	Oxidation (M)	798.7341	2393.1806	2393.1798	0.33	1	(15)	0.27	1	17584
Q07020	60S ribosomal protein L18 OS=Homo sapiens OX=9606 GN=RPL18 PE=1 SV=2	21735	630	39(24)	12(9)	4.59	52%	Q07020_uniprot
	Peptide	Unique	Matches	Modification	Observed	Mr(expt)	Mr(calc)	ppm	Miss	Score	Expect	Rank	Query
	K.MKLPGR.E	U	1		351.2069	700.3993	700.4054	-8.66	1	11	1.4	2	13
	K.LKVCALR.V	U	1		430.2635	858.5125	858.5109	1.82	1	28	0.013	1	1243
	K.SQDIYLR.L	U	3		447.7383	893.4620	893.4607	1.51	0	24	0.054	1	1517
	R.VQEVPKLK.V	U	1		470.7944	939.5742	939.5753	-1.12	1	0	4.2	2	1924
	K.GCGTVLLSGPR.K	U	3		558.7963	1115.5781	1115.5757	2.12	0	51	0.00013	1	4539
	R.TNRPPLSLSR.M	U	3		380.8874	1139.6404	1139.6411	-0.57	0	53	2.9e-005	1	4976
	R.TNRPPLSLSR.M	U	3		570.8277	1139.6408	1139.6411	-0.21	0	(37)	0.0011	1	4978
	R.TNSTFNQVVLK.R	U	2		625.8415	1249.6685	1249.6667	1.51	0	68	1.6e-006	1	6825
	K.TAVVVGTITDDVR.V	U	7		673.3707	1344.7268	1344.7249	1.38	0	72	6.9e-007	1	8590
	R.TNSTFNQVVLKR.L	U	2		703.8925	1405.7704	1405.7678	1.85	1	69	8.4e-007	1	9524
	K.ILTFDQLALDSPK.G	U	4		730.9050	1459.7954	1459.7922	2.16	0	112	5.6e-011	1	10497
	K.APGTPHSHTKPYVR.S	U	1		774.4033	1546.7921	1546.8005	-5.41	0	(25)	0.04	1	11688
	K.APGTPHSHTKPYVR.S	U	3		516.6058	1546.7957	1546.8005	-3.10	0	(34)	0.0047	1	11689
	K.APGTPHSHTKPYVR.S	U	1		387.7065	1546.7969	1546.8005	-2.28	0	35	0.0036	1	11690
	K.TAVVVGTITDDVRVQEVPK.L	U	1		1013.5615	2025.1084	2025.1107	-1.13	1	22	0.038	1	16173
	K.TAVVVGTITDDVRVQEVPK.L	U	3		676.0460	2025.1162	2025.1107	2.75	1	(12)	0.26	1	16175
P62249	40S ribosomal protein S16 OS=Homo sapiens OX=9606 GN=RPS16 PE=1 SV=2	16549	594	39(29)	10(10)	15.34	56%	P62249_uniprot
	Peptide	Unique	Matches	Modification	Observed	Mr(expt)	Mr(calc)	ppm	Miss	Score	Expect	Rank	Query
	R.FAGVDIR.V	U	1		389.2166	776.4186	776.4181	0.67	0	42	0.0011	1	437
	R.TLLVADPR.R	U	6		442.7636	883.5127	883.5127	0.02	0	32	0.0039	1	1484
	K.ALVAYYQK.Y	U	5		478.2666	954.5186	954.5174	1.20	0	46	0.00024	1	2127
	K.LLEPVLLLGK.E	U	1		547.8634	1093.7122	1093.7111	1.09	0	59	1.1e-006	1	4225
	K.GPLQSVQVFGR.K	U	6		594.3300	1186.6455	1186.6459	-0.33	0	76	3.6e-007	1	5792
	K.GGGHVAQIYAIR.Q	U	1		414.5626	1240.6659	1240.6676	-1.45	0	(24)	0.037	1	6703
	K.GGGHVAQIYAIR.Q	U	2		621.3408	1240.6670	1240.6676	-0.55	0	60	8.1e-006	1	6704
	K.LLEPVLLLGKER.F	U	2		690.4346	1378.8546	1378.8548	-0.12	1	39	0.00011	1	9086
	K.EIKDILIQYDR.T	U	4		703.3884	1404.7623	1404.7612	0.76	1	55	2.6e-005	1	9513
	K.EIKDILIQYDR.T	U	2		469.2614	1404.7624	1404.7612	0.82	1	(23)	0.043	1	9514
	K.VNGRPLEMIEPR.T	U	2		705.8813	1409.7480	1409.7449	2.23	0	(11)	0.67	1	9587
	K.VNGRPLE->M<-IEPR.T	U	2	Oxidation (M)	713.8777	1425.7409	1425.7398	0.80	0	(24)	0.045	1	9846
	K.VNGRPLE->M<-IEPR.T	U	2	Oxidation (M)	476.2544	1425.7415	1425.7398	1.16	0	24	0.043	1	9847
	R.VKGGGHVAQIYAIR.Q	U	1		490.2833	1467.8280	1467.8310	-2.03	1	41	0.00031	1	10620
	R.VKGGGHVAQIYAIR.Q	U	1		734.9214	1467.8282	1467.8310	-1.90	1	(34)	0.0015	1	10621
	R.VKGGGHVAQIYAIR.Q	U	1		367.9654	1467.8327	1467.8310	1.14	1	(28)	0.0057	1	10622
Q9P2E9	Ribosome-binding protein 1 OS=Homo sapiens OX=9606 GN=RRBP1 PE=1 SV=4	152780	585	39(27)	31(23)	0.77	28%	Q9P2E9_uniprot
	Peptide	Unique	Matches	Modification	Observed	Mr(expt)	Mr(calc)	ppm	Miss	Score	Expect	Rank	Query
	K.EAIELR.E	U	1		365.7088	729.4030	729.4021	1.34	0	45	0.00069	1	155
	K.LLSLTQAK.E	U	1		437.2795	437.2795	872.5445	13.1	0	23	0.02	2	1386
	K.AAILETAPK.E	U	1		457.2700	912.5255	912.5280	-2.75	0	28	0.012	1	1698
	R.LIEILSEK.A	U	1		472.7875	943.5605	943.5590	1.60	0	37	0.0011	1	1994
	K.VEGITNQGK.K	U	1		473.2564	944.4982	944.4927	5.83	0	7	3.7	1	2002
	K.HLEEIVEK.L	U	1		498.7712	995.5279	995.5287	-0.81	0	19	0.13	1	2685
	R.LQQENSILR.D		1		550.8068	1099.5990	1099.5985	0.39	0	27	0.025	1	4277
	R.EQEITAVQAR.M	U	1		572.8006	1143.5866	1143.5884	-1.51	0	35	0.0047	1	5039
	K->.<-QVLQLQASHR.E	U	1	Gln->pyro-Glu (N-term Q)	581.8206	1161.6266	1161.6255	0.96	0	34	0.0041	1	5356
	K.AGIIQDTWHK.A	U	1		584.8096	1167.6046	1167.6037	0.80	0	32	0.0073	1	5508
	K.TTQEQLAREK.D	U	1		602.3240	1202.6334	1202.6255	6.57	1	3	6.5	2	6107
	K.SVEEEEQVWR.A	U	2		645.8028	1289.5910	1289.5888	1.76	0	49	9.7e-005	1	7587
	K.EVP->M<-VVVPPVGAK.G	U	1	Oxidation (M)	669.3787	1336.7428	1336.7425	0.22	0	4	2.2	1	8423
	K.LKGELESSDQVR.E	U	1		680.8537	1359.6928	1359.6994	-4.81	1	44	0.00062	1	8836
	R.DALNQATSQVESK.Q	U	1		695.8447	1389.6749	1389.6736	0.96	0	53	5.4e-005	1	9234
	K.AMEALATAEQACK.E	U	1		697.3283	1392.6419	1392.6377	3.05	0	12	0.5	1	9263
	K.ETSYEEALANQR.K	U	1		705.8293	1409.6441	1409.6422	1.35	0	32	0.0048	1	9582
	R.LKELESQVSGLEK.E	U	1		730.4059	1458.7972	1458.7929	2.93	1	44	0.0003	1	10479
	K.HPPAPAEPSSDLASK.L	U	1		752.3743	1502.7340	1502.7365	-1.67	0	41	0.00079	1	11100
	R.ELCHTQSSHASLR.A	U	1		382.1849	1524.7107	1524.7103	0.23	0	(23)	0.041	1	11337
	R.ELCHTQSSHASLR.A	U	1		763.3677	1524.7208	1524.7103	6.88	0	26	0.025	1	11338
	R->.<-QLLLESQSQLDAAK.S	U	1	Gln->pyro-Glu (N-term Q)	763.9066	1525.7987	1525.7988	-0.05	0	(10)	1.2	1	11374
	R.QLLLESQSQLDAAK.S	U	1		772.4226	1542.8305	1542.8253	3.40	0	39	0.0011	1	11641
	R.TLQEQLENGPNTQLAR.L	U	1		906.4648	1810.9150	1810.9173	-1.27	0	51	7.3e-005	1	14782
	K.VEPAVSSVVNSIQVLTSK.A	U	1		929.0202	1856.0258	1856.0255	0.19	0	79	4.6e-008	1	15090
	R.NTDVAQSPEAPKQEAPAK.K	U	1		627.6484	1879.9233	1879.9275	-2.25	1	28	0.018	1	15246
	K.TLVSTVGS->M<-VFNEGEAQR.L	U	1	Oxidation (M)	647.6500	1939.9281	1939.9310	-1.50	0	(15)	0.27	1	15689
	K.TLVSTVGS->M<-VFNEGEAQR.L	U	2	Oxidation (M)	970.9724	1939.9301	1939.9310	-0.42	0	21	0.072	1	15690
	R.SKCEELSGLHGQLQEAR.A	U	1		647.9859	1940.9359	1940.9374	-0.78	1	21	0.07	1	15697
	R.DAQDVQASQAEADQQQTR.L	U	1		663.6325	1987.8757	1987.8831	-3.74	0	(49)	6.3e-005	1	15998
	R.DAQDVQASQAEADQQQTR.L	U	1		994.9451	1987.8757	1987.8831	-3.74	0	89	6.2e-009	1	15999
	R.EAEETQSTLQAECDQYR.S	U	1		1029.4409	2056.8673	2056.8643	1.43	0	15	0.057	1	16289
	R.TAGPLESSETEEASQLKER.L	U	2		688.0011	2060.9815	2060.9862	-2.27	1	38	0.0015	1	16304
	K.TQLEWTEAILEDEQTQR.Q	U	1		697.3391	2088.9955	2088.9964	-0.41	0	(30)	0.0089	1	16415
	K.TQLEWTEAILEDEQTQR.Q	U	1		1045.5087	2089.0028	2088.9964	3.08	0	98	1.4e-009	1	16416
	R.ADAEKAQEQQQQ->M<-AELHSK.L	U	1	Oxidation (M)	729.3422	2185.0048	2185.0069	-0.95	1	23	0.03	1	16802
Q02543	60S ribosomal protein L18a OS=Homo sapiens OX=9606 GN=RPL18A PE=1 SV=2	21034	553	44(28)	15(10)	5.89	57%	Q02543_uniprot
	Peptide	Unique	Matches	Modification	Observed	Mr(expt)	Mr(calc)	ppm	Miss	Score	Expect	Rank	Query
	K.FPLPHR.V	U	1		383.7219	765.4293	765.4286	0.99	0	18	0.098	1	375
	K.NFGIWLR.Y	U	1		453.2537	904.4928	904.4919	0.95	0	37	0.0025	1	1625
	R.AHSIQIMK.V	U	1		464.2576	926.5006	926.5007	-0.17	0	15	0.28	1	1789
	K.IKFPLPHR.V	U	4		504.3125	1006.6104	1006.6076	2.76	1	19	0.02	1	2857
	K.CHTPPLYR.M	U	1		522.2577	1042.5009	1042.5018	-0.85	0	15	0.25	1	3369
	R.IFAPNHVVAK.S	U	2		548.3190	1094.6234	1094.6237	-0.25	0	51	4.8e-005	1	4228
	R.IFAPNHVVAK.S	U	3		365.8820	1094.6241	1094.6237	0.36	0	(31)	0.0048	1	4230
	R.VKNFGIWLR.Y	U	2		378.2252	1131.6537	1131.6553	-1.37	1	55	1.4e-005	1	4806
	R.VKNFGIWLR.Y	U	2		566.8342	1131.6538	1131.6553	-1.33	1	(35)	0.0014	1	4807
	R.FWYFVSQLK.K	U	1		609.3224	1216.6302	1216.6281	1.76	0	34	0.0053	1	6353
	R.FTTKRPNTFF.-	U	1		629.8314	1257.6483	1257.6506	-1.85	1	21	0.11	1	7003
	R.FWYFVSQLKK.M	U	1		673.3683	1344.7221	1344.7230	-0.66	1	32	0.0084	1	8582
	R.FWYFVSQLKK.M	U	1		449.2487	1344.7243	1344.7230	0.96	1	(16)	0.34	1	8584
	R.DLTTAGAVTQCYR.D	U	6		728.3495	1454.6844	1454.6824	1.40	0	70	8.1e-007	1	10385
	K.SSGEIVYCGQVFEK.S	U	6		801.8771	1601.7396	1601.7396	0.03	0	54	3e-005	1	12481
	K.KSSGEIVYCGQVFEK.S	U	1		577.6201	1729.8385	1729.8345	2.32	1	22	0.066	1	13938
	K.KSSGEIVYCGQVFEK.S	U	1		865.9273	1729.8401	1729.8345	3.21	1	(14)	0.34	1	13939
	R.AHSIQIMKVEEIAASK.C	U	1		439.4929	1753.9426	1753.9396	1.69	1	(11)	0.59	1	14223
	R.AHSIQI->M<-KVEEIAASK.C	U	2	Oxidation (M)	885.9763	1769.9381	1769.9345	2.01	1	(35)	0.0026	1	14409
	R.AHSIQI->M<-KVEEIAASK.C	U	4	Oxidation (M)	590.9869	1769.9388	1769.9345	2.42	1	80	8.7e-008	1	14410
	R.EYRDLTTAGAVTQCYR.D	U	1		952.4513	1902.8880	1902.8894	-0.72	1	(12)	0.62	1	15413
	R.EYRDLTTAGAVTQCYR.D	U	1		635.3042	1902.8908	1902.8894	0.72	1	33	0.0048	1	15414
P13645	Keratin, type I cytoskeletal 10 OS=Homo sapiens OX=9606 GN=KRT10 PE=1 SV=6	59020	538	30(21)	21(17)	1.51	38%	P13645_uniprot
	Peptide	Unique	Matches	Modification	Observed	Mr(expt)	Mr(calc)	ppm	Miss	Score	Expect	Rank	Query
	R.LAADDFR.L		1		404.2031	806.3917	806.3923	-0.68	0	53	6.6e-005	1	685
	R.LASYLDK.V		1		405.2231	808.4317	808.4330	-1.63	0	28	0.014	1	704
	K.SEITELR.R	U	1		424.2297	846.4449	846.4447	0.30	0	6	4.2	2	1190
	K.YENEVALR.Q	U	1		497.2532	992.4918	992.4927	-0.83	0	44	0.0006	1	2641
	K.IKEWYEK.H	U	1		498.2639	994.5133	994.5123	0.95	1	9	1.4	2	2667
	K.SEITELRR.N	U	1		502.2803	1002.5461	1002.5458	0.33	1	23	0.075	1	2801
	R.VLDELTLTK.A	U	2		516.3036	1030.5926	1030.5910	1.56	0	53	4.1e-005	1	3252
	R.LASYLDKVR.A		2		532.8085	1063.6024	1063.6026	-0.17	1	38	0.001	1	3741
	K.VTMQNLNDR.L		2		545.7694	1089.5243	1089.5237	0.54	0	47	0.00025	1	4127
	K.DAEAWFNEK.S	U	2		555.2498	1108.4851	1108.4825	2.32	0	50	5.6e-005	1	4418
	R.LKYENEVALR.Q	U	2		617.8427	1233.6709	1233.6717	-0.67	1	23	0.039	1	6584
	K.NHEEEMKDLR.N	U	1		434.2018	1299.5835	1299.5877	-3.23	1	28	0.008	1	7760
	R.QSVEADINGLRR.V	U	1		679.3634	1356.7122	1356.7110	0.95	1	16	0.36	1	8786
	R.SQYEQLAEQNR.K	U	1		683.3225	1364.6305	1364.6320	-1.14	0	42	0.00064	1	8907
	R.ALEESNYELEGK.I	U	1		691.3273	1380.6400	1380.6408	-0.62	0	73	5e-007	1	9115
	R.SQYEQLAEQNRK.D	U	1		498.5821	1492.7244	1492.7270	-1.70	1	(19)	0.16	1	10997
	R.SQYEQLAEQNRK.D	U	1		747.3715	1492.7284	1492.7270	0.93	1	50	0.00012	1	10998
	R.SGGGGGGGGCGGGGGVSSLR.I	U	1		775.3415	1548.6685	1548.6700	-0.93	0	76	8.8e-008	1	11711
	K.GSLGGGFSSGGFSGGSFSR.G	U	3		854.3897	1706.7649	1706.7649	-0.02	0	95	2.2e-009	1	13660
	K.ELTTEIDNNIEQISSYK.S	U	1		998.9903	1995.9660	1995.9636	1.21	0	29	0.012	1	16041
	R.GSSGGGCFGGSSGGYGGLGGFGGGSFR.G	U	1		781.6635	2341.9687	2341.9771	-3.60	0	(12)	0.071	1	17413
	R.GSSGGGCFGGSSGGYGGLGGFGGGSFR.G	U	1		1171.9995	2341.9845	2341.9771	3.13	0	51	1.2e-005	1	17414
	R.NVSTGDVNVE->M<-NAAPGVDLTQLLNNMR.S	U	1	Oxidation (M)	963.4683	2887.3831	2887.3804	0.95	0	29	0.01	1	18645
P61313	60S ribosomal protein L15 OS=Homo sapiens OX=9606 GN=RPL15 PE=1 SV=2	24245	534	37(29)	14(11)	5.97	53%	P61313_uniprot
	Peptide	Unique	Matches	Modification	Observed	Mr(expt)	Mr(calc)	ppm	Miss	Score	Expect	Rank	Query
	R->.<-QLSALHR.A	U	4	Gln->pyro-Glu (N-term Q)	404.2275	806.4405	806.4399	0.73	0	34	0.0055	1	690
	R.NTLQLHR.Y	U	1		441.2502	880.4859	880.4879	-2.22	0	30	0.0085	1	1444
	K.QGYVIYR.I	U	5		449.7425	897.4704	897.4708	-0.53	0	39	0.0013	1	1543
	K.YIQELWR.K	U	2		504.2697	1006.5249	1006.5236	1.27	0	42	0.00079	1	2850
	K.FHHTIGGSR.R	U	1		506.2590	1010.5034	1010.5046	-1.22	0	18	0.19	1	2897
	R.SLQSVAEER.A	U	6		509.7621	1017.5097	1017.5091	0.61	0	46	0.00041	1	3019
	K.AKQGYVIYR.I	U	1		549.3089	1096.6032	1096.6029	0.31	1	26	0.023	1	4255
	K.AKQGYVIYR.I	U	1		366.5419	1096.6039	1096.6029	0.88	1	(13)	0.48	1	4256
	K.FHHTIGGSRR.A	U	1		584.3095	1166.6045	1166.6057	-1.08	1	17	0.25	1	5454
	M.GAYKYIQELWR.K	U	1		713.8795	1425.7444	1425.7404	2.75	1	17	0.2	1	9848
	K.FFEVILIDPFHK.A	U	1		752.9138	1503.8131	1503.8126	0.33	0	61	6.3e-006	1	11126
	R.NPDTQWITKPVHK.H	U	2		782.4171	1562.8197	1562.8205	-0.55	0	53	6e-005	1	11886
	R.NPDTQWITKPVHK.H	U	1		521.9474	1562.8203	1562.8205	-0.12	0	(29)	0.014	1	11887
	R.VLNSYWVGEDSTYK.F	U	4		830.8962	1659.7779	1659.7780	-0.07	0	84	3.4e-008	1	13140
	K.GATYGKPVHHGVNQLK.F	U	1		853.4589	1704.9032	1704.9060	-1.66	0	(34)	0.0031	1	13638
	K.GATYGKPVHHGVNQLK.F	U	1		569.3084	1704.9034	1704.9060	-1.52	0	37	0.0014	1	13639
	K.GATYGKPVHHGVNQLK.F	U	1		427.2333	1704.9041	1704.9060	-1.09	0	(26)	0.018	1	13640
	R.RNPDTQWITKPVHK.H	U	1		430.7377	1718.9218	1718.9216	0.11	1	36	0.0022	1	13831
	R.RNPDTQWITKPVHK.H	U	1		573.9815	1718.9227	1718.9216	0.62	1	(29)	0.011	1	13832
	R.RNPDTQWITKPVHK.H	U	1		860.4694	1718.9242	1718.9216	1.48	1	(14)	0.33	1	13833
P32969	60S ribosomal protein L9 OS=Homo sapiens OX=9606 GN=RPL9 PE=1 SV=1	21964	528	37(25)	14(12)	10.18	70%	P32969_uniprot
	Peptide	Unique	Matches	Modification	Observed	Mr(expt)	Mr(calc)	ppm	Miss	Score	Expect	Rank	Query
	K.WWGNR.K	U	1		359.6745	717.3345	717.3347	-0.25	0	2	8.8	1	70
	K.GVTLGFR.Y	U	5		375.2182	748.4218	748.4232	-1.87	0	28	0.017	1	241
	K.FLDGIYVSEK.G	U	9		585.8065	1169.5985	1169.5968	1.42	0	71	7.8e-007	1	5528
	R.KFLDGIYVSEK.G	U	1		433.5718	1297.6937	1297.6918	1.47	1	(25)	0.034	1	7700
	R.KFLDGIYVSEK.G	U	1		649.8549	1297.6952	1297.6918	2.60	1	68	1.6e-006	1	7701
	R.TICSHVQNMIK.G	U	2		665.8328	1329.6510	1329.6533	-1.77	0	47	0.00025	1	8328
	R.TICSHVQN->M<-IK.G	U	1	Oxidation (M)	673.8321	1345.6496	1345.6482	1.03	0	(39)	0.0016	1	8598
	R.TICSHVQN->M<-IK.G	U	1	Oxidation (M)	449.5572	1345.6497	1345.6482	1.12	0	(21)	0.1	1	8599
	R.->M<-RPGVACSVSQAQK.D	U	1	Oxidation (M)	512.2530	1533.7371	1533.7392	-1.33	0	43	0.00062	1	11476
	R.->M<-RPGVACSVSQAQK.D	U	1	Oxidation (M)	767.8762	1533.7379	1533.7392	-0.84	0	(30)	0.012	1	11477
	R.DFNHINVELSLLGK.K	U	2		799.9312	1597.8477	1597.8464	0.85	0	69	1.1e-006	1	12432
	R.DFNHINVELSLLGKK.K	U	2		576.3214	1725.9422	1725.9413	0.51	1	41	0.00049	1	13895
	R.DFNHINVELSLLGKK.K	U	1		863.9791	1725.9437	1725.9413	1.37	1	(24)	0.024	1	13897
	R.RDFNHINVELSLLGK.K	U	1		877.9823	1753.9500	1753.9475	1.46	1	17	0.16	1	14225
	K.TILSNQTVDIPENVDITLK.G	U	2		1057.0730	2112.1314	2112.1314	0.02	0	65	1.5e-006	1	16512
	K.TILSNQTVDIPENVDITLK.G	U	1		705.0515	2112.1327	2112.1314	0.61	0	(19)	0.069	1	16513
	K.TILSNQTVDIPENVDITLKGR.T	U	1		776.0928	2325.2565	2325.2540	1.07	1	22	0.026	1	17362
	-.->M<-KTILSNQTVDIPENVDITLK.G	U	2	Oxidation (M)	796.7609	2387.2610	2387.2618	-0.34	1	37	0.0011	1	17561
	R.SVYAHFPINVVIQENGSLVEIR.N	U	1		828.7820	2483.3243	2483.3172	2.84	0	72	2.3e-007	1	17849
	K.DELILEGNDIELVSNSAALIQQATTVK.N	U	1		962.1791	2883.5156	2883.5077	2.75	0	61	2.8e-006	1	18637
P11142	Heat shock cognate 71 kDa protein OS=Homo sapiens OX=9606 GN=HSPA8 PE=1 SV=1	71082	526	43(29)	22(20)	1.83	35%	P11142_uniprot
	Peptide	Unique	Matches	Modification	Observed	Mr(expt)	Mr(calc)	ppm	Miss	Score	Expect	Rank	Query
	R.GTLDPVEK.A	U	1		429.7317	857.4488	857.4494	-0.72	0	23	0.07	1	1239
	R.LSKEDIER.M	U	1		495.2643	988.5139	988.5189	-5.00	1	32	0.01	1	2555
	K.VQVEYKGETK.S	U	1		394.2107	1179.6102	1179.6135	-2.87	1	30	0.012	1	5705
	K.DAGTIAGLNVLR.I	U	2		600.3405	1198.6665	1198.6670	-0.41	0	63	5.6e-006	1	6054
	K.VEIIANDQGNR.T		1		614.8221	1227.6297	1227.6207	7.32	0	28	0.022	1	6456
	R.->M<-VNHFIAEFK.R	U	1	Oxidation (M)	417.8780	1250.6121	1250.6118	0.22	0	(7)	2.3	1	6834
	R.->M<-VNHFIAEFK.R	U	2	Oxidation (M)	626.3135	1250.6125	1250.6118	0.61	0	37	0.0021	1	6835
	K.MKEIAEAYLGK.T	U	1		626.8339	1251.6533	1251.6533	0.02	1	64	3.8e-006	1	6857
	K.MKEIAEAYLGK.T	U	1		418.2254	1251.6544	1251.6533	0.89	1	(23)	0.051	1	6859
	K.->M<-KEIAEAYLGK.T	U	1	Oxidation (M)	634.8337	1267.6529	1267.6482	3.75	1	(21)	0.087	1	7204
	K.NSLESYAFNMK.A	U	1		652.3044	1302.5942	1302.5914	2.16	0	55	2.6e-005	1	7803
	K.NSLESYAFN->M<-K.A	U	1	Oxidation (M)	660.2991	1318.5836	1318.5863	-2.07	0	(23)	0.029	1	8120
	R.->M<-VNHFIAEFKR.K	U	1	Oxidation (M)	704.3622	1406.7098	1406.7129	-2.18	1	7	2.6	1	9534
	R.RFDDAVVQSD->M<-K.H	U	1	Oxidation (M)	713.8351	1425.6557	1425.6558	-0.08	1	24	0.036	1	9843
	R.ARFEELNADLFR.G	U	2		740.8818	1479.7491	1479.7470	1.44	1	47	0.00022	1	10792
	R.ARFEELNADLFR.G	U	2		494.2578	1479.7516	1479.7470	3.11	1	(24)	0.046	1	10794
	K.SQIHDIVLVGGSTR.I	U	2		741.4061	1480.7977	1480.7998	-1.42	0	44	0.00035	1	10809
	K.SQIHDIVLVGGSTR.I	U	1		494.6085	1480.8036	1480.7998	2.53	0	(18)	0.12	1	10812
	R.TTPSYVAFTDTER.L		4		744.3537	1486.6928	1486.6940	-0.77	0	52	4.9e-005	1	10887
	K.LLQDFFNGKELNK.S		1		783.4216	1564.8287	1564.8249	2.42	1	26	0.022	1	11918
	K.SFYPEEVSS->M<-VLTK.M	U	2	Oxidation (M)	816.8948	1631.7751	1631.7753	-0.09	0	26	0.026	1	12845
	R.IINEPTAAAIAYGLDK.K		1		830.4515	1658.8885	1658.8879	0.38	0	61	6.2e-006	1	13135
	K.NQVA->M<-NPTNTVFDAK.R	U	2	Oxidation (M)	833.3992	1664.7838	1664.7828	0.58	0	37	0.0017	1	13189
	K.STAGDTHLGGEDFDNR.M	U	1		846.3651	1690.7157	1690.7183	-1.57	0	37	0.00053	1	13457
	R.IINEPTAAAIAYGLDKK.V	U	1		596.6683	1786.9830	1786.9828	0.07	1	49	6e-005	1	14587
	K.NQVA->M<-NPTNTVFDAKR.L	U	2	Oxidation (M)	607.9682	1820.8828	1820.8839	-0.63	1	35	0.0032	1	14846
	K.LDKSQIHDIVLVGGSTR.I	U	1		919.5098	1837.0051	1837.0058	-0.36	1	35	0.0018	1	14980
	K.TVTNAVVTVPAYFNDSQR.Q	U	3		991.5021	1980.9897	1980.9905	-0.40	0	(22)	0.07	1	15965
	K.TVTNAVVTVPAYFNDSQR.Q	U	2		661.3374	1980.9904	1980.9905	-0.08	0	34	0.0042	1	15966
P05386	60S acidic ribosomal protein P1 OS=Homo sapiens OX=9606 GN=RPLP1 PE=1 SV=1	11621	520	13(12)	3(3)	1.81	66%	P05386_uniprot
	Peptide	Unique	Matches	Modification	Observed	Mr(expt)	Mr(calc)	ppm	Miss	Score	Expect	Rank	Query
	K.AAGVNVEPFWPGLFAK.A	U	2		851.9509	1701.8873	1701.8879	-0.33	0	55	3.3e-005	1	13599
	K.AAGVNVEPFWPGLFAK.A	U	1		568.3031	1701.8875	1701.8879	-0.24	0	(14)	0.36	1	13600
	K.KEESEESDDD->M<-GFGLFD.-		8	Oxidation (M)	983.3821	1964.7496	1964.7469	1.35	1	117	1.8e-012	1	15857
	K.ALANVNIGSLICNVGAGGPAPAAGAAPAGGPAPSTAAAPAEEK.K	U	1		952.9874	3807.9204	3807.9213	-0.25	0	83	1.8e-008	1	19222
	K.ALANVNIGSLICNVGAGGPAPAAGAAPAGGPAPSTAAAPAEEK.K	U	1		762.5915	3807.9214	3807.9213	0.01	0	(44)	0.00013	1	19223
P62750	60S ribosomal protein L23a OS=Homo sapiens OX=9606 GN=RPL23A PE=1 SV=1	17684	518	25(18)	11(6)	3.06	51%	P62750_uniprot
	Peptide	Unique	Matches	Modification	Observed	Mr(expt)	Mr(calc)	ppm	Miss	Score	Expect	Rank	Query
	K.LDHYAIIK.F	U	1		486.7793	971.5441	971.5440	0.12	0	11	1.5	1	2345
	K.IRTSPTFR.R	U	1		489.2777	976.5408	976.5454	-4.71	1	2	6.3	8	2415
	K.KLYDIDVAK.V	U	3		532.8026	1063.5905	1063.5913	-0.74	1	48	0.00015	1	3739
	R.NKLDHYAIIK.F	U	1		405.5674	1213.6805	1213.6819	-1.14	1	3	4.7	1	6322
	K.VNTLIRPDGEK.K	U	1		414.5659	1240.6760	1240.6775	-1.22	0	(25)	0.026	1	6706
	K.VNTLIRPDGEK.K	U	2		621.3465	1240.6784	1240.6775	0.74	0	62	5e-006	1	6707
	K.FPLTTESA->M<-KK.I	U	2	Oxidation (M)	634.8317	1267.6489	1267.6482	0.55	1	19	0.13	1	7200
	K.VNTLIRPDGEKK.A	U	1		685.3915	1368.7684	1368.7725	-2.98	1	(21)	0.044	1	8938
	K.VNTLIRPDGEKK.A	U	1		457.2637	1368.7693	1368.7725	-2.35	1	21	0.038	1	8939
	R.LAPDYDALDVANK.I	U	7		702.8546	1403.6947	1403.6932	1.02	0	69	1.4e-006	1	9464
	K.IEDNNTLVFIVDVK.A	U	2		809.9421	1617.8697	1617.8614	5.15	0	70	9e-007	1	12669
	K.KIEDNNTLVFIVDVK.A	U	2		873.9866	1745.9587	1745.9563	1.35	1	18	0.09	1	14134
	R.LAPDYDALDVANKIGII.-	U	1		900.9891	1799.9637	1799.9669	-1.76	1	38	0.00097	1	14688
P62277	40S ribosomal protein S13 OS=Homo sapiens OX=9606 GN=RPS13 PE=1 SV=2	17212	515	30(22)	11(8)	9.30	56%	P62277_uniprot
	Peptide	Unique	Matches	Modification	Observed	Mr(expt)	Mr(calc)	ppm	Miss	Score	Expect	Rank	Query
	R.SVPTWLK.L	U	2		415.7417	829.4688	829.4698	-1.13	0	18	0.31	1	972
	R.LILIESR.I	U	5		422.2691	842.5237	842.5225	1.41	0	40	0.00087	1	1133
	R.FVTGNKILR.I	U	1		524.3174	1046.6203	1046.6237	-3.18	1	7	0.47	1	3464
	K.GLSQSALPYR.R	U	4		546.2976	1090.5807	1090.5771	3.28	0	53	6.9e-005	1	4144
	K.GLSQSALPYRR.S	U	1		416.5645	1246.6718	1246.6782	-5.13	1	(3)	5.7	2	6791
	K.GLSQSALPYRR.S	U	1		624.3445	1246.6745	1246.6782	-2.94	1	11	0.9	2	6794
	K.KGLTPSQIGVILR.D	U	3		691.4312	1380.8477	1380.8453	1.79	1	77	2e-008	1	9128
	K.KGLTPSQIGVILR.D	U	1		461.2899	1380.8478	1380.8453	1.86	1	(41)	7.3e-005	1	9129
	K.LTSDDVKEQIYK.L	U	3		719.8746	1437.7347	1437.7351	-0.28	1	67	2e-006	1	10068
	K.LTSDDVKEQIYK.L	U	1		480.2524	1437.7355	1437.7351	0.27	1	(29)	0.013	1	10069
	K.GLAPDLPEDLYHLIK.K	U	1		847.4631	1692.9116	1692.9086	1.74	0	56	1.6e-005	1	13488
	K.GLAPDLPEDLYHLIK.K	U	1		565.3115	1692.9126	1692.9086	2.31	0	(42)	0.00043	1	13489
	K.GLAPDLPEDLYHLIKK.A	U	1		608.0091	1821.0054	1821.0036	1.01	1	55	1.5e-005	1	14848
	K.GLAPDLPEDLYHLIKK.A	U	1		456.2587	1821.0056	1821.0036	1.08	1	(34)	0.0019	1	14849
	K.GLAPDLPEDLYHLIKK.A	U	1		911.5101	1821.0056	1821.0036	1.09	1	(49)	5.6e-005	1	14850
	K.SKGLAPDLPEDLYHLIK.K	U	1		637.0188	1908.0346	1908.0356	-0.55	1	58	7.3e-006	1	15456
	K.SKGLAPDLPEDLYHLIK.K	U	1		955.0247	1908.0348	1908.0356	-0.45	1	(3)	2.6	1	15457
	K.GLTPSQIGVILRDSHGVAQVR.F	U	1		735.0813	2202.2221	2202.2233	-0.56	1	22	0.012	1	16880
P46781	40S ribosomal protein S9 OS=Homo sapiens OX=9606 GN=RPS9 PE=1 SV=3	22635	507	42(26)	16(12)	5.90	50%	P46781_uniprot
	Peptide	Unique	Matches	Modification	Observed	Mr(expt)	Mr(calc)	ppm	Miss	Score	Expect	Rank	Query
	R.VKFTLAK.I	U	2		403.7604	805.5063	805.5062	0.20	1	21	0.0076	1	684
	R.IGVLDEGK.M	U	2		415.7346	829.4546	829.4545	0.12	0	41	0.0016	1	971
	R.LQTQVFK.L	U	2		432.2538	862.4930	862.4913	2.03	0	27	0.013	1	1268
	K.HIDFSLR.S	U	1		444.2414	886.4682	886.4661	2.34	0	23	0.087	1	1506
	K.LIGEYGLR.N	U	3		460.7640	919.5133	919.5127	0.71	0	48	0.00015	1	1770
	K.IEDFLER.R	U	2		461.2375	920.4604	920.4603	0.11	0	37	0.0026	1	1773
	K.SRLDQELK.L	U	3		494.7742	987.5338	987.5349	-1.11	1	23	0.084	2	2542
	R.RLQTQVFK.L	U	1		510.3041	1018.5937	1018.5924	1.34	1	28	0.011	1	3063
	R.LFEGNALLR.R	U	2		516.7951	1031.5756	1031.5764	-0.69	0	63	7.5e-006	1	3270
	K.IEDFLERR.L	U	1		359.8613	1076.5620	1076.5614	0.51	1	21	0.11	1	3844
	K.IEDFLERR.L	U	1		539.2886	1076.5626	1076.5614	1.07	1	(9)	1.6	1	3845
	R.LFEGNALLRR.L	U	1		396.8995	1187.6768	1187.6775	-0.56	1	20	0.069	1	5816
	R.RLFEGNALLR.R	U	1		396.9002	1187.6789	1187.6775	1.21	1	54	2.3e-005	1	5820
	R.RLFEGNALLR.R	U	2		594.8469	1187.6793	1187.6775	1.54	1	(39)	0.00074	1	5821
	K.MKLDYILGLK.I	U	1		398.5702	1192.6887	1192.6889	-0.16	1	(4)	1.6	1	5910
	K.->M<-KLDYILGLK.I	U	1	Oxidation (M)	605.3502	1208.6859	1208.6839	1.68	1	53	2.2e-005	1	6204
	K->.<-QVVNIPSFIVR.L	U	1	Gln->pyro-Glu (N-term Q)	627.8621	1253.7097	1253.7132	-2.82	0	(37)	0.0013	1	6920
	K.QVVNIPSFIVR.L	U	4		636.3771	1270.7396	1270.7398	-0.12	0	48	7.7e-005	1	7283
	R.ELLTLDEKDPR.R	U	8		664.8565	1327.6985	1327.6983	0.11	1	35	0.0032	1	8300
	R.KQVVNIPSFIVR.L	U	3		700.4249	1398.8353	1398.8347	0.42	1	60	1.9e-006	1	9375
Q92841	Probable ATP-dependent RNA helicase DDX17 OS=Homo sapiens OX=9606 GN=DDX17 PE=1 SV=2	80906	494	39(24)	25(16)	1.30	38%	Q92841_uniprot
	Peptide	Unique	Matches	Modification	Observed	Mr(expt)	Mr(calc)	ppm	Miss	Score	Expect	Rank	Query
	R.GGGGGGGGRSR.Y	U	1		437.7167	873.4189	873.4166	2.72	1	6	2.4	2	1388
	R.GLDVEDVK.F		1		437.7284	873.4422	873.4444	-2.52	0	20	0.13	1	1392
	R.QLAEDFLR.D	U	2		496.2655	990.5164	990.5134	3.05	0	35	0.0045	1	2590
	R.LIDFLESGK.T	U	1		511.2826	1020.5506	1020.5491	1.39	0	26	0.027	1	3082
	K.STCIYGGAPK.G		1		527.2550	1052.4954	1052.4961	-0.60	0	34	0.0045	1	3569
	K.IVDQIRPDR.Q		1		556.3128	1110.6111	1110.6145	-3.13	0	12	0.4	1	4467
	R.DMVGIAQTGSGK.T	U	1		582.2907	1162.5667	1162.5652	1.30	0	(2)	8.6	1	5370
	R.GVEICIATPGR.L		4		586.8093	1171.6040	1171.6019	1.74	0	56	3.9e-005	1	5559
	R.D->M<-VGIAQTGSGK.T	U	1	Oxidation (M)	590.2864	1178.5583	1178.5602	-1.55	0	47	0.00021	1	5680
	K.APILIATDVASR.G		2		613.8592	1225.7038	1225.7030	0.66	0	49	5.8e-005	1	6428
	R.KIVDQIRPDR.Q		1		413.9099	1238.7078	1238.7095	-1.37	1	(4)	1.7	1	6678
	R.KIVDQIRPDR.Q		1		620.3622	1238.7099	1238.7095	0.34	1	16	0.12	1	6679
	K.VLEEANQAINPK.L	U	2		663.3566	1324.6987	1324.6986	0.05	0	68	1.4e-006	1	8238
	R.MLDMGFEPQIR.K		1		668.8238	1335.6331	1335.6315	1.22	0	(25)	0.032	1	8399
	R.QTLMWSATWPK.E		1		674.8415	1347.6685	1347.6645	2.98	0	(5)	4.7	1	8624
	R.MLD->M<-GFEPQIR.K		2	Oxidation (M)	676.8216	1351.6286	1351.6264	1.62	0	43	0.00045	1	8711
	K.NFYVEHPEVAR.L	U	1		680.8345	1359.6544	1359.6571	-2.02	0	34	0.0044	1	8828
	R.QTL->M<-WSATWPK.E		1	Oxidation (M)	682.8369	1363.6593	1363.6595	-0.14	0	68	1.8e-006	1	8901
	R.GDGPICLVLAPTR.E		1		684.8693	1367.7240	1367.7231	0.61	0	25	0.026	1	8926
	R.LTPYEVDELRR.K	U	1		695.8701	1389.7257	1389.7252	0.35	1	7	2.5	1	9236
	K.GTAYTFFTPGNLK.Q	U	1		708.8621	1415.7097	1415.7085	0.82	0	18	0.2	1	9678
	R.SSQSSSQQFSGIGR.S	U	1		728.3446	1454.6746	1454.6750	-0.23	0	52	5.4e-005	1	10380
	R.APLPDLYPFGT->M<-R.G	U	1	Oxidation (M)	747.3781	1492.7415	1492.7384	2.09	0	1	9.7	1	10999
	R.SGKAPILIATDVASR.G	U	1		500.2876	1497.8410	1497.8515	-7.01	1	28	0.011	1	11055
	R.SGKAPILIATDVASR.G	U	2		749.9323	1497.8501	1497.8515	-0.94	1	(21)	0.04	1	11059
	K.SQPERDWVLNEFR.S	U	1		559.2773	1674.8102	1674.8114	-0.72	1	17	0.2	1	13304
	R.ELAQQVQQVADDYGK.C	U	1		846.4163	1690.8180	1690.8162	1.03	0	61	7.8e-006	1	13459
	K.LIQLMEEIMAEKENK.T	U	1		606.9824	1817.9253	1817.9266	-0.76	1	33	0.0061	1	14833
	K.FVINYDYPNSSEDYVHR.I	U	1		706.6570	2116.9491	2116.9490	0.04	0	11	0.35	1	16545
	K.TLAYLLPAIVHINHQPYLER.G	U	1		591.0827	2360.3017	2360.3004	0.53	0	(27)	0.0053	1	17452
	K.TLAYLLPAIVHINHQPYLER.G	U	1		787.7749	2360.3029	2360.3004	1.03	0	37	0.00053	1	17453
P09651	Heterogeneous nuclear ribonucleoprotein A1 OS=Homo sapiens OX=9606 GN=HNRNPA1 PE=1 SV=5	38837	487	25(16)	13(9)	1.67	41%	P09651_uniprot
	Peptide	Unique	Matches	Modification	Observed	Mr(expt)	Mr(calc)	ppm	Miss	Score	Expect	Rank	Query
	K.IFVGGIK.E		2		367.2349	732.4553	732.4534	2.56	0	18	0.076	3	174
	K.SESPKEPEQLR.K	U	1		433.8886	1298.6440	1298.6466	-2.01	1	19	0.13	1	7718
	R.EDSQRPGAHLTVK.K	U	1		360.1899	1436.7304	1436.7372	-4.71	0	(5)	3.9	1	10054
	R.EDSQRPGAHLTVK.K	U	1		719.3732	1436.7319	1436.7372	-3.67	0	31	0.01	1	10056
	R.EDSQRPGAHLTVK.K	U	1		479.9180	1436.7323	1436.7372	-3.43	0	(9)	1.6	1	10057
	K.YHTVNGHNCEVR.K	U	1		743.3345	1484.6545	1484.6579	-2.28	0	(12)	0.3	1	10856
	K.YHTVNGHNCEVR.K	U	1		495.8924	1484.6553	1484.6579	-1.78	0	22	0.034	1	10857
	R.EDSQRPGAHLTVKK.I	U	1		783.4219	1564.8293	1564.8321	-1.80	1	27	0.015	1	11919
	R.SSGPYGGGGQYFAKPR.N	U	2		814.8944	1627.7741	1627.7743	-0.10	0	72	5.7e-007	1	12783
	R.NQGGYGGSSSSSSYGSGR.R	U	1		847.8519	1693.6892	1693.6928	-2.15	0	111	7.2e-012	1	13494
	R.GFAFVTFDDHDSVDK.I	U	1		850.3818	1698.7490	1698.7526	-2.13	0	10	0.41	1	13572
	K.LFIGGLSFETTDESLR.S	U	1		892.9585	1783.9024	1783.8992	1.80	0	127	1.7e-012	1	14552
	R.KLFIGGLSFETTDESLR.S	U	1		957.0043	1911.9941	1911.9942	-0.04	1	78	1.3e-007	1	15497
	R.KLFIGGLSFETTDESLR.S	U	1		638.3388	1911.9946	1911.9942	0.22	1	(55)	2.5e-005	1	15498
	R.SHFEQWGTLTDCVV->M<-R.D	U	1	Oxidation (M)	661.3016	1980.8831	1980.8822	0.43	0	15	0.14	1	15960
	R.GFAFVTFDDHDSVDKIVIQK.Y	U	2		571.0435	2280.1447	2280.1427	0.90	1	(23)	0.035	2	17199
	R.GFAFVTFDDHDSVDKIVIQK.Y	U	3		761.0560	2280.1463	2280.1427	1.57	1	54	3.3e-005	1	17200
	R.GFAFVTFDDHDSVDKIVIQK.Y	U	1		1141.0818	2280.1490	2280.1427	2.78	1	(9)	0.94	1	17204
	R.GFGFVTYATVEEVDAAMNARPHK.V	U	1		837.4097	2509.2074	2509.2060	0.55	0	51	7.1e-005	1	17923
	R.GFGFVTYATVEEVDAA->M<-NARPHK.V	U	1	Oxidation (M)	842.7417	2525.2033	2525.2009	0.93	0	(26)	0.016	1	17955
P60709	Actin, cytoplasmic 1 OS=Homo sapiens OX=9606 GN=ACTB PE=1 SV=1	42052	486	36(25)	16(14)	3.21	50%	P60709_uniprot
P63261	Actin, cytoplasmic 2 OS=Homo sapiens OX=9606 GN=ACTG1 PE=1 SV=1	42108	486	36(25)	16(14)		50%	P63261_uniprot
	Peptide	Unique	Matches	Modification	Observed	Mr(expt)	Mr(calc)	ppm	Miss	Score	Expect	Rank	Query
	K.IIAPPER.K		1		398.2396	794.4646	794.4650	-0.56	0	36	0.0018	1	568
	K.RGILTLK.Y		1		400.7715	799.5285	799.5280	0.64	1	21	0.05	2	639
	K.AGFAGDDAPR.A		1		488.7273	975.4401	975.4410	-0.92	0	48	0.00011	1	2407
	R.DLTDYLMK.I		1		499.7470	997.4795	997.4790	0.45	0	(20)	0.11	1	2711
	R.DLTDYL->M<-K.I		2	Oxidation (M)	507.7455	1013.4765	1013.4739	2.50	0	30	0.007	1	2939
	R.GYSFTTTAER.E	U	3		566.7678	1131.5211	1131.5197	1.27	0	43	0.00034	1	4788
	K.EITALAPSTMK.I	U	1		581.3130	1160.6115	1160.6111	0.40	0	34	0.005	1	5341
	K.EITALAPST->M<-K.I	U	1	Oxidation (M)	589.3127	1176.6109	1176.6060	4.19	0	(32)	0.0087	1	5654
	K.DSYVGDEAQSK.R	U	1		599.7622	1197.5097	1197.5150	-4.35	0	44	0.00014	1	6027
	R.AVFPSIVGRPR.H		3		599.8562	1197.6978	1197.6982	-0.32	0	39	0.00073	1	6034
	R.AVFPSIVGRPR.H		3		400.2402	1197.6988	1197.6982	0.46	0	(23)	0.028	1	6037
	K.DSYVGDEAQSKR.G	U	1		452.2119	1353.6140	1353.6161	-1.53	1	34	0.0028	1	8733
	K->.<-QEYDESGPSIVHR.K		1	Gln->pyro-Glu (N-term Q)	750.3421	1498.6696	1498.6688	0.54	0	49	8.2e-005	1	11064
	K.IWHHTFYNELR.V		1		505.9222	1514.7449	1514.7419	2.00	0	21	0.078	1	11230
	K.QEYDESGPSIVHR.K		1		758.8534	1515.6923	1515.6954	-2.00	0	(23)	0.037	1	11242
	R.LDLAGRDLTDYLMK.I		1		541.9528	1622.8366	1622.8338	1.76	1	(11)	0.77	1	12729
	R.LDLAGRDLTDYL->M<-K.I		1	Oxidation (M)	820.4229	1638.8311	1638.8287	1.50	1	20	0.11	1	12914
	K.SYELPDGQVITIGNER.F		2		895.9495	1789.8844	1789.8846	-0.15	0	101	1e-009	1	14606
	R.VAPEEHPVLLTEAPLNPK.A	U	2		977.5353	1953.0561	1953.0571	-0.50	0	(49)	6.6e-005	1	15788
	R.VAPEEHPVLLTEAPLNPK.A	U	2		652.0260	1953.0562	1953.0571	-0.47	0	57	1.1e-005	1	15789
	K.DLYANTVLSGGTT->M<-YPGIADR.M	U	1	Oxidation (M)	744.3598	2230.0576	2230.0576	-0.01	0	(2)	5.3	2	16995
	K.DLYANTVLSGGTT->M<-YPGIADR.M	U	2	Oxidation (M)	1116.0375	2230.0604	2230.0576	1.26	0	70	7.7e-007	1	16997
	R.TTGIV->M<-DSGDGVTHTVPIYEGYALPHAILR.L	U	1	Oxidation (M)	800.6596	3198.6093	3198.6020	2.30	0	(29)	0.0063	1	18894
	R.TTGIV->M<-DSGDGVTHTVPIYEGYALPHAILR.L	U	2	Oxidation (M)	1067.2112	3198.6117	3198.6020	3.04	0	33	0.0024	1	18895
P25398	40S ribosomal protein S12 OS=Homo sapiens OX=9606 GN=RPS12 PE=1 SV=3	14905	480	23(17)	7(7)	10.83	57%	P25398_uniprot
	Peptide	Unique	Matches	Modification	Observed	Mr(expt)	Mr(calc)	ppm	Miss	Score	Expect	Rank	Query
	K.DVIEEYFK.C	U	2		521.7584	1041.5022	1041.5019	0.29	0	26	0.027	1	3362
	K.LGEWVGLCK.I	U	6		531.2774	1060.5402	1060.5376	2.54	0	53	7.3e-005	1	3676
	K.TALIHDGLAR.G	U	1		356.2049	1065.5928	1065.5931	-0.31	0	(32)	0.0046	1	3775
	K.TALIHDGLAR.G	U	2		533.8043	1065.5941	1065.5931	0.95	0	56	1.7e-005	1	3776
	R.KVVGCSCVVVK.D	U	1		617.8343	1233.6541	1233.6574	-2.62	1	58	1.8e-005	1	6579
	K.ESQAKDVIEEYFK.C	U	1		793.3877	1584.7608	1584.7671	-3.96	1	76	2.6e-007	1	12226
	K.ESQAKDVIEEYFK.C	U	1		529.2618	1584.7635	1584.7671	-2.28	1	(29)	0.012	1	12227
	K.LVEALCAEHQINLIK.V	U	2		584.3211	1749.9415	1749.9447	-1.83	0	(38)	0.00082	1	14176
	K.LVEALCAEHQINLIK.V	U	3		875.9787	1749.9428	1749.9447	-1.06	0	102	3.6e-010	1	14178
	R->.<-QAHLCVLASNCDEPMYVK.L	U	1	Gln->pyro-Glu (N-term Q)	1059.4757	2116.9369	2116.9380	-0.54	0	45	9.8e-005	1	16543
	R->.<-QAHLCVLASNCDEP->M<-YVK.L	U	1	Gln->pyro-Glu (N-term Q); Oxidation (M)	1067.4757	2132.9369	2132.9329	1.84	0	(43)	0.0002	1	16599
	R.QAHLCVLASNCDEP->M<-YVK.L	U	1	Oxidation (M)	717.6609	2149.9608	2149.9595	0.64	0	(24)	0.018	1	16647
	R.QAHLCVLASNCDEP->M<-YVK.L	U	1	Oxidation (M)	1075.9904	2149.9662	2149.9595	3.11	0	(11)	0.46	1	16648
P62280	40S ribosomal protein S11 OS=Homo sapiens OX=9606 GN=RPS11 PE=1 SV=3	18590	480	48(29)	16(13)	16.14	62%	P62280_uniprot
	Peptide	Unique	Matches	Modification	Observed	Mr(expt)	Mr(calc)	ppm	Miss	Score	Expect	Rank	Query
	K.NIGLGFK.T	U	4		374.7219	747.4292	747.4279	1.75	0	38	0.0015	1	226
	R.VLLGETGK.E	U	1		408.7452	815.4759	815.4753	0.81	0	46	0.00039	1	809
	R.ILSGVVTK.M	U	2		408.7632	815.5118	815.5117	0.18	0	38	0.00066	1	812
	K->.<-QPTIFQNK.K	U	2	Gln->pyro-Glu (N-term Q)	479.7534	957.4923	957.4920	0.37	0	23	0.068	1	2191
	K.QPTIFQNK.K	U	2		488.2663	974.5180	974.5185	-0.49	0	(22)	0.086	1	2395
	R.DYLHYIR.K	U	2		490.2545	978.4945	978.4923	2.24	0	25	0.038	1	2450
	R.GRILSGVVTK.M	U	1		515.3267	1028.6388	1028.6342	4.41	1	1	0.87	1	3226
	R.VLLGETGKEK.L	U	1		358.5436	1072.6089	1072.6128	-3.63	1	(22)	0.07	1	3794
	R.VLLGETGKEK.L	U	1		537.3120	1072.6095	1072.6128	-3.11	1	25	0.037	1	3795
	R.DYLHYIRK.Y	U	2		554.2988	1106.5830	1106.5873	-3.85	1	12	0.81	1	4386
	R.RDYLHYIR.K	U	1		568.3030	1134.5914	1134.5934	-1.75	1	(16)	0.34	2	4847
	R.RDYLHYIR.K	U	3		379.2050	1134.5931	1134.5934	-0.31	1	29	0.018	1	4849
	K.EAIEGTYIDK.K	U	1		569.7855	1137.5564	1137.5553	0.90	0	30	0.012	1	4925
	K.CPFTGNVSIR.G	U	3		575.7878	1149.5610	1149.5601	0.80	0	62	7.8e-006	1	5140
	K.EAIEGTYIDKK.C	U	1		422.8908	1265.6505	1265.6503	0.17	1	(41)	0.00086	1	7172
	K.EAIEGTYIDKK.C	U	3		633.8334	1265.6522	1265.6503	1.49	1	50	0.00012	1	7176
	K.KCPFTGNVSIR.G	U	1		639.8361	1277.6577	1277.6550	2.07	1	27	0.024	1	7400
	K.NMSVHLSPCFR.D	U	2		449.8807	1346.6203	1346.6224	-1.53	0	(28)	0.013	1	8612
	K.NMSVHLSPCFR.D	U	2		674.3184	1346.6222	1346.6224	-0.14	0	49	0.00012	1	8613
	K.N->M<-SVHLSPCFR.D	U	1	Oxidation (M)	682.3173	1362.6201	1362.6173	2.06	0	(46)	0.00015	1	8887
	R.AYQKQPTIFQNK.K	U	2		733.3940	1464.7734	1464.7725	0.63	1	(16)	0.23	1	10590
	R.AYQKQPTIFQNK.K	U	1		489.2660	1464.7761	1464.7725	2.49	1	26	0.027	1	10591
	R.DVQIGDIVTVGECRPLSK.T	U	5		993.5209	1985.0273	1985.0252	1.08	0	65	2.6e-006	1	15988
	R.DVQIGDIVTVGECRPLSK.T	U	4		662.6835	1985.0286	1985.0252	1.71	0	(41)	0.00073	1	15991
P31943	Heterogeneous nuclear ribonucleoprotein H OS=Homo sapiens OX=9606 GN=HNRNPH1 PE=1 SV=4	49484	474	28(23)	13(12)	1.81	38%	P31943_uniprot
	Peptide	Unique	Matches	Modification	Observed	Mr(expt)	Mr(calc)	ppm	Miss	Score	Expect	Rank	Query
	R.FIYTR.E		2		350.1950	698.3754	698.3752	0.37	0	27	0.016	1	2
	R.YVEVFK.S		1		392.7151	783.4157	783.4167	-1.20	0	21	0.056	1	448
	R.YIEIFK.S		2		406.7319	811.4493	811.4480	1.65	0	35	0.0029	1	746
	R.VHIEIGPDGR.V		2		364.8651	1091.5735	1091.5724	1.05	0	(31)	0.011	1	4168
	R.VHIEIGPDGR.V		2		546.7941	1091.5737	1091.5724	1.24	0	34	0.0057	1	4169
	K.SNNVEMDWVLK.H	U	1		667.8262	1333.6378	1333.6336	3.12	0	(31)	0.01	1	8362
	K.SNNVE->M<-DWVLK.H	U	2	Oxidation (M)	675.8223	1349.6300	1349.6285	1.07	0	59	1.1e-005	1	8670
	R.GLPWSCSADEVQR.F	U	2		752.8466	1503.6787	1503.6776	0.70	0	62	3.8e-006	1	11120
	R.DLNYCFSG->M<-SDHR.Y		3	Oxidation (M)	809.3248	1616.6351	1616.6348	0.20	0	59	1.4e-006	1	12647
	R.DLNYCFSG->M<-SDHR.Y		1	Oxidation (M)	539.8861	1616.6365	1616.6348	1.06	0	(20)	0.0093	1	12648
	K.HTGPNSPDTANDGFVR.L		2		842.8877	1683.7608	1683.7601	0.43	0	(29)	0.0087	1	13382
	K.HTGPNSPDTANDGFVR.L		1		562.2610	1683.7611	1683.7601	0.60	0	55	2.1e-005	1	13383
	R.STGEAFVQFASQEIAEK.A		2		921.4515	1840.8884	1840.8843	2.24	0	77	1.8e-007	1	15008
	R.ATENDIYNFFSPLNPVR.V		1		998.9903	1995.9660	1995.9690	-1.49	0	70	7.9e-007	1	16042
	R.YGDGGSTFQSTTGHCVHMR.G	U	1		525.2267	2096.8776	2096.8793	-0.80	0	(3)	0.76	1	16446
	R.EGRPSGEAFVELESEDEVK.L	U	1		702.9987	2105.9743	2105.9753	-0.45	0	8	1.1	1	16486
	R.YGDGGSTFQSTTGHCVH->M<-R.G	U	1	Oxidation (M)	705.2994	2112.8763	2112.8742	0.99	0	44	7.8e-005	1	16514
	R.YVELFLNSTAGASGGAYEHR.Y	U	1		714.6766	2141.0079	2141.0178	-4.61	0	37	0.0019	1	16620
P39019	40S ribosomal protein S19 OS=Homo sapiens OX=9606 GN=RPS19 PE=1 SV=2	16051	472	34(22)	12(9)	8.91	56%	P39019_uniprot
	Peptide	Unique	Matches	Modification	Observed	Mr(expt)	Mr(calc)	ppm	Miss	Score	Expect	Rank	Query
	R.HLYLR.G	U	2		351.2073	700.4001	700.4020	-2.79	0	23	0.08	1	14
	R.ALAAFLK.K	U	2		367.2345	732.4544	732.4534	1.45	0	36	0.0011	1	173
	R.ALAAFLKK.S	U	1		431.2828	860.5511	860.5483	3.24	1	34	0.00043	1	1259
	R.VLQALEGLK.M	U	2		485.8012	969.5877	969.5859	1.95	0	46	0.00013	1	2333
	K.VPEWVDTVK.L	U	2		536.7867	1071.5588	1071.5601	-1.18	0	17	0.68	1	3788
	R.RVLQALEGLK.M	U	2		563.8511	1125.6877	1125.6870	0.68	1	41	0.00022	1	4729
	K.DVNQQEFVR.A	U	6		567.7806	1133.5466	1133.5465	0.06	0	56	3.8e-005	1	4824
	R.NGV->M<-PSHFSR.G	U	1	Oxidation (M)	383.1799	1146.5179	1146.5240	-5.37	0	(28)	0.0089	1	5082
	R.NGV->M<-PSHFSR.G	U	1	Oxidation (M)	574.2671	1146.5196	1146.5240	-3.84	0	41	0.00047	1	5083
	K.LKVPEWVDTVK.L	U	3		438.5877	1312.7411	1312.7391	1.55	1	(36)	0.0015	1	7973
	K.LKVPEWVDTVK.L	U	4		657.3782	1312.7419	1312.7391	2.15	1	37	0.0012	1	7975
	R.DLDRIAGQVAAANK.K	U	1		721.3915	1440.7685	1440.7685	0.05	1	22	0.059	1	10136
	K.ELAPYDENWFYTR.A	U	3		852.3893	1702.7640	1702.7627	0.76	0	79	8.5e-008	1	13611
	K.HKELAPYDENWFYTR.A	U	2		984.9631	1967.9116	1967.9166	-2.54	1	24	0.028	1	15886
	K.HKELAPYDENWFYTR.A	U	2		656.9791	1967.9156	1967.9166	-0.52	1	(22)	0.046	1	15888
P84098	60S ribosomal protein L19 OS=Homo sapiens OX=9606 GN=RPL19 PE=1 SV=1	23565	471	25(15)	11(6)	2.31	29%	P84098_uniprot
	Peptide	Unique	Matches	Modification	Observed	Mr(expt)	Mr(calc)	ppm	Miss	Score	Expect	Rank	Query
	R.LASSVLR.C	U	1		373.2320	744.4495	744.4494	0.18	0	38	0.0025	1	202
	K.RLASSVLR.C	U	1		451.2821	900.5496	900.5505	-0.92	1	13	0.23	3	1578
	K.LLADQAEAR.R	U	4		493.7657	985.5168	985.5192	-2.43	0	57	2.6e-005	1	2511
	R.ILMEHIHK.L	U	3		510.7865	1019.5585	1019.5586	-0.08	0	(32)	0.0066	1	3074
	R.IL->M<-EHIHK.L	U	1	Oxidation (M)	518.7833	1035.5520	1035.5535	-1.49	0	43	0.00043	1	3331
	K.KLLADQAEAR.R	U	1		557.8121	1113.6096	1113.6142	-4.13	1	54	5.1e-005	1	4508
[truncated: 4,175 more rows]
