# Supplementary material for: MYO1F regulates antifungal immunity by regulating acetylation of microtubules
Source: Proc Natl Acad Sci U S A. 2021 Jul 23;118(30):e2100230118. doi: 10.1073/pnas.2100230118 (PMC8325298; doi:10.1073/pnas.2100230118)
Supplement: Supplementary File [file pnas.2100230118.sd05.xlsx]

## Sheet: Information
Search parameters
Type of search	:MS/MS Ion Search
Enzyme	:Trypsin
Fixed modifications	:Carbamidomethyl (C)
Variable modifications	:Gln- Epyro-Glu (N-term Q) , Oxidation (M)
Mass values	:Monoisotopic
Protein mass	:Unrestricted
Peptide mass tolerance	:-/+ 15 ppm
Fragment mass tolerance	:-/+ 20 mmu
Max missed cleavages	:1
Instrument type	:Default
Number of queries	:24,601
Database	:uniprot20180305 (556,825 sequences; 199,652,254 residues)
Taxonomy	:Homo sapiens (human) (20,317 sequences)
Score distribution
Decoy search summary
Peptide matches	in uniprot20180305	in Decoy	FDR
--above identity threshold	8578	207	2.41%
--above identity or homology threshold	8689	210	2.42%
Legend

## Sheet: Protein Peptide Information
Accession	Description	Mass	Score	Matches	Sequences	emPAI	Coverage
O00160	Unconventional myosin-If OS=Homo sapiens OX=9606 GN=MYO1F PE=1 SV=3	125507	5155	244(184)	61(56)	11.74	60%	O00160_uniprot
	Peptide	Unique	Matches	Modification	Observed	Mr(expt)	Mr(calc)	ppm	Miss	Score	Expect	Rank	Query
	R.MLFPEK.L	U	2		382.7053	763.3960	763.3938	2.80	0	15	0.44	1	358
	K.VDIQALR.G	U	1		407.7437	813.4729	813.4708	2.57	0	67	2.4e-006	1	722
	R.KFDGFAR.T	U	1		420.7214	839.4282	839.4290	-0.95	1	20	0.11	1	916
	K.CVYVIGR.E	U	1		433.7324	865.4503	865.4480	2.63	0	29	0.015	1	1184
	R.GFGDLAVLK.V	U	5		460.2671	918.5196	918.5175	2.28	0	46	0.0003	1	1715
	R->.<-QGVQHLLR.A	U	1	Gln->pyro-Glu (N-term Q)	467.2682	932.5218	932.5192	2.81	0	(34)	0.0051	1	1849
	R.QGVQHLLR.A	U	1		475.7802	949.5459	949.5457	0.19	0	58	7.7e-006	1	2063
	K.ISNFLLEK.S		3		482.2808	962.5470	962.5437	3.50	0	37	0.0013	1	2219
	K.YIMGYISK.V	U	2		487.7550	973.4955	973.4943	1.30	0	32	0.012	1	2340
	R.VDFADSVTK.Y	U	4		491.2485	980.4824	980.4815	0.91	0	41	0.00081	1	2420
	R.GPPSTSLGASR.R	U	2		515.2700	1028.5254	1028.5251	0.29	0	76	3.4e-007	1	3096
	R.DWEENRVK.H	U	1		538.2605	1074.5064	1074.5094	-2.75	1	14	0.42	1	3743
	K.HQVEYLGLK.E		1		543.8008	1085.5870	1085.5869	0.07	0	42	0.00081	1	3927
	K.YFEIQFSR.G	U	7		545.2731	1088.5316	1088.5291	2.30	0	51	9.5e-005	1	3984
	K.VVCDLIENK.L	U	5		545.2849	1088.5553	1088.5536	1.54	0	49	0.00019	1	3990
	K.TEFVSLLCK.R	U	3		548.7909	1095.5672	1095.5634	3.47	0	57	2.2e-005	1	4110
	R.FHWQSHNVK.Q	U	1		591.7933	1181.5720	1181.5730	-0.88	0	33	0.0042	1	5625
	R.FHWQSHNVK.Q	U	1		394.8649	1181.5728	1181.5730	-0.21	0	(20)	0.087	1	5626
	R.TLTVSVGDGLPK.S	U	6		593.8396	1185.6646	1185.6605	3.48	0	51	6.3e-005	1	5695
	K->.<-QANDLVATLMR.C	U	1	Gln->pyro-Glu (N-term Q)	607.8148	1213.6150	1213.6125	2.03	0	(50)	0.00011	1	6200
	K->.<-QANDLVATL->M<-R.C	U	5	Gln->pyro-Glu (N-term Q); Oxidation (M)	615.8135	1229.6125	1229.6074	4.15	0	(36)	0.0031	1	6467
	K.QANDLVATLMR.C	U	2		616.3283	1230.6421	1230.6390	2.46	0	67	3.1e-006	1	6479
	K.QANDLVATL->M<-R.C	U	5	Oxidation (M)	624.3264	1246.6381	1246.6340	3.36	0	(47)	0.0003	1	6802
	K.TEFVSLLCKR.F	U	1		626.8377	1251.6609	1251.6645	-2.93	1	(24)	0.035	1	6888
	K.TEFVSLLCKR.F	U	1		418.2299	1251.6678	1251.6645	2.57	1	28	0.012	1	6893
	R.EEASNILLNKK.E	U	1		420.2386	1257.6939	1257.6928	0.90	1	(40)	0.001	1	7052
	R.EEASNILLNKK.E	U	1		629.8571	1257.6996	1257.6928	5.37	1	57	2.1e-005	1	7053
	R.ERVDFADSVTK.Y	U	4		633.8198	1265.6250	1265.6252	-0.17	1	37	0.0023	1	7193
	R.ERVDFADSVTK.Y	U	1		422.8832	1265.6276	1265.6252	1.93	1	(23)	0.055	1	7197
	R.MLFPEKLDGDK.K	U	2		646.8390	1291.6634	1291.6482	11.8	1	(12)	0.82	1	7636
	R.->M<-LFPEKLDGDK.K	U	1	Oxidation (M)	654.8310	1307.6474	1307.6431	3.29	1	34	0.0044	1	7878
	R.WTPIQYFNNK.V	U	3		655.8311	1309.6477	1309.6455	1.66	0	30	0.013	1	7943
	R.VKHQVEYLGLK.E		1		657.3863	1312.7580	1312.7503	5.88	1	39	0.00066	1	7991
	K.VSYDVSGFCER.N	U	1		659.7909	1317.5672	1317.5660	0.96	0	11	0.29	1	8091
	R.LFDFLVEAINR.A	U	3		668.8667	1335.7188	1335.7187	0.13	0	67	1.8e-006	1	8411
	R.YAILTPETWPR.W	U	7		673.8605	1345.7065	1345.7030	2.59	0	56	3.6e-005	1	8605
	K.KQANDLVATLMR.C	U	1		680.3691	1358.7237	1358.7340	-7.56	1	(9)	1.9	1	8849
	K.KQANDLVATLMR.C	U	1		453.9197	1358.7374	1358.7340	2.50	1	(30)	0.012	1	8854
	K.KQANDLVATL->M<-R.C	U	2	Oxidation (M)	688.3703	1374.7260	1374.7289	-2.08	1	39	0.0016	1	9164
	K.NPESLFLLEEVR.E	U	1		723.3868	1444.7591	1444.7562	2.05	0	71	1e-006	1	10487
	K.AEQEEYVQEGIR.W		3		725.8447	1449.6748	1449.6736	0.85	0	59	1e-005	1	10584
	K.HQVEYLGLKENIR.V		1		799.9351	1597.8557	1597.8576	-1.20	1	14	0.3	1	13211
	R.GGEPDGGKISNFLLEK.S	U	3		830.9336	1659.8527	1659.8468	3.59	1	65	3.3e-006	1	14281
	R.GGEPDGGKISNFLLEK.S	U	3		554.2919	1659.8538	1659.8468	4.21	1	(44)	0.00039	1	14282
	R.LHGQEGLFPGNYVEK.I	U	3		844.4279	1686.8413	1686.8366	2.80	0	58	1.8e-005	1	14639
	R.LHGQEGLFPGNYVEK.I	U	2		563.2880	1686.8422	1686.8366	3.36	0	(32)	0.0081	1	14641
	R.RPLPLTFSDTLQFR.V	U	5		845.9694	1689.9243	1689.9202	2.39	0	(48)	0.0001	1	14698
	R.RPLPLTFSDTLQFR.V	U	6		564.3162	1689.9267	1689.9202	3.79	0	64	2.7e-006	1	14699
	R.AVN->M<-EPDQYQMGSTK.V	U	1	Oxidation (M)	857.8733	1713.7320	1713.7338	-1.04	0	75	9e-008	1	15084
	R.AVNMEPDQYQ->M<-GSTK.V	U	1	Oxidation (M)	857.8768	1713.7391	1713.7338	3.09	0	(32)	0.0024	1	15085
	R.AVN->M<-EPDQYQ->M<-GSTK.V	U	2	2 Oxidation (M)	865.8699	1729.7252	1729.7287	-2.05	0	(54)	1.1e-005	1	15371
	R.AVN->M<-EPDQYQ->M<-GSTK.V	U	1	2 Oxidation (M)	577.5828	1729.7265	1729.7287	-1.32	0	(42)	0.00018	1	15372
	K.NPESLFLLEEVRER.K	U	3		865.9584	1729.9023	1729.8999	1.43	1	54	3.8e-005	1	15382
	K.NPESLFLLEEVRER.K	U	2		577.6420	1729.9043	1729.8999	2.55	1	(34)	0.0045	1	15384
	K.NGFEQFCINFVNEK.L		1		873.3967	1744.7789	1744.7879	-5.16	0	56	1.3e-005	1	15598
	R.LHGQEGLFPGNYVEKI.-	U	2		600.9832	1799.9276	1799.9206	3.89	1	(12)	0.63	1	16447
	R.LHGQEGLFPGNYVEKI.-	U	1		900.9727	1799.9308	1799.9206	5.64	1	42	0.00067	1	16448
	K.DIILQSNPLLEAFGNAK.T		1		615.0027	1841.9864	1841.9887	-1.22	0	(63)	3.3e-006	1	17007
	K.DIILQSNPLLEAFGNAK.T		1		922.0026	1841.9906	1841.9887	1.03	0	65	2.2e-006	1	17011
	R.SESINVTLNVEQAAYTR.D	U	11		947.9774	1893.9402	1893.9432	-1.60	0	73	5.2e-007	1	17576
	K.GRLHGQEGLFPGNYVEK.I	U	1		634.3295	1899.9668	1899.9591	4.01	1	27	0.018	1	17644
	R.NFVGDYLGLEERPELR.Q	U	5		953.9871	1905.9597	1905.9585	0.65	0	44	0.00043	1	17701
	R.NFVGDYLGLEERPELR.Q	U	3		636.3278	1905.9616	1905.9585	1.67	0	(41)	0.00084	1	17702
	R.SVGQRPVPGVGRPKPQPR.T	U	1		638.0369	1911.0888	1911.0915	-1.43	0	(38)	0.00029	1	17790
	R.SVGQRPVPGVGRPKPQPR.T	U	2		478.7796	1911.0894	1911.0915	-1.09	0	(7)	0.41	1	17791
	R.SVGQRPVPGVGRPKPQPR.T	U	1		383.2253	1911.0900	1911.0915	-0.78	0	(13)	0.092	1	17792
	R.SVGQRPVPGVGRPKPQPR.T	U	1		956.5524	1911.0902	1911.0915	-0.69	0	42	0.00011	1	17793
	K.VFVKNPESLFLLEEVR.E	U	1		960.0364	1918.0582	1918.0564	0.95	1	87	9e-009	1	17874
	K.VFVKNPESLFLLEEVR.E	U	1		640.3611	1918.0616	1918.0564	2.73	1	(79)	4.6e-008	1	17876
	R.GGPLPLEIMSGGGTHRPPR.G	U	1		483.0095	1928.0091	1928.0051	2.10	0	(16)	0.21	1	17973
	R.GGPLPLEI->M<-SGGGTHRPPR.G	U	7	Oxidation (M)	649.0072	1943.9998	1944.0000	-0.10	0	(22)	0.053	1	18157
	R.GGPLPLEI->M<-SGGGTHRPPR.G	U	4	Oxidation (M)	973.0076	1944.0006	1944.0000	0.32	0	29	0.012	1	18161
	R.GGPLPLEI->M<-SGGGTHRPPR.G	U	3	Oxidation (M)	487.0085	1944.0048	1944.0000	2.49	0	(24)	0.039	1	18168
	R.NFHIYYQLLEGASQEQR.Q	U	6		699.3457	2095.0153	2095.0123	1.43	0	76	1.9e-007	1	19387
	R.NFHIYYQLLEGASQEQR.Q	U	2		1048.5150	2095.0155	2095.0123	1.53	0	(75)	2.2e-007	1	19389
	R.VESVDLLAFPAYLLGIDSGR.L	U	1		712.3840	2134.1303	2134.1310	-0.35	0	101	5e-010	1	19680
	R.VESVDLLAFPAYLLGIDSGR.L	U	1		1068.0740	2134.1334	2134.1310	1.11	0	(97)	1.3e-009	1	19681
	R.NMLIDCENQCVIISGESGAGK.T	U	2		1148.0199	2294.0252	2294.0341	-3.85	0	(121)	2.9e-012	1	20702
	R.N->M<-LIDCENQCVIISGESGAGK.T	U	2	Oxidation (M)	1156.0226	2310.0306	2310.0290	0.69	0	131	3.3e-013	1	20773
	R.DVLFSDLIELMQTSEQAFLR.M	U	1		785.7343	2354.1811	2354.1828	-0.71	0	(85)	2.4e-008	1	21030
	R.DVLFSDLIELMQTSEQAFLR.M	U	1		1178.0990	2354.1834	2354.1828	0.28	0	(90)	6.9e-009	1	21031
	R.DVLFSDLIEL->M<-QTSEQAFLR.M	U	1	Oxidation (M)	791.0685	2370.1838	2370.1777	2.57	0	90	7e-009	1	21115
	R.FEEATRRPLPLTFSDTLQFR.V	U	2		808.7629	2423.2668	2423.2597	2.92	1	(36)	0.0013	1	21351
	R.FEEATRRPLPLTFSDTLQFR.V	U	1		1212.6416	2423.2686	2423.2597	3.68	1	(9)	0.72	1	21352
	R.FEEATRRPLPLTFSDTLQFR.V	U	2		606.8249	2423.2707	2423.2597	4.52	1	40	0.00057	1	21354
	K.VQHVKDIILQSNPLLEAFGNAK.T		1		812.1216	2433.3429	2433.3380	2.03	1	(62)	2e-006	1	21408
	K.VQHVKDIILQSNPLLEAFGNAK.T		1		609.3432	2433.3437	2433.3380	2.35	1	(40)	0.00027	1	21409
	K.VQHVKDIILQSNPLLEAFGNAK.T		1		1217.6823	2433.3499	2433.3380	4.92	1	100	2.4e-010	1	21410
	R->.<-QDDFFILQEDAADSFLESVFK.T	U	1	Gln->pyro-Glu (N-term Q)	1224.0643	2446.1141	2446.1217	-3.09	0	(49)	6.8e-005	1	21466
	R.QDDFFILQEDAADSFLESVFK.T	U	2		1232.5814	2463.1483	2463.1482	0.04	0	83	3.6e-008	1	21538
	R.QDDFFILQEDAADSFLESVFK.T	U	1		822.0568	2463.1485	2463.1482	0.11	0	(55)	2.2e-005	1	21539
	K->.<-QSGVDD->M<-VLLPQITEDAIAANLR.K	U	1	Gln->pyro-Glu (N-term Q); Oxidation (M)	1234.6230	2467.2315	2467.2265	2.06	0	(49)	9.3e-005	1	21568
	K->.<-QSGVDD->M<-VLLPQITEDAIAANLR.K	U	1	Gln->pyro-Glu (N-term Q); Oxidation (M)	823.4183	2467.2332	2467.2265	2.72	0	89	8.6e-009	1	21569
	K.QSGVDDMVLLPQITEDAIAANLR.K	U	1		1235.1377	2468.2608	2468.2581	1.12	0	(61)	5.5e-006	1	21583
	K.QSGVDDMVLLPQITEDAIAANLR.K	U	1		823.7611	2468.2615	2468.2581	1.39	0	(78)	1.4e-007	1	21584
	K.QSGVDD->M<-VLLPQITEDAIAANLR.K	U	1	Oxidation (M)	1243.1331	2484.2516	2484.2530	-0.57	0	(82)	5.4e-008	1	21639
	K.QSGVDD->M<-VLLPQITEDAIAANLR.K	U	3	Oxidation (M)	829.1035	2484.2887	2484.2530	14.4	0	(44)	0.00026	1	21643
	K.QSGVDD->M<-VLLPQITEDAIAANLRK.R	U	1	Oxidation (M)	871.7911	2612.3516	2612.3479	1.40	1	69	6.6e-007	1	22184
	R.NRDVLFSDLIELMQTSEQAFLR.M	U	1		875.7835	2624.3285	2624.3268	0.65	1	92	4.7e-009	1	22227
	R.VESVDLLAFPAYLLGIDSGRLQEK.L	U	1		878.4782	2632.4126	2632.4112	0.54	1	(50)	2.9e-005	1	22267
	R.VESVDLLAFPAYLLGIDSGRLQEK.L	U	1		1317.2156	2632.4166	2632.4112	2.06	1	58	4.5e-006	1	22268
	R.NRDVLFSDLIEL->M<-QTSEQAFLR.M	U	1	Oxidation (M)	1321.1719	2640.3292	2640.3217	2.83	1	(23)	0.033	1	22292
	R.ARPPSEHNTEFLNVPDQGMAG->M<-QR.K	U	1	Oxidation (M)	900.0865	2697.2376	2697.2388	-0.41	0	(30)	0.0048	1	22535
	R.ARPPSEHNTEFLNVPDQGMAG->M<-QR.K	U	1	Oxidation (M)	675.3199	2697.2507	2697.2388	4.43	0	(8)	1	1	22536
	R.ARPPSEHNTEFLNVPDQG->M<-AG->M<-QR.K	U	2	2 Oxidation (M)	1357.6255	2713.2364	2713.2337	1.02	0	(35)	0.0015	1	22587
	R.ARPPSEHNTEFLNVPDQG->M<-AG->M<-QR.K	U	5	2 Oxidation (M)	905.4204	2713.2394	2713.2337	2.11	0	(35)	0.0016	1	22592
	R.ARPPSEHNTEFLNVPDQG->M<-AG->M<-QR.K	U	4	2 Oxidation (M)	679.3176	2713.2414	2713.2337	2.85	0	37	0.00095	1	22593
	K.LQAAVGTHEHFNSWSAGFVIHHYAGK.V	U	2		716.8557	2863.3937	2863.3943	-0.19	0	(22)	0.041	1	23117
	K.LQAAVGTHEHFNSWSAGFVIHHYAGK.V	U	1		573.6879	2863.4030	2863.3943	3.03	0	36	0.0019	1	23118
	R.EIDLYQGAAQYENPPHIYALTDN->M<-YR.N	U	2	Oxidation (M)	1034.4834	3100.4284	3100.4236	1.54	0	39	0.00062	1	23652
	K.LSPPGIMSVLDDVCATMHATGGGADQTLLQK.L	U	1		1061.8557	3182.5453	3182.5410	1.34	0	(37)	0.0014	1	23777
	K.LSPPGIMSVLDDVCAT->M<-HATGGGADQTLLQK.L	U	1	Oxidation (M)	1067.1852	3198.5337	3198.5360	-0.70	0	(16)	0.12	1	23799
	K.LSPPGI->M<-SVLDDVCATMHATGGGADQTLLQK.L	U	1	Oxidation (M)	1067.1855	3198.5348	3198.5360	-0.35	0	(52)	3.7e-005	1	23800
	R.VV->M<-QNENERNFHIYYQLLEGASQEQR.Q	U	1	Oxidation (M)	1071.1804	3210.5194	3210.5152	1.31	1	51	3.5e-005	1	23812
	K.LSPPGI->M<-SVLDDVCAT->M<-HATGGGADQTLLQK.L	U	2	2 Oxidation (M)	1072.5161	3214.5265	3214.5309	-1.36	0	60	4.8e-006	1	23814
	K.LSPPGI->M<-SVLDDVCAT->M<-HATGGGADQTLLQK.L	U	1	2 Oxidation (M)	804.6415	3214.5371	3214.5309	1.92	0	(19)	0.071	1	23815
P38646	Stress-70 protein, mitochondrial OS=Homo sapiens OX=9606 GN=HSPA9 PE=1 SV=2	73920	3203	108(89)	36(29)	6.70	57%	P38646_uniprot
	Peptide	Unique	Matches	Modification	Observed	Mr(expt)	Mr(calc)	ppm	Miss	Score	Expect	Rank	Query
	R.LVG->M<-PAK.R	U	1	Oxidation (M)	366.2143	730.4140	730.4047	12.6	0	2	14	1	142
	K.MRELLAR.K	U	1		444.7580	887.5014	887.5011	0.36	1	15	0.46	1	1384
	K.LFEMAYK.K	U	1		451.2296	900.4447	900.4415	3.59	0	(2)	6.6	1	1512
	K.LFE->M<-AYK.K	U	1	Oxidation (M)	459.2258	916.4371	916.4364	0.75	0	10	1.1	1	1689
	M.ISASRAAAAR.L	U	1		487.2786	972.5427	972.5464	-3.83	1	6	3.1	3	2327
	K.LFE->M<-AYKK.M	U	1	Oxidation (M)	523.2802	1044.5459	1044.5314	13.9	1	34	0.0069	1	3348
	R->.<-QAASSLQQASLK.L	U	3	Gln->pyro-Glu (N-term Q)	607.8243	1213.6341	1213.6302	3.20	0	(40)	0.0011	1	6203
	R.QAASSLQQASLK.L	U	2		616.3359	1230.6572	1230.6568	0.34	0	76	3.9e-007	1	6483
	K.DAGQISGLNVLR.V	U	3		621.8453	1241.6760	1241.6728	2.59	0	82	6.4e-008	1	6717
	K.VQQTVQDLFGR.A	U	2		645.8443	1289.6740	1289.6728	0.95	0	62	7.9e-006	1	7604
	K.ETAENYLGHTAK.N	U	1		667.3234	1332.6323	1332.6310	1.01	0	70	1e-006	1	8345
	R.ASNGDAWVEAHGK.L	U	1		671.3118	1340.6090	1340.6109	-1.44	0	87	1.4e-008	1	8493
	R.YDDPEVQKDIK.N	U	1		675.3317	1348.6489	1348.6510	-1.59	1	55	4.5e-005	1	8655
	R.YDDPEVQKDIK.N	U	1		450.5575	1348.6506	1348.6510	-0.37	1	(32)	0.0089	1	8656
	R.AQFEGIVTDLIR.R	U	1		681.3751	1360.7357	1360.7351	0.46	0	63	5.1e-006	1	8910
	K.SDIGEVILVGGMTR.M	U	1		723.8869	1445.7592	1445.7548	3.06	0	(27)	0.026	1	10497
	R.TTPSVVAFTADGER.L	U	8		725.8637	1449.7129	1449.7100	1.98	0	119	1.7e-011	1	10589
	R.TTPSVVAFTADGER.L	U	1		484.2470	1449.7192	1449.7100	6.35	0	(30)	0.014	1	10594
	K.SDIGEVILVGG->M<-TR.M	U	2	Oxidation (M)	731.8810	1461.7475	1461.7497	-1.51	0	42	0.00081	1	10803
	R.AQFEGIVTDLIRR.T	U	2		759.4264	1516.8382	1516.8362	1.36	1	53	2.4e-005	1	11716
	R.AQFEGIVTDLIRR.T	U	4		506.6214	1516.8425	1516.8362	4.15	1	(32)	0.0036	1	11721
	R->.<-QAVTNPNNTFYATK.R	U	2	Gln->pyro-Glu (N-term Q)	776.3767	1550.7387	1550.7365	1.43	0	(26)	0.028	1	12299
	R.QAVTNPNNTFYATK.R	U	2		784.8907	1567.7668	1567.7631	2.40	0	82	6.3e-008	1	12627
	K.LYSPSQIGAFVL->M<-K.M	U	3	Oxidation (M)	785.4215	1568.8283	1568.8272	0.71	0	68	1.6e-006	1	12657
	K.LYSPSQIGAFVL->M<-K.M	U	2	Oxidation (M)	523.9509	1568.8308	1568.8272	2.26	0	(43)	0.00046	1	12658
	K.MKETAENYLGHTAK.N	U	1		398.9482	1591.7639	1591.7664	-1.60	1	(25)	0.034	1	13099
	K.MKETAENYLGHTAK.N	U	1		796.8904	1591.7662	1591.7664	-0.12	1	93	5.6e-009	1	13100
	K.MKETAENYLGHTAK.N	U	1		531.5963	1591.7669	1591.7664	0.33	1	(60)	1e-005	1	13101
	K.LLGQFTLIGIPPAPR.G	U	4		796.9816	1591.9487	1591.9450	2.33	0	67	1.9e-007	1	13119
	K.->M<-KETAENYLGHTAK.N	U	1	Oxidation (M)	804.8854	1607.7563	1607.7613	-3.11	1	(46)	0.00028	1	13400
	R.VINEPTAAALAYGLDK.S	U	2		823.4446	1644.8747	1644.8723	1.50	0	95	2.9e-009	1	14026
	R->.<-QATKDAGQISGLNVLR.V	U	1	Gln->pyro-Glu (N-term Q)	827.4569	1652.8993	1652.8846	8.88	1	13	0.34	1	14174
	R.QATKDAGQISGLNVLR.V	U	1		557.6454	1669.9143	1669.9111	1.93	1	(9)	0.79	1	14412
	K.VQQTVQDLFGRAPSK.A	U	1		837.4598	1672.9050	1672.8897	9.16	1	38	0.0012	1	14463
	K.NAVITVPAYFNDSQR.Q	U	7		847.9288	1693.8430	1693.8424	0.36	0	59	1.2e-005	1	14764
	R.ETGVDLTKDN->M<-ALQR.V	U	5	Oxidation (M)	853.9224	1705.8302	1705.8305	-0.19	1	65	3.3e-006	1	14954
	R.ETGVDLTKDN->M<-ALQR.V	U	1	Oxidation (M)	569.6174	1705.8305	1705.8305	-0.02	1	(36)	0.0032	1	14955
	R->.<-QAVTNPNNTFYATKR.L	U	1	Gln->pyro-Glu (N-term Q)	854.4274	1706.8403	1706.8376	1.57	1	(45)	0.00031	1	14975
	R.QAVTNPNNTFYATKR.L	U	1		575.6285	1723.8638	1723.8642	-0.22	1	67	2.4e-006	1	15275
	R.QAVTNPNNTFYATKR.L	U	1		862.9396	1723.8646	1723.8642	0.26	1	(63)	6.3e-006	1	15276
	K.SQVFSTAADGQTQVEIK.V	U	6		904.9555	1807.8965	1807.8952	0.69	0	107	2e-010	1	16544
	R.VEAVN->M<-AEGIIHDTETK.M	U	2	Oxidation (M)	936.9547	1871.8947	1871.8935	0.68	0	64	3.5e-006	1	17295
	K.KSQVFSTAADGQTQVEIK.V	U	1		968.9998	1935.9851	1935.9902	-2.63	1	5	2.4	1	18071
	K.STNGDTFLGGEDFDQALLR.H	U	1		1028.4862	2054.9579	2054.9545	1.62	0	94	2.6e-009	1	19138
	K.GAVVGIDLGTTNSCVAV->M<-EGK.Q	U	1	Oxidation (M)	1047.5133	2093.0121	2093.0133	-0.60	0	18	0.15	1	19365
	R.VINEPTAAALAYGLDKSEDK.V	U	1		1053.0431	2104.0716	2104.0688	1.36	1	90	9.3e-009	1	19453
	K.ERVEAVNMAEGIIHDTETK.M	U	1		714.6892	2141.0456	2141.0423	1.57	1	54	3.7e-005	1	19725
	K.ERVEAVN->M<-AEGIIHDTETK.M	U	1	Oxidation (M)	720.0170	2157.0291	2157.0372	-3.75	1	(19)	0.087	1	19839
	R.E->M<-AGDNKLLGQFTLIGIPPAPR.G	U	1	Oxidation (M)	1177.6397	2353.2647	2353.2464	7.80	1	74	1.5e-007	1	21021
	R.EQQIVIQSSGGLSKDDIENMVK.N	U	2		806.7445	2417.2115	2417.2108	0.30	1	(44)	0.00036	1	21329
	R.EQQIVIQSSGGLSKDDIENMVK.N	U	1		1209.6179	2417.2213	2417.2108	4.35	1	100	8.3e-010	1	21331
	K.A->M<-QDAEVSKSDIGEVILVGGMTR.M	U	1	Oxidation (M)	808.0712	2421.1917	2421.1880	1.54	1	79	1e-007	1	21343
	R.EQQIVIQSSGGLSKDDIEN->M<-VK.N	U	2	Oxidation (M)	812.0768	2433.2085	2433.2057	1.15	1	(35)	0.0021	1	21400
	R.EQQIVIQSSGGLSKDDIEN->M<-VK.N	U	2	Oxidation (M)	1217.6129	2433.2113	2433.2057	2.29	1	(55)	2.5e-005	1	21401
	K.A->M<-QDAEVSKSDIGEVILVGG->M<-TR.M	U	3	2 Oxidation (M)	813.4014	2437.1823	2437.1829	-0.24	1	(54)	3.5e-005	1	21426
	K.A->M<-QDAEVSKSDIGEVILVGG->M<-TR.M	U	2	2 Oxidation (M)	1219.5996	2437.1847	2437.1829	0.73	1	(69)	9.8e-007	1	21427
	K.A->M<-QDAEVSKSDIGEVILVGG->M<-TR.M	U	1	2 Oxidation (M)	610.3046	2437.1892	2437.1829	2.58	1	(5)	2.4	1	21428
	K.AKCELSSSVQTDINLPYLT->M<-DSSGPK.H	U	2	Oxidation (M)	953.1257	2856.3554	2856.3521	1.14	1	69	7.5e-007	1	23094
P13645	Keratin, type I cytoskeletal 10 OS=Homo sapiens OX=9606 GN=KRT10 PE=1 SV=6	59020	3147	80(65)	31(28)	11.11	62%	P13645_uniprot
	Peptide	Unique	Matches	Modification	Observed	Mr(expt)	Mr(calc)	ppm	Miss	Score	Expect	Rank	Query
	R.LAADDFR.L		1		404.2039	806.3932	806.3923	1.20	0	54	5.5e-005	1	654
	K.YENEVALR.Q	U	1		497.2534	992.4922	992.4927	-0.45	0	46	0.00036	1	2578
	K.IKEWYEK.H	U	1		498.2635	994.5124	994.5123	0.08	1	21	0.079	1	2602
	K.SEITELRR.N	U	1		502.2795	1002.5444	1002.5458	-1.36	1	23	0.062	1	2730
	R.VLDELTLTK.A	U	5		516.3044	1030.5942	1030.5910	3.09	0	49	9.7e-005	1	3144
	R.LASYLDKVR.A		4		355.5417	1063.6032	1063.6026	0.55	1	47	0.00013	1	3616
	R.LASYLDKVR.A		8		532.8093	1063.6041	1063.6026	1.45	1	(44)	0.00027	1	3618
	K.VTMQNLNDR.L		2		545.7703	1089.5260	1089.5237	2.10	0	52	9.4e-005	1	4007
	R.LENEIQTYR.S	U	1		583.2963	1164.5780	1164.5775	0.43	0	55	3.9e-005	1	5325
	R.QSVEADINGLR.R		1		601.3123	1200.6100	1200.6098	0.10	0	23	0.067	1	5963
	R.LKYENEVALR.Q	U	3		617.8436	1233.6726	1233.6717	0.73	1	41	0.00073	1	6560
	R.KDAEAWFNEK.S	U	1		619.2973	1236.5800	1236.5775	2.09	1	43	0.00043	1	6619
	R.SLLEGEGSSGGGGR.G	U	1		631.8025	1261.5904	1261.5899	0.45	0	65	3.3e-006	1	7113
	K.NHEEEMKDLR.N	U	1		434.2021	1299.5844	1299.5877	-2.51	1	(40)	0.00046	1	7760
	K.NHEEEMKDLR.N	U	1		650.7997	1299.5848	1299.5877	-2.23	1	49	5.9e-005	1	7761
	R.SQYEQLAEQNR.K	U	1		683.3234	1364.6322	1364.6320	0.11	0	61	7.4e-006	1	8972
	K->.<-QSLEASLAETEGR.Y	U	1	Gln->pyro-Glu (N-term Q)	687.3356	1372.6566	1372.6470	6.97	0	(29)	0.011	1	9120
	R.ALEESNYELEGK.I	U	8		691.3279	1380.6413	1380.6408	0.35	0	93	4.6e-009	1	9289
	K.QSLEASLAETEGR.Y	U	1		695.8440	1389.6734	1389.6736	-0.09	0	84	5e-008	1	9457
	K.IRLENEIQTYR.S	U	2		717.8903	1433.7660	1433.7626	2.33	1	60	8.3e-006	1	10269
	K.IRLENEIQTYR.S	U	1		478.9293	1433.7661	1433.7626	2.44	1	(26)	0.024	1	10270
	R.SQYEQLAEQNRK.D	U	1		747.3690	1492.7235	1492.7270	-2.34	1	63	7.7e-006	1	11356
	R.SQYEQLAEQNRK.D	U	1		498.5819	1492.7238	1492.7270	-2.12	1	(50)	0.00013	1	11357
	R.SGGGGGGGGCGGGGGVSSLR.I	U	1		775.3428	1548.6710	1548.6700	0.65	0	84	1.2e-008	1	12270
	K.GSLGGGFSSGGFSGGSFSR.G	U	3		854.3892	1706.7639	1706.7649	-0.60	0	93	3.3e-009	1	14969
	R.NVQALEIELQSQLALK.Q	U	1		899.0112	1796.0079	1796.0043	2.00	0	98	5e-010	1	16403
	R.NVQALEIELQSQLALK.Q	U	1		599.6771	1796.0094	1796.0043	2.80	0	(42)	0.00018	1	16404
	K.ELTTEIDNNIEQISSYK.S	U	1		998.9904	1995.9663	1995.9636	1.33	0	76	2e-007	1	18678
	R.AETECQNTEYQQLLDIK.I	U	2		1041.9872	2081.9598	2081.9575	1.10	0	106	1.8e-010	1	19285
	K.ADLEMQIESLTEELAYLK.K	U	1		1048.5311	2095.0477	2095.0394	3.95	0	98	1.3e-009	1	19394
	K.ADLE->M<-QIESLTEELAYLK.K	U	1	Oxidation (M)	1056.5242	2111.0338	2111.0343	-0.27	0	(76)	2.7e-007	1	19499
	K.ADLE->M<-QIESLTEELAYLK.K	U	1	Oxidation (M)	704.6865	2111.0377	2111.0343	1.60	0	(56)	2.5e-005	1	19500
	K.SKELTTEIDNNIEQISSYK.S	U	2		1106.5557	2211.0968	2211.0906	2.78	1	118	1.5e-011	1	20189
	K.SKELTTEIDNNIEQISSYK.S	U	1		738.0406	2211.0999	2211.0906	4.22	1	(70)	9.2e-007	1	20190
	K.ADLEMQIESLTEELAYLKK.N	U	1		742.0555	2223.1446	2223.1344	4.60	1	88	1.1e-008	1	20233
	K.ADLE->M<-QIESLTEELAYLKK.N	U	1	Oxidation (M)	747.3871	2239.1394	2239.1293	4.51	1	(77)	1.5e-007	1	20330
	R.GSSGGGCFGGSSGGYGGLGGFGGGSFR.G	U	1		1171.9980	2341.9815	2341.9771	1.88	0	132	9e-014	1	20977
	R.GSSGGGCFGGSSGGYGGLGGFGGGSFR.G	U	1		781.6684	2341.9834	2341.9771	2.66	0	(50)	1.6e-005	1	20978
	K.NQILNLTTDNANILLQIDNAR.L	U	1		789.7613	2366.2620	2366.2553	2.83	0	81	4.4e-008	1	21089
	R.YCVQLSQIQAQISALEEQLQQIR.A	U	1		1373.7140	2745.4134	2745.4119	0.55	0	119	6e-012	1	22731
	R.YCVQLSQIQAQISALEEQLQQIR.A	U	1		916.1458	2745.4154	2745.4119	1.27	0	(112)	3e-011	1	22732
	R.NVSTGDVNVEMNAAPGVDLTQLLNNMR.S	U	1		1436.7010	2871.3875	2871.3855	0.72	0	(116)	1.6e-011	1	23134
	R.NVSTGDVNVEMNAAPGVDLTQLLNNMR.S	U	1		958.1365	2871.3878	2871.3855	0.80	0	(87)	1.2e-008	1	23135
	R.NVSTGDVNVE->M<-NAAPGVDLTQLLNNMR.S	U	1	Oxidation (M)	1444.6952	2887.3758	2887.3804	-1.58	0	119	8.1e-012	1	23174
	R.NVSTGDVNVE->M<-NAAPGVDLTQLLNNMR.S	U	1	Oxidation (M)	963.4688	2887.3844	2887.3804	1.39	0	(76)	1.8e-007	1	23175
	R.NVSTGDVNVE->M<-NAAPGVDLTQLLNN->M<-R.S	U	1	2 Oxidation (M)	968.8002	2903.3789	2903.3753	1.22	0	(42)	0.0004	1	23216
	R.NVSTGDVNVE->M<-NAAPGVDLTQLLNN->M<-R.S	U	1	2 Oxidation (M)	1452.6975	2903.3805	2903.3753	1.77	0	(69)	9.4e-007	1	23217
	K.TIDDLKNQILNLTTDNANILLQIDNAR.L	U	1		1526.8156	3051.6165	3051.6200	-1.13	1	(129)	3.8e-013	1	23574
	K.TIDDLKNQILNLTTDNANILLQIDNAR.L	U	3		1018.2132	3051.6178	3051.6200	-0.73	1	147	6e-015	1	23575
P36578	60S ribosomal protein L4 OS=Homo sapiens OX=9606 GN=RPL4 PE=1 SV=5	47953	3137	125(99)	27(26)	16.47	49%	P36578_uniprot
	Peptide	Unique	Matches	Modification	Observed	Mr(expt)	Mr(calc)	ppm	Miss	Score	Expect	Rank	Query
	K.AWNDIK.K	U	1		373.6959	745.3772	745.3759	1.82	0	16	0.47	1	240
	K.EAVLLLK.K	U	6		393.2611	784.5077	784.5058	2.44	0	40	0.00024	1	506
	K.EAVLLLKK.L	U	3		457.3086	912.6026	912.6008	2.04	1	27	0.0029	1	1648
	K.MINTDLSR.I	U	1		475.2440	948.4735	948.4698	3.84	0	41	0.0012	1	2048
	K.->M<-INTDLSR.I	U	2	Oxidation (M)	483.2403	964.4660	964.4648	1.33	0	(38)	0.0019	1	2226
	K.LKAWNDIK.K	U	1		494.2855	986.5564	986.5549	1.50	1	26	0.033	1	2479
	K.NVTLPAVFK.A	U	2		494.7968	987.5791	987.5753	3.86	0	38	0.001	1	2511
	K.TKEAVLLLK.K	U	4		507.8322	1013.6497	1013.6485	1.28	1	33	0.00053	1	2864
	R.ILKSPEIQR.A	U	2		542.3293	1082.6440	1082.6448	-0.69	1	46	0.0001	1	3876
	R.ILKSPEIQR.A	U	3		361.8888	1082.6445	1082.6448	-0.28	1	(44)	0.0002	1	3877
	K.SNYNLPMHK.M	U	1		552.2682	1102.5218	1102.5229	-1.00	0	(19)	0.14	1	4198
	K.SNYNLP->M<-HK.M	U	1	Oxidation (M)	560.2650	1118.5153	1118.5179	-2.24	0	41	0.00083	1	4491
	K.SNYNLP->M<-HK.M	U	1	Oxidation (M)	373.8464	1118.5174	1118.5179	-0.40	0	(21)	0.077	1	4493
	R.SGQGAFGNMCR.G	U	1		592.7515	1183.4884	1183.4863	1.78	0	44	9e-005	1	5647
	R.NIPGITLLNVSK.L	U	4		634.8839	1267.7533	1267.7500	2.60	0	57	5.9e-006	1	7253
	R.KLDELYGTWR.K	U	4		640.8364	1279.6583	1279.6561	1.75	1	64	4.9e-006	1	7425
	R.VDKAAAAAAALQAK.S	U	4		649.8757	1297.7369	1297.7354	1.20	1	82	4.2e-008	1	7729
	R.VDKAAAAAAALQAK.S	U	2		433.5865	1297.7377	1297.7354	1.83	1	(59)	7.6e-006	1	7731
	R.FCIWTESAFR.K	U	6		658.8096	1315.6046	1315.6019	2.01	0	48	0.00013	1	8041
	R.FCIWTESAFRK.L	U	2		482.2405	1443.6997	1443.6969	1.94	1	(33)	0.0057	1	10458
	R.FCIWTESAFRK.L	U	1		722.8575	1443.7005	1443.6969	2.51	1	39	0.0015	1	10459
	R.GPCIIYNEDNGIIK.A	U	3		803.4021	1604.7896	1604.7868	1.76	0	71	8.9e-007	1	13329
	R.IEEVPELPLVVEDK.V	U	3		804.9422	1607.8698	1607.8658	2.53	0	60	6.4e-006	1	13406
	R.RGPCIIYNEDNGIIK.A	U	5		881.4534	1760.8922	1760.8879	2.42	1	80	1e-007	1	15858
	R.RGPCIIYNEDNGIIK.A	U	5		587.9719	1760.8939	1760.8879	3.41	1	(42)	0.00081	1	15862
	R.NIPGITLLNVSKLNILK.L	U	1		617.3885	1849.1436	1849.1400	1.95	1	26	0.0027	1	17067
	K.APIRPDIVNFVHTNLR.K	U	3		931.5244	1861.0343	1861.0322	1.09	0	82	1.6e-008	1	17170
	K.APIRPDIVNFVHTNLR.K	U	6		621.3528	1861.0365	1861.0322	2.29	0	(64)	9.4e-007	1	17172
	K.APIRPDIVNFVHTNLR.K	U	3		466.2664	1861.0366	1861.0322	2.33	0	(36)	0.00061	1	17173
	R.YAICSALAASALPALVMSK.G	U	1		646.3456	1936.0151	1936.0161	-0.54	0	(24)	0.03	1	18072
	R.YAICSALAASALPALVMSK.G	U	1		969.0151	1936.0157	1936.0161	-0.21	0	(82)	4.6e-008	1	18073
	R.YAICSALAASALPALV->M<-SK.G	U	1	Oxidation (M)	651.6790	1952.0152	1952.0111	2.14	0	(42)	0.00051	1	18266
	R.YAICSALAASALPALV->M<-SK.G	U	2	Oxidation (M)	977.0166	1952.0186	1952.0111	3.89	0	121	6.5e-012	1	18267
	K.APIRPDIVNFVHTNLRK.N	U	1		398.8324	1989.1258	1989.1272	-0.72	1	(8)	0.26	1	18624
	K.APIRPDIVNFVHTNLRK.N	U	3		664.0511	1989.1314	1989.1272	2.13	1	41	0.0001	1	18626
	K.APIRPDIVNFVHTNLRK.N	U	2		995.5731	1989.1317	1989.1272	2.26	1	(29)	0.0016	1	18627
	K.APIRPDIVNFVHTNLRK.N	U	4		498.2903	1989.1321	1989.1272	2.48	1	(8)	0.22	1	18628
	K.RYAICSALAASALPALV->M<-SK.G	U	1	Oxidation (M)	703.7097	2108.1073	2108.1122	-2.29	1	24	0.025	1	19483
	R.IEEVPELPLVVEDKVEGYK.K	U	1		1093.0872	2184.1598	2184.1565	1.48	1	53	2.8e-005	1	20008
	R.IEEVPELPLVVEDKVEGYK.K	U	2		729.0637	2184.1693	2184.1565	5.86	1	(53)	2.7e-005	1	20009
	R->.<-QPYAVSELAGHQTSAESWGTGR.A	U	4	Gln->pyro-Glu (N-term Q)	1158.0402	2314.0658	2314.0614	1.87	0	(120)	6.2e-012	1	20810
	R->.<-QPYAVSELAGHQTSAESWGTGR.A	U	4	Gln->pyro-Glu (N-term Q)	772.3628	2314.0667	2314.0614	2.28	0	(47)	0.0001	1	20811
	R.QPYAVSELAGHQTSAESWGTGR.A	U	3		1166.5530	2331.0914	2331.0880	1.47	0	125	2.4e-012	1	20911
	R.QPYAVSELAGHQTSAESWGTGR.A	U	6		778.0381	2331.0924	2331.0880	1.91	0	(51)	6.4e-005	1	20912
	K.NNRQPYAVSELAGHQTSAESWGTGR.A	U	3		679.8273	2715.2802	2715.2749	1.95	1	78	9.1e-008	1	22613
	K.NNRQPYAVSELAGHQTSAESWGTGR.A	U	2		906.1011	2715.2816	2715.2749	2.45	1	(73)	3.1e-007	1	22614
	K.NNRQPYAVSELAGHQTSAESWGTGR.A	U	1		1358.6483	2715.2821	2715.2749	2.64	1	(15)	0.19	1	22615
	K.NVTLPAVFKAPIRPDIVNFVHTNLR.K	U	1		567.1271	2830.5993	2830.5970	0.82	1	(14)	0.044	1	23035
	K.NVTLPAVFKAPIRPDIVNFVHTNLR.K	U	1		708.6579	2830.6025	2830.5970	1.94	1	22	0.0063	1	23036
P23396	40S ribosomal protein S3 OS=Homo sapiens OX=9606 GN=RPS3 PE=1 SV=2	26842	3023	145(115)	28(27)	74.97	80%	P23396_uniprot
	Peptide	Unique	Matches	Modification	Observed	Mr(expt)	Mr(calc)	ppm	Miss	Score	Expect	Rank	Query
	R.QGVLGIK.V	U	2		357.7295	713.4445	713.4436	1.28	0	33	0.006	1	51
	K.LLGGLAVR.R	U	5		399.7642	797.5138	797.5123	1.90	0	52	2.7e-005	1	603
	R.ACYGVLR.F	U	2		419.7162	837.4178	837.4167	1.27	0	31	0.0085	1	907
	R.FIMESGAK.G	U	1		441.7233	881.4320	881.4317	0.36	0	39	0.0013	1	1334
	R.ELTAVVQK.R	U	2		444.2630	886.5114	886.5124	-1.05	0	45	0.00062	1	1379
	K.FVADGIFK.A	U	6		448.7480	895.4814	895.4804	1.12	0	35	0.0025	1	1467
	K.LLGGLAVRR.A	U	1		477.8143	953.6141	953.6134	0.72	1	17	0.063	1	2104
	R.RACYGVLR.F	U	1		497.7658	993.5169	993.5178	-0.86	1	35	0.0037	1	2586
	R.KFVADGIFK.A	U	4		512.7958	1023.5771	1023.5753	1.77	1	46	0.00018	1	3040
	R.TEIIILATR.T	U	9		515.3205	1028.6264	1028.6230	3.38	0	52	2.2e-005	1	3111
	R.ELTAVVQKR.F	U	1		522.3134	1042.6121	1042.6135	-1.28	1	40	0.00088	1	3321
	R.YKLLGGLAVR.R	U	1		363.8983	1088.6730	1088.6706	2.22	1	55	4.7e-006	1	4000
	R.YKLLGGLAVR.R	U	2		545.3441	1088.6736	1088.6706	2.73	1	(18)	0.025	1	4002
	K.AELNEFLTR.E	U	7		546.7884	1091.5622	1091.5611	1.04	0	45	0.00042	1	4034
	R.IRELTAVVQK.R	U	2		578.8561	1155.6976	1155.6975	0.06	1	(19)	0.046	1	5144
	R.IRELTAVVQK.R	U	1		386.2405	1155.6996	1155.6975	1.79	1	35	0.0011	1	5146
	K.IMLPWDPTGK.I	U	3		579.3066	1156.5987	1156.5951	3.17	0	70	1.2e-006	1	5160
	K.I->M<-LPWDPTGK.I	U	6	Oxidation (M)	587.3037	1172.5929	1172.5900	2.46	0	(56)	3.9e-005	1	5467
	R.GLCAIAQAESLR.Y	U	2		644.8386	1287.6626	1287.6605	1.61	0	50	0.00012	1	7573
	K.VKI->M<-LPWDPTGK.I	U	3	Oxidation (M)	700.8865	1399.7584	1399.7534	3.59	1	60	1e-005	1	9662
	R.ELAEDGYSGVEVR.V	U	12		712.3403	1422.6661	1422.6627	2.41	0	73	3.9e-007	1	10063
	K.KPLPDHVSIVEPK.D	U	3		729.9190	1457.8233	1457.8242	-0.59	0	50	5.6e-005	1	10729
	K.KPLPDHVSIVEPK.D	U	2		365.4645	1457.8287	1457.8242	3.08	0	(4)	2	1	10732
	K.DEILPTTPISEQK.G	U	5		735.8898	1469.7650	1469.7613	2.49	0	53	6.3e-005	1	10942
	R.FGFPEGSVELYAEK.V	U	5		786.8837	1571.7528	1571.7508	1.29	0	71	9.5e-007	1	12709
	K.GGKPEPPAMPQPVPTA.-	U	1		787.4072	1572.7998	1572.7970	1.77	0	(15)	0.39	1	12725
	R.VTPTRTEIIILATR.T	U	3		792.4789	1582.9432	1582.9406	1.63	1	57	2.8e-006	1	12910
	R.VTPTRTEIIILATR.T	U	4		528.6558	1582.9456	1582.9406	3.16	1	(28)	0.0021	1	12914
	K.GGKPEPPA->M<-PQPVPTA.-	U	13	Oxidation (M)	795.4023	1588.7900	1588.7919	-1.21	0	42	0.00077	1	13038
	K.RFGFPEGSVELYAEK.V	U	2		576.9578	1727.8515	1727.8519	-0.24	1	56	2.8e-005	1	15343
	K.RFGFPEGSVELYAEK.V	U	1		864.9346	1727.8547	1727.8519	1.64	1	(3)	6	1	15344
	K.FVADGIFKAELNEFLTR.E	U	2		985.5228	1969.0311	1969.0309	0.11	1	103	3.9e-010	1	18442
	K.FVADGIFKAELNEFLTR.E	U	2		657.3512	1969.0318	1969.0309	0.44	1	(62)	4.3e-006	1	18445
	R.FGFPEGSVELYAEKVATR.G	U	1		667.3459	1999.0158	1999.0051	5.38	1	75	3.2e-007	1	18708
	K.FVDGLMIHSGDPVNYYVDTAVR.H	U	1		823.4008	2467.1806	2467.1842	-1.45	0	(77)	1.7e-007	1	21566
	K.FVDGLMIHSGDPVNYYVDTAVR.H	U	1		1234.5988	2467.1829	2467.1842	-0.52	0	(57)	1.5e-005	1	21567
	K.FVDGL->M<-IHSGDPVNYYVDTAVR.H	U	9	Oxidation (M)	828.7351	2483.1835	2483.1791	1.76	0	(80)	5.5e-008	1	21630
	K.FVDGL->M<-IHSGDPVNYYVDTAVR.H	U	3	Oxidation (M)	1242.6001	2483.1856	2483.1791	2.62	0	90	7e-009	1	21632
	K.KPLPDHVSIVEPKDEILPTTPISEQK.G	U	5		970.8655	2909.5748	2909.5750	-0.06	1	(44)	8.7e-005	1	23234
	K.KPLPDHVSIVEPKDEILPTTPISEQK.G	U	1		582.9226	2909.5764	2909.5750	0.48	1	(17)	0.044	1	23235
	K.KPLPDHVSIVEPKDEILPTTPISEQK.G	U	8		728.4031	2909.5835	2909.5750	2.92	1	52	1.3e-005	1	23242
P05388	60S acidic ribosomal protein P0 OS=Homo sapiens OX=9606 GN=RPLP0 PE=1 SV=1	34423	2805	113(93)	22(20)	14.81	70%	P05388_uniprot
	Peptide	Unique	Matches	Modification	Observed	Mr(expt)	Mr(calc)	ppm	Miss	Score	Expect	Rank	Query
	R.FLEGVR.N		19		360.7060	719.3974	719.3966	1.12	0	32	0.0074	1	78
	K.LLPHIR.G	U	5		374.7459	747.4772	747.4755	2.25	0	36	0.00026	1	263
	K.SNYFLK.I		6		386.2060	770.3975	770.3963	1.58	0	38	0.0013	1	408
	K.EDLTEIR.D		1		438.2285	874.4425	874.4396	3.31	0	36	0.0053	1	1294
	R.GNVGFVFTK.E	U	3		484.7651	967.5156	967.5127	2.96	0	41	0.00082	1	2265
	K.IIQLLDDYPK.C		8		609.3434	1216.6722	1216.6703	1.55	0	76	2.6e-007	1	6280
	R.GHLENNPALEK.L		3		611.3134	1220.6121	1220.6149	-2.27	0	48	0.0002	1	6350
	R.GHLENNPALEK.L		1		407.8781	1220.6126	1220.6149	-1.90	0	(42)	0.00092	1	6351
	K.CFIVGADNVGSK.Q		4		633.8118	1265.6090	1265.6074	1.23	0	61	9.3e-006	1	7191
	K.TSFFQALGITTK.I		3		657.3588	1312.7031	1312.7027	0.30	0	74	4.6e-007	1	7980
	R.DMLLANKVPAAAR.A		2		685.3857	1368.7568	1368.7547	1.53	1	(51)	5.2e-005	1	9062
	R.D->M<-LLANKVPAAAR.A		1	Oxidation (M)	693.3853	1384.7559	1384.7496	4.56	1	59	1.1e-005	1	9364
	R.GTIEILSDVQLIK.T		7		714.9185	1427.8225	1427.8235	-0.73	0	29	0.0054	1	10156
	R.GTIEILSDVQLIK.T		1		476.9495	1427.8266	1427.8235	2.12	0	(28)	0.007	1	10160
	K.EDLTEIRD->M<-LLANK.V		1	Oxidation (M)	559.6223	1675.8451	1675.8450	0.03	1	4	4.4	1	14493
	R.GNVGFVFTKEDLTEIR.D	U	2		912.9803	1823.9460	1823.9418	2.33	1	92	6e-009	1	16733
	R.GNVGFVFTKEDLTEIR.D	U	2		608.9897	1823.9472	1823.9418	3.00	1	(61)	7.1e-006	1	16734
	R.VLALSVETDYTFPLAEK.V	U	17		948.5045	1894.9944	1894.9928	0.84	0	100	7.2e-010	1	17597
	R.GHLENNPALEKLLPHIR.G	U	1		488.5287	1950.0855	1950.0799	2.90	1	42	0.00021	1	18240
	R.VLALSVETDYTFPLAEKVK.A	U	1		708.3934	2122.1585	2122.1562	1.09	1	16	0.092	1	19580
	R.AGAIAPCEVTVPAQNTGLGPEK.T		5		1090.5585	2179.1024	2179.0943	3.70	0	72	5.3e-007	1	19969
	R.AGAIAPCEVTVPAQNTGLGPEK.T		4		727.3749	2179.1028	2179.0943	3.90	0	(50)	8.6e-005	1	19970
	K.VEAKEESEESDED->M<-GFGLFD.-		5	Oxidation (M)	1139.9644	2277.9142	2277.9107	1.52	1	97	2.1e-010	1	20604
	K.AFLADPSAFVAAAPVAAATTAAPAAAAAPAK.V	U	1		918.1611	2751.4616	2751.4595	0.74	0	(64)	1.2e-006	1	22772
	K.AFLADPSAFVAAAPVAAATTAAPAAAAAPAK.V	U	1		688.8743	2751.4682	2751.4595	3.16	0	(84)	1.2e-008	1	22774
	K.AFLADPSAFVAAAPVAAATTAAPAAAAAPAK.V	U	2		1376.7418	2751.4691	2751.4595	3.48	0	110	3e-011	1	22775
	R.NVASVCLQIGYPTVASVPHSIINGYK.R	U	1		929.8235	2786.4486	2786.4425	2.19	0	62	3e-006	1	22888
	R.NVASVCLQIGYPTVASVPHSIINGYKR.V	U	1		736.6441	2942.5473	2942.5436	1.24	1	(38)	0.00061	1	23313
	R.NVASVCLQIGYPTVASVPHSIINGYKR.V	U	1		981.8571	2942.5495	2942.5436	2.00	1	47	8e-005	1	23314
	K.AFLADPSAFVAAAPVAAATTAAPAAAAAPAKVEAK.E	U	1		1590.3607	3178.7069	3178.7026	1.35	1	86	5.7e-009	1	23770
	K.AFLADPSAFVAAAPVAAATTAAPAAAAAPAKVEAK.E	U	2		1060.5778	3178.7115	3178.7026	2.79	1	(60)	2.1e-006	1	23771
	K.AFLADPSAFVAAAPVAAATTAAPAAAAAPAKVEAK.E	U	1		795.6857	3178.7136	3178.7026	3.46	1	(49)	3e-005	1	23772
P13639	Elongation factor 2 OS=Homo sapiens OX=9606 GN=EEF2 PE=1 SV=4	96246	2720	98(79)	46(35)	5.73	58%	P13639_uniprot
	Peptide	Unique	Matches	Modification	Observed	Mr(expt)	Mr(calc)	ppm	Miss	Score	Expect	Rank	Query
	R.FYAFGR.V	U	5		380.6937	759.3728	759.3704	3.11	0	33	0.0052	1	348
	R.TIL->M<-MGR.Y	U	1	Oxidation (M)	419.2208	836.4270	836.4248	2.57	0	23	0.067	1	900
	K.FSVSPVVR.V	U	1		445.7589	889.5033	889.5022	1.31	0	21	0.059	1	1406
	K.SDPVVSYR.E	U	1		461.7353	921.4561	921.4556	0.53	0	28	0.017	1	1742
	R.GGGQIIPTAR.R		2		485.2770	968.5393	968.5403	-1.01	0	17	0.17	1	2279
	K.GEGQLGPAER.A	U	1		507.2536	1012.4926	1012.4938	-1.16	0	23	0.046	1	2843
	K.GPLM->M<-YISK.M	U	1	Oxidation (M)	528.2692	1054.5239	1054.5191	4.56	0	39	0.0016	1	3495
	K.VFDAIMNFK.K	U	1		542.7785	1083.5424	1083.5423	0.14	0	49	0.00014	1	3882
	R.IKPVL->M<-MNK.M	U	1	Oxidation (M)	363.8775	1088.6107	1088.6086	1.92	0	26	0.025	1	3997
	M.VNFTVDQIR.A	U	2		546.2979	1090.5813	1090.5771	3.81	0	58	2.2e-005	1	4020
	R.I->M<-GPNYTPGK.K	U	1	Oxidation (M)	547.2696	1092.5247	1092.5274	-2.40	0	19	0.17	1	4057
	K.VFDAI->M<-NFK.K	U	1	Oxidation (M)	550.7778	1099.5410	1099.5372	3.43	0	(41)	0.00078	1	4173
	K.QFAE->M<-YVAK.F	U	1	Oxidation (M)	551.7662	1101.5178	1101.5165	1.20	0	16	0.23	1	4193
	R.IKPVL->M<-->M<-NK.M	U	1	2 Oxidation (M)	553.3090	1104.6034	1104.6035	-0.12	0	(5)	3.2	1	4248
	R.VFSGLVSTGLK.V	U	3		554.3249	1106.6353	1106.6336	1.60	0	69	7.3e-007	1	4303
	K.STLTDSLVCK.A	U	2		562.2872	1122.5598	1122.5591	0.63	0	30	0.011	1	4598
	K.YEWDVAEAR.K	U	1		569.7634	1137.5122	1137.5091	2.75	0	39	0.00062	1	4856
	K.VFDAIMNFKK.E	U	1		404.8870	1211.6393	1211.6373	1.71	1	24	0.035	1	6173
	R.I->M<-GPNYTPGKK.E	U	1	Oxidation (M)	611.3152	611.3152	1220.6159	-5.23	1	6	3.1	2	6352
	K.EDLYLKPIQR.T	U	1		637.8596	1273.7046	1273.7030	1.23	0	35	0.0025	1	7357
	R.NMSVIAHVDHGK.S	U	1		436.5560	1306.6462	1306.6452	0.74	0	(29)	0.014	1	7860
	R.N->M<-SVIAHVDHGK.S	U	1	Oxidation (M)	662.3237	1322.6328	1322.6401	-5.54	0	51	9.2e-005	1	8177
	R.N->M<-SVIAHVDHGK.S	U	1	Oxidation (M)	441.8864	1322.6374	1322.6401	-2.06	0	(38)	0.0017	1	8178
	R.CLYASVLTAQPR.L	U	1		689.8630	1377.7114	1377.7075	2.87	0	61	8.9e-006	1	9218
	K.KEDLYLKPIQR.T	U	1		701.9066	1401.7986	1401.7980	0.44	1	49	5.3e-005	1	9701
	K.FAAKGEGQLGPAER.A	U	1		715.8723	1429.7301	1429.7314	-0.90	1	61	8e-006	1	10208
	K.EGIPALDNFLDKL.-	U	3		722.8887	1443.7628	1443.7609	1.29	1	36	0.003	1	10466
	R.TFCQLILDPIFK.V	U	1		747.9049	1493.7953	1493.7952	0.03	0	59	9.9e-006	1	11376
	R.RCLYASVLTAQPR.L	U	1		512.2780	1533.8122	1533.8086	2.39	1	54	4.8e-005	1	12022
	R.RCLYASVLTAQPR.L	U	2		767.9144	1533.8142	1533.8086	3.67	1	(53)	5.3e-005	1	12023
	K.DLEEDHACIPIKK.S	U	1		523.2650	1566.7732	1566.7712	1.30	1	3	5.1	1	12605
	R.ETVSEESNVLCLSK.S	U	1		797.8866	1593.7586	1593.7556	1.92	0	73	4.9e-007	1	13139
	K.TGTITTFEHAHNMR.V	U	1		808.3853	1614.7559	1614.7573	-0.82	0	96	1.8e-009	1	13529
	K.TGTITTFEHAHNMR.V	U	1		539.2612	1614.7617	1614.7573	2.73	0	(61)	6.5e-006	1	13530
	K.TGTITTFEHAHN->M<-R.V	U	1	Oxidation (M)	816.3807	1630.7468	1630.7522	-3.30	0	(69)	7.8e-007	1	13804
	K.TGTITTFEHAHN->M<-R.V	U	1	Oxidation (M)	408.6947	1630.7497	1630.7522	-1.53	0	(21)	0.053	1	13805
	K.TGTITTFEHAHN->M<-R.V	U	1	Oxidation (M)	544.5911	1630.7516	1630.7522	-0.39	0	(35)	0.0023	1	13806
	R.YLAEKYEWDVAEAR.K	U	3		871.9222	1741.8299	1741.8311	-0.67	1	86	2.3e-008	1	15568
	R.YLAEKYEWDVAEAR.K	U	1		581.6182	1741.8327	1741.8311	0.89	1	(52)	5.5e-005	1	15569
	K.ANIRNMSVIAHVDHGK.S	U	2		587.9719	587.9719	1760.8939	-9.35	1	0	10	3	15862
	K.AYLPVNESFGFTADLR.S	U	2		900.4503	1798.8861	1798.8890	-1.61	0	106	2.4e-010	1	16429
	K.AYLPVNESFGFTADLR.S	U	1		600.6376	1798.8909	1798.8890	1.05	0	(98)	1.7e-009	1	16430
	R.GHVFEESQVAGTPMFVVK.A	U	1		981.4965	1960.9785	1960.9717	3.46	0	79	1.4e-007	1	18355
	R.GHVFEESQVAGTP->M<-FVVK.A	U	2	Oxidation (M)	989.4902	1976.9658	1976.9666	-0.43	0	(54)	4.3e-005	1	18498
	R.GHVFEESQVAGTP->M<-FVVK.A	U	2	Oxidation (M)	659.9961	1976.9664	1976.9666	-0.09	0	(46)	0.00023	1	18499
	R.CELLYEGPPDDEAA->M<-GIK.S	U	3	Oxidation (M)	1012.4554	2022.8962	2022.8914	2.37	0	61	3e-006	1	18903
	K.RGHVFEESQVAGTP->M<-FVVK.A	U	1	Oxidation (M)	712.0307	2133.0703	2133.0677	1.19	1	20	0.12	1	19666
	K.ARPFPDGLAEDIDKGEVSAR.Q	U	3		536.5232	2142.0639	2142.0705	-3.10	1	(54)	4.2e-005	1	19729
	K.ARPFPDGLAEDIDKGEVSAR.Q	U	7		715.0295	2142.0668	2142.0705	-1.74	1	91	8e-009	1	19730
	K.STAISLFYELSENDLNFIK.Q	U	1		735.3755	2203.1046	2203.1048	-0.08	0	89	1.1e-008	1	20124
	K.STAISLFYELSENDLNFIK.Q	U	1		1102.5603	2203.1060	2203.1048	0.55	0	(63)	5e-006	1	20125
	R.ALLELQLEPEELYQTFQR.I	U	1		740.7224	2219.1454	2219.1474	-0.88	0	71	6.6e-007	1	20213
	R.KIWCFGPDGTGPNILTDITK.G	U	1		1117.0663	2232.1180	2232.1249	-3.09	1	86	2.4e-008	1	20286
	R.KIWCFGPDGTGPNILTDITK.G	U	1		745.0489	2232.1250	2232.1249	0.05	1	(72)	5.8e-007	1	20287
	K.YRCELLYEGPPDDEAA->M<-GIK.S	U	2	Oxidation (M)	781.6928	2342.0564	2342.0558	0.25	1	(23)	0.027	1	20979
	K.YRCELLYEGPPDDEAA->M<-GIK.S	U	1	Oxidation (M)	1172.0382	2342.0619	2342.0558	2.57	1	38	0.00077	1	20980
	K.GVQYLNEIKDSVVAGFQWATK.E	U	1		785.0789	2352.2148	2352.2114	1.43	1	(52)	4.3e-005	1	21008
	K.GVQYLNEIKDSVVAGFQWATK.E	U	1		1177.1149	2352.2152	2352.2114	1.61	1	111	5.5e-011	1	21009
	K.SDPVVSYRETVSEESNVLCLSK.S	U	1		833.4094	2497.2064	2497.2006	2.33	1	9	1	1	21690
	R.WLPAGDALLQMITIHLPSPVTAQK.Y	U	1		867.4839	2599.4298	2599.4196	3.94	0	(70)	1.9e-007	1	22113
	R.WLPAGDALLQMITIHLPSPVTAQK.Y	U	1		1300.7256	2599.4366	2599.4196	6.55	0	100	2e-010	1	22114
	R.WLPAGDALLQ->M<-ITIHLPSPVTAQK.Y	U	1	Oxidation (M)	872.8157	2615.4254	2615.4145	4.15	0	(73)	1.2e-007	1	22197
	R.WLPAGDALLQ->M<-ITIHLPSPVTAQK.Y	U	1	Oxidation (M)	1308.7222	2615.4298	2615.4145	5.84	0	(87)	5.5e-009	1	22198
	R.YVEPIEDVPCGNIVGLVGVDQFLVK.T	U	1		1380.2251	2758.4356	2758.4252	3.79	0	83	1.9e-008	1	22792
	R.YVEPIEDVPCGNIVGLVGVDQFLVK.T	U	1		920.4864	2758.4375	2758.4252	4.47	0	(61)	3.2e-006	1	22793
	R.RWLPAGDALLQ->M<-ITIHLPSPVTAQK.Y	U	1	Oxidation (M)	693.8863	2771.5161	2771.5156	0.16	1	28	0.0025	1	22842
	K.DGAGFLINLIDSPGHVDFSSEVTAALR.V	U	1		934.4794	2800.4163	2800.4032	4.68	0	6	1.5	1	22951
	R.LMEPIYLVEIQCPEQVVGGIYGVLNR.K	U	1		997.1893	2988.5460	2988.5453	0.24	0	(55)	1.2e-005	1	23433
	R.L->M<-EPIYLVEIQCPEQVVGGIYGVLNR.K	U	1	Oxidation (M)	1503.2830	3004.5514	3004.5402	3.72	0	88	7.4e-009	1	23470
P08865	40S ribosomal protein SA OS=Homo sapiens OX=9606 GN=RPSA PE=1 SV=4	32947	2650	94(78)	15(15)	22.72	54%	P08865_uniprot
	Peptide	Unique	Matches	Modification	Observed	Mr(expt)	Mr(calc)	ppm	Miss	Score	Expect	Rank	Query
	R.LLVVTDPR.A	U	9		456.7807	911.5468	911.5440	3.10	0	54	1.5e-005	1	1636
	K.SDGIYIINLK.R	U	2		568.3230	1134.6314	1134.6284	2.64	0	38	0.0017	1	4805
	K.FAAATGATPIAGR.F	U	9		602.3290	1202.6434	1202.6408	2.20	0	70	1.2e-006	1	5998
	R.KSDGIYIINLK.R	U	3		421.9166	1262.7279	1262.7234	3.52	1	(21)	0.033	1	7146
	R.KSDGIYIINLK.R	U	3		632.3721	1262.7297	1262.7234	4.99	1	62	2.3e-006	1	7147
	K.SDGIYIINLKR.T	U	2		646.3730	1290.7314	1290.7296	1.45	1	50	4.5e-005	1	7627
	K.SDGIYIINLKR.T	U	3		431.2517	1290.7332	1290.7296	2.83	1	(26)	0.014	1	7629
	R.YVDIAIPCNNK.G	U	5		653.8277	1305.6408	1305.6387	1.64	0	56	3.3e-005	1	7844
	K.GAHSVGLMWWMLAR.E	U	1		807.9045	1613.7945	1613.7959	-0.85	0	(16)	0.26	1	13498
	K.GAHSVGLMWWMLAR.E	U	1		538.9392	1613.7958	1613.7959	-0.06	0	(46)	0.00027	1	13499
	R.AVLKFAAATGATPIAGR.F	U	1		807.9700	1613.9255	1613.9253	0.12	1	44	0.00013	1	13518
	R.AVLKFAAATGATPIAGR.F	U	1		538.9837	1613.9293	1613.9253	2.46	1	(24)	0.011	1	13519
	K.GAHSVGLMWW->M<-LAR.E	U	1	Oxidation (M)	815.8985	1629.7824	1629.7908	-5.14	0	(20)	0.11	1	13792
	K.GAHSVGLMWW->M<-LAR.E	U	1	Oxidation (M)	544.2703	1629.7891	1629.7908	-1.03	0	(54)	4.2e-005	1	13793
	K.GAHSVGL->M<-WWMLAR.E	U	1	Oxidation (M)	815.9030	1629.7913	1629.7908	0.33	0	(45)	0.00036	1	13794
	K.GAHSVGL->M<-WWMLAR.E	U	1	Oxidation (M)	544.2722	1629.7947	1629.7908	2.35	0	(44)	0.0004	1	13796
	K.GAHSVGL->M<-WW->M<-LAR.E	U	5	2 Oxidation (M)	823.9022	1645.7899	1645.7857	2.52	0	(48)	0.00017	1	14043
	K.GAHSVGL->M<-WW->M<-LAR.E	U	8	2 Oxidation (M)	549.6043	1645.7911	1645.7857	3.26	0	58	1.9e-005	1	14046
	R.FTPGTFTNQIQAAFR.E	U	2		849.9354	1697.8562	1697.8526	2.12	0	114	3.6e-011	1	14846
	R.FTPGTFTNQIQAAFR.E	U	1		566.9597	1697.8573	1697.8526	2.80	0	(73)	4.9e-007	1	14847
	R.AIVAIENPADVSVISSR.N	U	3		580.9889	1739.9448	1739.9417	1.78	0	(85)	2.1e-008	1	15542
	R.AIVAIENPADVSVISSR.N	U	9		870.9799	1739.9453	1739.9417	2.04	0	121	5.9e-012	1	15544
	R.EHPWEV->M<-PDLYFYR.D	U	1	Oxidation (M)	949.4358	1896.8570	1896.8505	3.44	0	42	0.00033	1	17619
	R.FTPGTFTNQIQAAFREPR.L	U	1		521.0194	2080.0483	2080.0490	-0.35	1	(26)	0.023	1	19273
	R.FTPGTFTNQIQAAFREPR.L	U	2		1041.0315	2080.0484	2080.0490	-0.29	1	39	0.0012	1	19274
	R.FTPGTFTNQIQAAFREPR.L	U	3		694.3572	2080.0499	2080.0490	0.42	1	(30)	0.0091	1	19275
	K.FLAAGTHLGGTNLDFQMEQYIYK.R	U	1		873.0962	2616.2667	2616.2683	-0.58	0	(48)	0.00013	1	22200
	K.FLAAGTHLGGTNLDFQ->M<-EQYIYK.R	U	1	Oxidation (M)	1317.1415	2632.2684	2632.2632	1.99	0	60	7e-006	1	22262
	K.FLAAGTHLGGTNLDFQ->M<-EQYIYK.R	U	3	Oxidation (M)	878.4308	2632.2707	2632.2632	2.87	0	(55)	2.2e-005	1	22264
	K.FLAAGTHLGGTNLDFQMEQYIYKR.K	U	1		925.1334	2772.3783	2772.3694	3.21	1	94	2.6e-009	1	22843
	K.FLAAGTHLGGTNLDFQMEQYIYKR.K	U	1		694.1028	2772.3820	2772.3694	4.57	1	(62)	5.1e-006	1	22844
	K.FLAAGTHLGGTNLDFQ->M<-EQYIYKR.K	U	2	Oxidation (M)	698.0983	2788.3640	2788.3643	-0.11	1	(35)	0.0019	1	22899
	K.FLAAGTHLGGTNLDFQ->M<-EQYIYKR.K	U	2	Oxidation (M)	930.4637	2788.3692	2788.3643	1.77	1	(54)	2.8e-005	1	22901
	R.ADHQPLTEASYVNLPTIALCNTDSPLR.Y	U	2		999.4954	2995.4643	2995.4709	-2.23	0	(92)	4.5e-009	1	23452
	R.ADHQPLTEASYVNLPTIALCNTDSPLR.Y	U	1		749.8751	2995.4711	2995.4709	0.07	0	(30)	0.0071	1	23455
	R.ADHQPLTEASYVNLPTIALCNTDSPLR.Y	U	1		1498.7451	2995.4757	2995.4709	1.59	0	94	2.4e-009	1	23456
P11021	Endoplasmic reticulum chaperone BiP OS=Homo sapiens OX=9606 GN=HSPA5 PE=1 SV=2	72402	2614	101(85)	36(35)	7.04	52%	P11021_uniprot
	Peptide	Unique	Matches	Modification	Observed	Mr(expt)	Mr(calc)	ppm	Miss	Score	Expect	Rank	Query
	R.VMEHFIK.L	U	1		452.2424	902.4703	902.4684	2.12	0	26	0.049	1	1549
	K.ETAEAYLGK.K	U	1		491.2487	980.4828	980.4814	1.35	0	18	0.17	1	2421
	R.LTPEEIER.M	U	1		493.7613	985.5081	985.5080	0.15	0	36	0.0033	1	2467
	K.ITITNDQNR.L	U	1		537.7794	1073.5443	1073.5465	-2.08	0	59	2.2e-005	1	3725
	K.ETAEAYLGKK.V	U	1		555.2952	1108.5759	1108.5764	-0.44	1	37	0.002	1	4334
	K.VYEGERPLTK.D	U	1		397.8831	1190.6274	1190.6295	-1.74	0	(1)	8.8	2	5767
	K.VYEGERPLTK.D	U	1		596.3212	1190.6279	1190.6295	-1.35	0	30	0.011	1	5768
	K.EFFNGKEPSR.G	U	1		605.7977	1209.5808	1209.5778	2.45	1	38	0.0016	1	6111
	K.DAGTIAGLNVMR.I	U	1		609.3232	1216.6318	1216.6234	6.91	0	(30)	0.014	1	6277
	R.VEIIANDQGNR.I		2		614.8179	1227.6213	1227.6207	0.46	0	51	0.00013	1	6441
	K.DAGTIAGLNV->M<-R.I	U	3	Oxidation (M)	617.3184	1232.6223	1232.6183	3.22	0	49	0.00017	1	6527
	K.MKETAEAYLGK.K	U	1		620.8137	1239.6129	1239.6169	-3.22	1	(0)	8.2	1	6662
	K.->M<-KETAEAYLGK.K	U	1	Oxidation (M)	628.8124	1255.6102	1255.6118	-1.27	1	45	0.00029	1	6995
	R.NELESYAYSLK.N	U	1		658.8237	1315.6328	1315.6295	2.46	0	38	0.0018	1	8047
	K.FEELN->M<-DLFR.S	U	2	Oxidation (M)	665.3118	1328.6090	1328.6071	1.44	0	49	0.0001	1	8293
	K.ELEEIVQPIISK.L	U	1		699.4000	1396.7855	1396.7813	2.99	0	38	0.0009	1	9578
	R.TWNDPSVQQDIK.F	U	4		715.8500	1429.6855	1429.6838	1.24	0	60	1e-005	1	10201
	K.SDIDEIVLVGGSTR.I	U	3		730.8867	1459.7589	1459.7518	4.82	0	63	7e-006	1	10760
	R.AKFEELNMDLFR.S	U	1		756.8813	1511.7480	1511.7442	2.52	1	(51)	8.7e-005	1	11612
	R.AKFEELNMDLFR.S	U	1		504.9238	1511.7496	1511.7442	3.54	1	(39)	0.0015	1	11613
	R.AKFEELN->M<-DLFR.S	U	3	Oxidation (M)	764.8764	1527.7382	1527.7391	-0.58	1	55	2.9e-005	1	11900
	R.AKFEELN->M<-DLFR.S	U	1	Oxidation (M)	510.2537	1527.7392	1527.7391	0.07	1	(47)	0.00022	1	11901
	K.TFAPEEISA->M<-VLTK.M	U	2	Oxidation (M)	518.2697	1551.7873	1551.7854	1.21	0	(23)	0.045	1	12320
	K.TFAPEEISA->M<-VLTK.M	U	6	Oxidation (M)	776.9010	1551.7874	1551.7854	1.30	0	81	7.1e-008	1	12321
	K.NGRVEIIANDQGNR.I	U	1		778.4007	1554.7868	1554.7862	0.39	1	57	2.2e-005	1	12396
	R.ITPSYVAFTPEGER.L	U	2		783.8934	1565.7723	1565.7726	-0.17	0	47	0.0002	1	12578
	R.ITPSYVAFTPEGER.L	U	1		522.9327	1565.7762	1565.7726	2.33	0	(39)	0.0014	1	12580
	K.KSDIDEIVLVGGSTR.I	U	1		794.9358	1587.8570	1587.8468	6.44	1	56	2.2e-005	1	13021
	K.TKPYIQVDIGGGQTK.T	U	2		535.6272	1603.8598	1603.8570	1.74	0	(16)	0.21	1	13317
	K.TKPYIQVDIGGGQTK.T	U	5		802.9396	1603.8646	1603.8570	4.76	0	52	4.8e-005	1	13321
	R.IINEPTAAAIAYGLDK.R		2		830.4528	1658.8910	1658.8879	1.85	0	82	5.9e-008	1	14263
	K.NQLTSNPENTVFDAK.R	U	1		839.4098	1676.8050	1676.8006	2.66	0	95	3.1e-009	1	14509
	R.IDTRNELESYAYSLK.N	U	2		901.4520	1800.8894	1800.8893	0.02	1	(38)	0.0017	1	16454
	R.IDTRNELESYAYSLK.N	U	2		601.3057	1800.8952	1800.8893	3.23	1	45	0.00038	1	16456
	R.IINEPTAAAIAYGLDKR.E	U	5		606.0049	1814.9930	1814.9890	2.20	1	(70)	6.1e-007	1	16657
	R.IINEPTAAAIAYGLDKR.E	U	2		908.5048	1814.9951	1814.9890	3.36	1	106	1.2e-010	1	16661
	K.NQLTSNPENTVFDAKR.L	U	2		611.9766	1832.9080	1832.9017	3.47	1	84	4.3e-008	1	16839
	K.NQLTSNPENTVFDAKR.L	U	2		917.4645	1832.9144	1832.9017	6.95	1	(65)	2.9e-006	1	16842
	K.SQIFSTASDNQPTVTIK.V	U	3		918.9728	1835.9311	1835.9265	2.51	0	85	2.7e-008	1	16921
	K.VTHAVVTVPAYFNDAQR.Q	U	3		944.4904	1886.9663	1886.9639	1.26	0	56	2.2e-005	1	17476
	K.VTHAVVTVPAYFNDAQR.Q	U	4		629.9965	1886.9677	1886.9639	2.02	0	(46)	0.00021	1	17479
	K.DNHLLGTFDLTGIPPAPR.G	U	6		645.3415	1933.0026	1933.0058	-1.62	0	66	2.2e-006	1	18042
	K.KSQIFSTASDNQPTVTIK.V	U	1		983.0242	1964.0338	1964.0215	6.27	1	61	5.8e-006	1	18385
	K.IEWLESHQDADIEDFK.A	U	1		987.9593	1973.9041	1973.9007	1.76	0	67	1.3e-006	1	18475
	K.IEWLESHQDADIEDFK.A	U	1		658.9763	1973.9071	1973.9007	3.28	0	(28)	0.011	1	18476
	K.KVTHAVVTVPAYFNDAQR.Q	U	1		672.6958	2015.0656	2015.0589	3.33	1	59	7.9e-006	1	18837
	R.IEIESFYEGEDFSETLTR.A	U	1		1082.9955	2163.9764	2163.9848	-3.87	0	60	5.3e-006	1	19873
	K.IEWLESHQDADIEDFKAK.K	U	1		725.3539	2173.0400	2173.0327	3.34	1	38	0.00096	1	19919
	K.LYGSAGPPPTGEEDTAEKDEL.-	U	6		1088.5050	2174.9954	2174.9855	4.57	1	61	5.2e-006	1	19938
	R.ITPSYVAFTPEGERLIGDAAK.N	U	1		745.7264	2234.1575	2234.1583	-0.35	1	(23)	0.037	1	20298
	R.ITPSYVAFTPEGERLIGDAAK.N	U	1		1118.0872	2234.1598	2234.1583	0.67	1	34	0.0023	1	20299
P63244	Receptor of activated protein C kinase 1 OS=Homo sapiens OX=9606 GN=RACK1 PE=1 SV=3	35511	2581	102(79)	22(20)	10.12	80%	P63244_uniprot
	Peptide	Unique	Matches	Modification	Observed	Mr(expt)	Mr(calc)	ppm	Miss	Score	Expect	Rank	Query
	K.TIIMWK.L	U	3		396.2278	790.4411	790.4411	0.02	0	31	0.01	1	546
	K.TII->M<-WK.L	U	2	Oxidation (M)	404.2253	806.4361	806.4360	0.12	0	(22)	0.077	1	656
	K.IWDLEGK.I	U	4		430.7301	859.4456	859.4440	1.97	0	35	0.0061	1	1130
	K.VWNLANCK.L	U	3		502.7541	1003.4937	1003.4909	2.82	0	56	4.5e-005	1	2738
	R.DKTIIMWK.L	U	4		517.7905	1033.5664	1033.5630	3.26	1	32	0.0077	1	3208
	R.DKTII->M<-WK.L	U	1	Oxidation (M)	525.7873	1049.5600	1049.5579	1.99	1	(14)	0.5	1	3423
	R.DKTII->M<-WK.L	U	1	Oxidation (M)	350.8607	1049.5603	1049.5579	2.28	1	(12)	0.78	1	3424
	R.VWQVTIGTR.-	U	7		530.3024	1058.5902	1058.5873	2.73	0	44	0.00037	1	3530
	K.LWNTLGVCK.Y	U	1		545.7903	1089.5661	1089.5641	1.86	0	56	3.8e-005	1	4010
	R.DETNYGIPQR.A	U	6		596.7846	1191.5547	1191.5520	2.24	0	56	2.2e-005	1	5785
	R.LWDLTTGTTTR.R	U	5		632.8324	1263.6502	1263.6459	3.41	0	54	4.6e-005	1	7158
	K.DVLSVAFSSDNR.Q	U	13		655.3245	1308.6344	1308.6310	2.58	0	76	2.7e-007	1	7922
	R.YWLCAATGPSIK.I	U	4		683.8464	1365.6783	1365.6751	2.37	0	56	2.7e-005	1	9002
	R.LWDLTTGTTTRR.F	U	3		710.8837	1419.7528	1419.7470	4.05	1	13	0.53	1	10024
	K.DGQAMLWDLNEGK.H	U	1		738.8464	1475.6783	1475.6715	4.65	0	(15)	0.29	1	11043
	K.DGQA->M<-LWDLNEGK.H	U	5	Oxidation (M)	746.8421	1491.6696	1491.6664	2.19	0	77	1.4e-007	1	11345
	K.LTRDETNYGIPQR.A	U	4		781.9003	1561.7861	1561.7849	0.80	1	63	5.8e-006	1	12494
	K.LTRDETNYGIPQR.A	U	3		521.6032	1561.7878	1561.7849	1.89	1	(42)	0.00077	1	12499
	K.IIVDELKQEVISTSSK.A	U	4		597.0055	1787.9946	1787.9880	3.70	1	(93)	1.8e-009	1	16305
	K.IIVDELKQEVISTSSK.A	U	5		895.0052	1787.9958	1787.9880	4.37	1	109	4.6e-011	1	16308
	R.FSPNSSNPIIVSCGWDK.L	U	4		954.4520	1906.8895	1906.8884	0.61	0	95	2.3e-009	1	17715
	K.YTVQDESHSEWVSCVR.F	U	3		991.4380	1980.8614	1980.8636	-1.10	0	99	4.2e-010	1	18534
	K.YTVQDESHSEWVSCVR.F	U	4		661.2964	1980.8673	1980.8636	1.89	0	(53)	1.8e-005	1	18537
	R.FSPNSSNPIIVSCGWDKLVK.V	U	1		750.0546	2247.1421	2247.1358	2.79	1	18	0.16	1	20404
	K.HLYTLDGGDIINALCFSPNR.Y	U	1		1138.5621	2275.1097	2275.1055	1.83	0	100	9.9e-010	1	20585
	K.HLYTLDGGDIINALCFSPNR.Y	U	1		759.3794	2275.1163	2275.1055	4.75	0	(70)	1e-006	1	20587
	K.GHNGWVTQIATTPQFPDMILSASR.D	U	1		876.4399	2626.2978	2626.2962	0.61	0	(83)	3e-008	1	22240
	K.GHNGWVTQIATTPQFPD->M<-ILSASR.D	U	1	Oxidation (M)	881.7732	2642.2977	2642.2911	2.50	0	87	1.4e-008	1	22301
	K.GHNGWVTQIATTPQFPD->M<-ILSASR.D	U	1	Oxidation (M)	1322.1570	2642.2994	2642.2911	3.13	0	(77)	1.2e-007	1	22302
	K.TNHIGHTGYLNTVTVSPDGSLCASGGK.D	U	3		915.1104	2742.3092	2742.3032	2.20	0	61	5.2e-006	1	22715
	K.TNHIGHTGYLNTVTVSPDGSLCASGGK.D	U	1		686.5855	2742.3129	2742.3032	3.56	0	(46)	0.00019	1	22716
	K.AEPPQCTSLAWSADGQTLFAGYTDNLVR.V	U	1		1534.7261	3067.4376	3067.4346	0.99	0	74	1.6e-007	1	23591
	K.TNHIGHTGYLNTVTVSPDGSLCASGGKDGQA->M<-LWDLNEGK.H	U	1	Oxidation (M)	1055.0007	4215.9738	4215.9590	3.51	1	28	0.0044	1	24440
P61978	Heterogeneous nuclear ribonucleoprotein K OS=Homo sapiens OX=9606 GN=HNRNPK PE=1 SV=1	51230	2447	88(78)	26(24)	11.85	58%	P61978_uniprot
	Peptide	Unique	Matches	Modification	Observed	Mr(expt)	Mr(calc)	ppm	Miss	Score	Expect	Rank	Query
	R.GPPPPPPGR.G	U	2		436.2430	870.4715	870.4712	0.39	0	8	1.5	3	1251
	K.DLAGSIIGK.G	U	2		437.2557	872.4969	872.4967	0.17	0	48	0.00028	1	1277
	R.GGDL->M<-AYDR.R	U	1	Oxidation (M)	507.2210	1012.4273	1012.4284	-1.03	0	49	3.2e-005	1	2840
	R.VVLIGGKPDR.V	U	1		351.8857	1052.6352	1052.6342	0.93	0	(26)	0.006	1	3478
	R.VVLIGGKPDR.V	U	2		527.3272	1052.6399	1052.6342	5.35	0	51	1.2e-005	1	3480
	K.GSDFDCELR.L	U	2		549.7296	1097.4445	1097.4448	-0.21	0	41	0.00015	1	4149
	R.NTDE->M<-VELR.I	U	2	Oxidation (M)	561.7583	1121.5020	1121.5023	-0.20	0	55	2.3e-005	1	4579
	R.GGDL->M<-AYDRR.G	U	1	Oxidation (M)	390.5167	1168.5282	1168.5295	-1.15	1	34	0.003	1	5411
	R.NLPLPPPPPPR.G	U	16		597.8555	1193.6965	1193.6921	3.72	0	56	8.5e-006	1	5866
	R.NLPLPPPPPPR.G	U	2		398.9062	1193.6968	1193.6921	4.00	0	(31)	0.0026	1	5867
	K.IDEPLEGSEDR.I	U	2		630.2916	1258.5687	1258.5677	0.80	0	81	5e-008	1	7057
	K.ELRENTQTTIK.L	U	1		444.9082	1331.7028	1331.7045	-1.27	1	(19)	0.18	1	8334
	K.ELRENTQTTIK.L	U	1		666.8588	1331.7031	1331.7045	-1.02	1	45	0.00042	1	8335
	K.IILDLISESPIK.G	U	2		670.9071	1339.7996	1339.7962	2.55	0	75	8.4e-008	1	8490
	R.SRNTDEMVELR.I	U	1		675.3277	1348.6408	1348.6405	0.27	1	(37)	0.0024	1	8653
	R.SRNTDEMVELR.I	U	1		450.5548	1348.6424	1348.6405	1.43	1	(46)	0.00033	1	8654
	R.SRNTDE->M<-VELR.I	U	1	Oxidation (M)	683.3240	1364.6335	1364.6354	-1.38	1	47	0.0002	1	8973
	R.SRNTDE->M<-VELR.I	U	1	Oxidation (M)	455.8854	1364.6342	1364.6354	-0.87	1	(37)	0.0022	1	8974
	R.LLIHQSLAGGIIGVK.G	U	4		759.9740	1517.9334	1517.9293	2.71	0	79	1.3e-008	1	11735
	R.LLIHQSLAGGIIGVK.G	U	4		506.9855	1517.9348	1517.9293	3.57	0	(68)	1.6e-007	1	11738
	K.LFQECCPHSTDR.V	U	1		517.2222	1548.6447	1548.6450	-0.18	0	(32)	0.001	1	12267
	K.LFQECCPHSTDR.V	U	2		775.3319	1548.6493	1548.6450	2.78	0	47	3.8e-005	1	12268
	K.IILDLISESPIKGR.A	U	3		777.4674	1552.9203	1552.9188	0.94	1	77	3.1e-008	1	12362
	K.IILDLISESPIKGR.A	U	4		518.6486	1552.9239	1552.9188	3.25	1	(65)	5.2e-007	1	12366
	R.ILSISADIETIGEILK.K	U	1		572.3341	1713.9803	1713.9764	2.30	0	(44)	9.7e-005	1	15105
	R.ILSISADIETIGEILK.K	U	1		857.9981	1713.9815	1713.9764	3.02	0	79	3.2e-008	1	15106
	K.RPAED->M<-EEEQAFKR.S	U	1	Oxidation (M)	584.6042	1750.7907	1750.7944	-2.09	1	72	4.4e-007	1	15684
	K.RPAED->M<-EEEQAFKR.S	U	1	Oxidation (M)	876.4031	1750.7916	1750.7944	-1.60	1	(48)	0.00012	1	15685
	K.RPAED->M<-EEEQAFKR.S	U	1	Oxidation (M)	438.7058	1750.7940	1750.7944	-0.22	1	(38)	0.0011	1	15686
	R.TDYNASVSVPDSSGPER.I	U	1		594.2723	1779.7950	1779.7911	2.18	0	(12)	0.3	1	16168
	R.TDYNASVSVPDSSGPER.I	U	5		890.9051	1779.7956	1779.7911	2.52	0	61	4.4e-006	1	16169
	R.ILSISADIETIGEILKK.I	U	1		922.0425	1842.0704	1842.0713	-0.50	1	67	1.9e-007	1	17016
	R.ILSISADIETIGEILKK.I	U	2		615.0311	1842.0714	1842.0713	0.03	1	(47)	1.8e-005	1	17017
	R.GSYGDLGGPIITTQVTIPK.D	U	4		959.0213	1916.0280	1916.0255	1.32	0	68	8.1e-007	1	17850
	R.GSYGDLGGPIITTQVTIPK.D	U	1		639.6843	1916.0312	1916.0255	2.95	0	(33)	0.0024	1	17853
	R.HESGASIKIDEPLEGSEDR.I	U	1		1034.9940	2067.9735	2067.9709	1.27	1	89	9.8e-009	1	19191
	R.HESGASIKIDEPLEGSEDR.I	U	1		690.3320	2067.9743	2067.9709	1.65	1	(60)	7.9e-006	1	19192
	K.ALRTDYNASVSVPDSSGPER.I	U	1		707.6802	2120.0187	2120.0134	2.50	1	21	0.067	1	19571
	K.LFQECCPHSTDRVVLIGGKPDR.V	U	1		646.8253	2583.2719	2583.2686	1.28	1	(10)	0.75	1	22051
	K.LFQECCPHSTDRVVLIGGKPDR.V	U	1		862.0994	2583.2763	2583.2686	2.96	1	29	0.0099	1	22052
	R.IITITGTQDQIQNAQYLLQNSVK.Q	U	1		863.8011	2588.3814	2588.3810	0.18	0	(90)	3.9e-009	1	22079
	R.IITITGTQDQIQNAQYLLQNSVK.Q	U	1		1295.1985	2588.3824	2588.3810	0.56	0	99	4.6e-010	1	22080
	K.IDEPLEGSEDRIITITGTQDQIQNAQYLLQNSVK.Q	U	1		1277.3248	3828.9527	3828.9381	3.80	1	89	4.8e-009	1	24342
	K.IIPTLEEGLQLPSPTATSQLPLESDAVECLNYQHYK.G	U	1		1014.5126	4054.0212	4054.0245	-0.81	0	57	5.1e-006	1	24389
	K.IIPTLEEGLQLPSPTATSQLPLESDAVECLNYQHYK.G	U	1		1352.3512	4054.0318	4054.0245	1.80	0	(34)	0.001	1	24390
Q7KZF4	Staphylococcal nuclease domain-containing protein 1 OS=Homo sapiens OX=9606 GN=SND1 PE=1 SV=1	102618	2235	122(88)	50(40)	5.59	65%	Q7KZF4_uniprot
	Peptide	Unique	Matches	Modification	Observed	Mr(expt)	Mr(calc)	ppm	Miss	Score	Expect	Rank	Query
	R.LNLWR.Y	U	2		351.2093	700.4040	700.4020	2.86	0	42	0.0015	1	8
	K.GLATVIR.Y	U	1		365.2350	728.4555	728.4545	1.40	0	31	0.012	1	139
	K.GDVGLGLVK.E	U	1		429.2591	856.5036	856.5018	2.10	0	9	1.6	1	1086
	R.LKLYLPK.E	U	2		437.7920	873.5694	873.5687	0.72	1	18	0.016	1	1291
	K.YTIENPR.H	U	3		446.7302	891.4458	891.4450	0.85	0	46	0.00044	1	1427
	R->.<-QINLSNIR.A	U	2	Gln->pyro-Glu (N-term Q)	470.7659	939.5173	939.5138	3.77	0	44	0.00032	1	1908
	R.QINLSNIR.A	U	4		479.2778	956.5411	956.5403	0.85	0	(41)	0.0012	1	2153
	R.RGEFCIAK.F	U	1		490.7552	979.4958	979.4909	5.01	1	20	0.11	1	2413
	K.SLLSAEEAAK.Q	U	2		509.7747	1017.5348	1017.5342	0.62	0	40	0.0018	1	2949
	K.EGLVMVEVR.K	U	2		516.2833	1030.5520	1030.5481	3.74	0	43	0.00086	1	3136
	K->.<-QFLPFLQR.A	U	1	Gln->pyro-Glu (N-term Q)	516.2893	1030.5639	1030.5600	3.82	0	(38)	0.0022	1	3138
	K.QFLPFLQR.A	U	3		524.8019	1047.5892	1047.5865	2.54	0	39	0.0008	1	3388
	K.FVDGEWYR.A	U	2		536.2502	1070.4859	1070.4821	3.53	0	29	0.0066	1	3681
	R.EYGMIYLGK.D	U	1		537.2725	1072.5305	1072.5263	3.91	0	15	0.42	1	3708
	R.EYG->M<-IYLGK.D	U	1	Oxidation (M)	545.2694	1088.5241	1088.5212	2.70	0	(14)	0.48	1	3979
	K.EVCFTIENK.T	U	2		570.2763	1138.5379	1138.5329	4.48	0	11	0.78	1	4878
	R.LGTLSPAFSTR.V	U	2		575.3182	1148.6219	1148.6190	2.57	0	52	6.3e-005	1	5038
	K.MVLSGCAIIVR.G	U	1		609.8405	1217.6665	1217.6624	3.33	0	44	0.00053	1	6297
	K.AKQFLPFLQR.A	U	1		416.5811	1246.7216	1246.7186	2.41	1	(16)	0.11	1	6817
	K.AKQFLPFLQR.A	U	1		624.3699	1246.7252	1246.7186	5.27	1	17	0.063	1	6819
	K.TIHLSSIRPPR.L	U	2		638.8797	1275.7448	1275.7411	2.91	0	11	0.26	1	7377
	R.EVEVEVES->M<-DK.A	U	2	Oxidation (M)	655.2938	1308.5731	1308.5755	-1.84	0	31	0.0037	1	7907
	K.IHVFYIDYGNR.E	U	2		698.8558	1395.6970	1395.6935	2.48	0	31	0.0097	1	9552
	K.VMQVLNADAIVVK.L	U	1		700.4020	1398.7895	1398.7905	-0.67	0	(32)	0.0048	1	9637
	K.DTPDEPWAFPAR.E	U	2		701.3261	1400.6375	1400.6361	1.05	0	52	3.3e-005	1	9669
	K.V->M<-QVLNADAIVVK.L	U	2	Oxidation (M)	708.4017	1414.7888	1414.7854	2.41	0	62	4.7e-006	1	9928
	R.SEAVVEYVFSGSR.L	U	5		715.3527	1428.6909	1428.6885	1.67	0	74	3.9e-007	1	10176
	R.SSHYDELLAAEAR.A	U	3		731.3514	1460.6882	1460.6895	-0.90	0	64	4.1e-006	1	10779
	R.SSHYDELLAAEAR.A	U	2		487.9047	1460.6924	1460.6895	1.98	0	(40)	0.001	1	10780
	K.VITEYLNAQESAK.S	U	4		733.3812	1464.7478	1464.7460	1.22	0	85	3.2e-008	1	10869
	K.KG->M<-WSEGNGSHTIR.D	U	1	Oxidation (M)	525.9158	1574.7257	1574.7260	-0.19	1	42	0.00049	1	12763
	R.DYVAPTANLDQKDK.Q	U	2		789.3946	1576.7747	1576.7733	0.93	1	60	1.3e-005	1	12798
	R.DYVAPTANLDQKDK.Q	U	1		526.5993	1576.7761	1576.7733	1.77	1	(27)	0.024	1	12799
	R.EADGSETPEPFAAEAK.F	U	4		824.8716	1647.7287	1647.7264	1.43	0	57	9.9e-006	1	14082
	R.NDIASHPPVEGSYAPR.R	U	2		855.4167	1708.8188	1708.8169	1.14	0	54	3.6e-005	1	15007
	R.NDIASHPPVEGSYAPR.R	U	1		570.6138	1708.8195	1708.8169	1.52	0	(34)	0.0031	1	15008
	R.AGRSEAVVEYVFSGSR.L	U	1		571.9633	1712.8681	1712.8482	11.6	1	15	0.35	2	15078
	K.LRPLYDIPYMFEAR.E	U	1		595.3130	1782.9173	1782.9127	2.61	0	43	0.00042	1	16222
	K.LRPLYDIPYMFEAR.E	U	1		892.4660	1782.9174	1782.9127	2.68	0	(13)	0.49	1	16223
	K.LRPLYDIPY->M<-FEAR.E	U	3	Oxidation (M)	900.4619	1798.9091	1798.9076	0.86	0	(30)	0.0094	1	16432
	K.LRPLYDIPY->M<-FEAR.E	U	3	Oxidation (M)	600.6439	1798.9099	1798.9076	1.30	0	(42)	0.00059	1	16434
	K.ETCLITFLLAGIECPR.G	U	1		631.6586	1891.9539	1891.9536	0.16	0	60	8.7e-006	1	17558
	R.TCATVTIGGINIAEALVSK.G	U	1		959.5226	1917.0307	1917.0241	3.45	0	60	6.3e-006	1	17863
	K.DTNGENIAESLVAEGLATR.R	U	1		980.4843	1958.9541	1958.9545	-0.21	0	95	3.1e-009	1	18324
	R.ALLLPDYYLVTVMLSGIK.C	U	1		1005.0727	2008.1308	2008.1319	-0.51	0	(62)	1.4e-006	1	18784
	R.ALLLPDYYLVTVMLSGIK.C	U	1		670.3851	2008.1334	2008.1319	0.76	0	85	7.5e-009	1	18785
	R.ANNPEQNRLSECEEQAK.A	U	1		672.9737	2015.8992	2015.8966	1.30	1	10	0.49	1	18841
	R.ALLLPDYYLVTV->M<-LSGIK.C	U	1	Oxidation (M)	675.7176	2024.1309	2024.1268	2.06	0	(46)	9e-005	1	18917
	R.ALLLPDYYLVTV->M<-LSGIK.C	U	1	Oxidation (M)	1013.0753	2024.1361	2024.1268	4.60	0	(57)	5e-006	1	18918
	K.DTNGENIAESLVAEGLATRR.E	U	1		706.0235	2115.0487	2115.0556	-3.27	1	29	0.012	1	19546
	K.IHVFYIDYGNREVLPSTR.L	U	1		1090.0719	2178.1292	2178.1222	3.25	1	38	0.0012	1	19958
	K.IHVFYIDYGNREVLPSTR.L	U	1		545.5399	2178.1303	2178.1222	3.75	1	(11)	0.54	1	19959
	K.IHVFYIDYGNREVLPSTR.L	U	1		727.0521	2178.1345	2178.1222	5.67	1	(26)	0.017	1	19960
	R.AAATQPDAKDTPDEPWAFPAR.E	U	1		1128.0392	2254.0638	2254.0654	-0.73	1	72	4.7e-007	1	20424
	R.AAATQPDAKDTPDEPWAFPAR.E	U	4		752.3635	2254.0686	2254.0654	1.38	1	(63)	4e-006	1	20426
	R.HFVDSHHQKPVNAIIEHVR.D	U	1		566.5526	2262.1811	2262.1770	1.80	0	(50)	6.3e-005	1	20480
	R.HFVDSHHQKPVNAIIEHVR.D	U	2		453.4437	2262.1819	2262.1770	2.17	0	57	1.3e-005	1	20481
	R.HFVDSHHQKPVNAIIEHVR.D	U	2		755.0684	2262.1833	2262.1770	2.76	0	(53)	3.3e-005	1	20482
	R.NLPGLVQEGEPFSEEATLFTK.E	U	1		769.3917	2305.1532	2305.1478	2.33	0	(45)	0.00026	1	20753
	R.NLPGLVQEGEPFSEEATLFTK.E	U	1		1153.5850	2305.1554	2305.1478	3.29	0	71	7e-007	1	20754
	K.VWAHYEEQPVEEV->M<-PVLEEK.E	U	2	Oxidation (M)	819.7268	2456.1586	2456.1570	0.67	0	39	0.00082	1	21512
	K.L->M<-EN->M<-RNDIASHPPVEGSYAPR.R	U	1	2 Oxidation (M)	839.3936	2515.1590	2515.1584	0.27	1	3	2.9	1	21765
	R.VLPAQATEYAFAFIQVPQDDDAR.T	U	1		1283.1350	2564.2555	2564.2547	0.29	0	69	9.8e-007	1	21952
	K.VNVTVDYIRPASPATETVPAFSER.T	U	2		873.7863	2618.3371	2618.3340	1.18	0	33	0.0032	1	22205
	K.VWAHYEEQPVEEVMPVLEEKER.S	U	1		682.3359	2725.3147	2725.3057	3.28	1	28	0.012	1	22654
	K.VWAHYEEQPVEEV->M<-PVLEEKER.S	U	2	Oxidation (M)	686.3336	2741.3051	2741.3006	1.64	1	(26)	0.015	1	22705
	K.KVNVTVDYIRPASPATETVPAFSER.T	U	1		916.4857	2746.4352	2746.4290	2.25	1	48	6.7e-005	1	22736
	K.KVNVTVDYIRPASPATETVPAFSER.T	U	1		687.6168	2746.4382	2746.4290	3.35	1	(11)	0.31	1	22737
	R.DIQNTQCLLNVEHLSAGCPHVTLQFADSK.G	U	1		1099.2013	3294.5820	3294.5762	1.79	0	69	7e-007	1	23912
	R.DIQNTQCLLNVEHLSAGCPHVTLQFADSK.G	U	1		824.6556	3294.5932	3294.5762	5.18	0	(52)	3.6e-005	1	23913
	R.VLPAQATEYAFAFIQVPQDDDARTDAVDSVVR.D	U	1		1169.9130	3506.7171	3506.7318	-4.20	1	(27)	0.011	1	24107
	R.VLPAQATEYAFAFIQVPQDDDARTDAVDSVVR.D	U	1		877.6903	3506.7321	3506.7318	0.10	1	33	0.003	1	24108
	R.SASYKPVFVTEITDDLHFYVQDVETGTQLEK.L	U	1		1187.2565	3558.7476	3558.7406	1.95	0	70	6.1e-007	1	24147
	R.SASYKPVFVTEITDDLHFYVQDVETGTQLEK.L	U	1		890.6949	3558.7507	3558.7406	2.83	0	(45)	0.00018	1	24148
	R.DIQNTQCLLNVEHLSAGCPHVTLQFADSKGDVGLGLVK.E	U	1		827.6213	4133.0703	4133.0674	0.70	1	10	0.33	1	24413
P04264	Keratin, type II cytoskeletal 1 OS=Homo sapiens OX=9606 GN=KRT1 PE=1 SV=6	66170	2108	70(63)	32(31)	6.66	46%	P04264_uniprot
	Peptide	Unique	Matches	Modification	Observed	Mr(expt)	Mr(calc)	ppm	Miss	Score	Expect	Rank	Query
	R.SLVNLGGSK.S	U	1		437.7531	873.4917	873.4920	-0.28	0	34	0.007	1	1287
	K.DVDGAYMTK.V	U	1		500.2269	998.4393	998.4379	1.41	0	28	0.0077	1	2657
	R.TLLEGEESR.M	U	1		517.2629	1032.5113	1032.5087	2.52	0	51	0.00013	1	3180
	K.AQYEDIAQK.S	U	1		533.2660	1064.5174	1064.5138	3.40	0	34	0.0049	1	3622
	K.AEAESLYQSK.Y	U	1		563.2741	1124.5337	1124.5349	-1.12	0	51	7.6e-005	1	4643
	R.DYQEL->M<-NTK.L	U	1	Oxidation (M)	579.2601	1156.5056	1156.5070	-1.24	0	17	0.11	1	5151
	K.YEELQITAGR.H		6		590.3049	1178.5952	1178.5931	1.75	0	57	2.7e-005	1	5571
	K.SDQSRLDSELK.N	U	1		639.3212	1276.6279	1276.6259	1.58	1	25	0.046	1	7381
	K.LALDLEIATYR.T	U	4		639.3608	1276.7070	1276.7027	3.40	0	53	4.1e-005	1	7394
	K.NMQDMVEDYR.N	U	1		650.7707	1299.5268	1299.5224	3.44	0	36	0.00041	1	7759
	R.NSKIEISELNR.V	U	2		651.8566	1301.6986	1301.6939	3.62	1	37	0.0023	1	7807
	R.SLDLDSIIAEVK.A	U	2		651.8628	1301.7110	1301.7078	2.46	0	69	1.2e-006	1	7809
	K.NMQD->M<-VEDYR.N	U	1	Oxidation (M)	658.7675	1315.5205	1315.5173	2.44	0	(23)	0.0056	1	8038
	K.SKAEAESLYQSK.Y	U	1		447.5608	1339.6606	1339.6619	-0.95	1	(25)	0.04	1	8473
	K.SKAEAESLYQSK.Y	U	1		670.8384	1339.6622	1339.6619	0.22	1	69	1.5e-006	1	8474
	K.SLNNQFASFIDK.V	U	2		692.3503	1382.6860	1382.6830	2.17	0	82	9.4e-008	1	9327
	R.TNAENEFVTIKK.D	U	5		697.3707	1392.7268	1392.7249	1.38	1	78	2.1e-007	1	9503
	R.TNAENEFVTIKK.D	U	1		465.2500	1392.7283	1392.7249	2.44	1	(70)	1.2e-006	1	9506
	K.WELLQQVDTSTR.T	U	2		738.3794	1474.7442	1474.7416	1.78	0	73	6.5e-007	1	11012
	R.FLEQQNQVLQTK.W		4		738.3960	1474.7774	1474.7780	-0.36	0	77	2.4e-007	1	11024
	R.LLRDYQELMNTK.L	U	2		762.4025	1522.7904	1522.7813	5.95	1	40	0.00096	1	11823
	K.NKLNDLEDALQQAK.E	U	1		800.4208	1598.8271	1598.8264	0.48	1	61	9.2e-006	1	13218
	K.NKLNDLEDALQQAK.E	U	1		533.9510	1598.8311	1598.8264	2.99	1	(37)	0.0024	1	13219
	K.SLNNQFASFIDKVR.F	U	2		819.9365	1637.8584	1637.8525	3.56	1	106	2.1e-010	1	13913
	K.SLNNQFASFIDKVR.F	U	2		546.9602	1637.8588	1637.8525	3.82	1	(76)	2.3e-007	1	13914
	R.SGGGFSSGSAGIINYQR.R	U	1		829.4005	1656.7865	1656.7856	0.52	0	51	8.4e-005	1	14226
	R.SLVNLGGSKSISISVAR.G	U	1		844.4842	1686.9539	1686.9628	-5.26	1	75	1.2e-007	1	14657
	K->.<-QISNLQQSISDAEQR.G	U	1	Gln->pyro-Glu (N-term Q)	850.4153	1698.8161	1698.8173	-0.68	0	(62)	6.4e-006	1	14857
	K.QISNLQQSISDAEQR.G	U	3		858.9305	1715.8465	1715.8438	1.58	0	100	1.1e-009	1	15135
	K.QISNLQQSISDAEQR.G	U	1		572.9562	1715.8467	1715.8438	1.69	0	(35)	0.0039	1	15136
	R.FSSCGGGGGSFGAGGGFGSR.S	U	2		883.3727	1764.7308	1764.7275	1.88	0	114	9.3e-012	1	15927
	R.LDSELKNMQDMVEDYR.N	U	1		993.4528	1984.8911	1984.8870	2.06	1	87	1.1e-008	1	18572
	R.THNLEPYFESFINNLR.R	U	1		997.4909	1992.9673	1992.9693	-1.04	0	(44)	0.00036	1	18654
	R.THNLEPYFESFINNLR.R	U	1		665.3301	1992.9686	1992.9693	-0.38	0	74	3.9e-007	1	18655
	R.LDSELKN->M<-QD->M<-VEDYR.N	U	1	2 Oxidation (M)	1009.4434	2016.8722	2016.8768	-2.31	1	(31)	0.0023	1	18848
	R.THNLEPYFESFINNLRR.R	U	2		717.3648	2149.0726	2149.0705	1.00	1	(17)	0.2	1	19773
	R.THNLEPYFESFINNLRR.R	U	1		1075.5440	2149.0733	2149.0705	1.35	1	(12)	0.67	1	19774
	R.THNLEPYFESFINNLRR.R	U	1		538.2758	2149.0742	2149.0705	1.73	1	27	0.018	1	19775
	K.AEAESLYQSKYEELQITAGR.H	U	1		762.7153	2285.1242	2285.1175	2.92	1	32	0.0042	1	20661
	K.QISNLQQSISDAEQRGENALK.D	U	1		777.0651	2328.1734	2328.1669	2.76	1	34	0.0035	1	20891
	R.SLDLDSIIAEVKAQYEDIAQK.S	U	1		783.7475	2348.2207	2348.2111	4.09	1	28	0.0094	1	20997
	R.MSGECAPNVSVSVSTSHTTISGGGSR.G	U	1		855.7282	2564.1626	2564.1595	1.20	0	35	0.0012	1	21949
	R.->M<-SGECAPNVSVSVSTSHTTISGGGSR.G	U	1	Oxidation (M)	861.0607	2580.1602	2580.1545	2.22	0	(34)	0.0011	1	22029
	R.FLEQQNQVLQTKWELLQQVDTSTR.T	U	1		978.1783	2931.5130	2931.5090	1.36	1	78	7.1e-008	1	23291
P62753	40S ribosomal protein S6 OS=Homo sapiens OX=9606 GN=RPS6 PE=1 SV=1	28834	2103	69(55)	16(13)	11.32	42%	P62753_uniprot
	Peptide	Unique	Matches	Modification	Observed	Mr(expt)	Mr(calc)	ppm	Miss	Score	Expect	Rank	Query
	K.LFNLSK.E	U	3		361.2161	720.4177	720.4170	0.97	0	21	0.072	1	99
	R.KLFNLSK.E	U	1		425.2638	848.5131	848.5120	1.33	1	35	0.0012	1	1046
	K->.<-QGVLTHGR.V	U	1	Gln->pyro-Glu (N-term Q)	425.7300	849.4455	849.4457	-0.30	0	29	0.015	1	1048
	K.LIEVDDER.K	U	4		494.7520	987.4893	987.4873	2.10	0	42	0.00075	1	2496
	K.LIEVDDERK.L	U	1		558.7974	1115.5803	1115.5822	-1.74	1	42	0.001	1	4462
	K.LIEVDDERK.L	U	1		372.8680	1115.5820	1115.5822	-0.19	1	(36)	0.0038	1	4464
	K.DIPGLTDTTVPR.R	U	5		642.8463	1283.6779	1283.6722	4.52	0	65	3.2e-006	1	7510
	K.LNISFPATGCQK.L	U	3		668.3414	1334.6682	1334.6653	2.19	0	46	0.00034	1	8375
	K.LFNLSKEDDVR.Q	U	8		668.3505	1334.6865	1334.6830	2.60	1	90	1.3e-008	1	8386
	K.LFNLSKEDDVR.Q	U	2		445.9029	1334.6870	1334.6830	3.00	1	(46)	0.00028	1	8387
	R.ISGGNDKQGFP->M<-K.Q	U	1	Oxidation (M)	697.8395	1393.6645	1393.6660	-1.06	1	68	1.7e-006	1	9519
	R.ISGGNDKQGFP->M<-K.Q	U	1	Oxidation (M)	465.5625	1393.6658	1393.6660	-0.17	1	(26)	0.028	1	9520
	K.DIPGLTDTTVPRR.L	U	1		720.8981	1439.7817	1439.7733	5.87	1	2	5.8	1	10401
	K.QGFP->M<-KQGVLTHGR.V	U	1	Oxidation (M)	393.7087	1570.8056	1570.8038	1.13	1	9	1.1	1	12697
	-.MKLNISFPATGCQK.L	U	1		532.2737	1593.7994	1593.8007	-0.82	1	(14)	0.37	1	13142
	-.MKLNISFPATGCQK.L	U	1		797.9076	1593.8007	1593.8007	0.03	1	(65)	3.2e-006	1	13143
	-.->M<-KLNISFPATGCQK.L	U	5	Oxidation (M)	805.9061	1609.7977	1609.7956	1.29	1	76	2.5e-007	1	13421
	-.->M<-KLNISFPATGCQK.L	U	2	Oxidation (M)	537.6080	1609.8023	1609.7956	4.12	1	(39)	0.0013	1	13425
	R.MATEVAADALGEEWK.G	U	2		810.8836	1619.7527	1619.7501	1.59	0	(79)	1.1e-007	1	13621
	R.->M<-ATEVAADALGEEWK.G	U	2	Oxidation (M)	546.2564	1635.7472	1635.7450	1.35	0	(25)	0.026	1	13877
	R.->M<-ATEVAADALGEEWK.G	U	5	Oxidation (M)	818.8814	1635.7481	1635.7450	1.92	0	117	1.5e-011	1	13878
	K.R->M<-ATEVAADALGEEWK.G	U	1	Oxidation (M)	896.9315	1791.8485	1791.8461	1.32	1	24	0.043	1	16350
	R.GCIVDANLSVLNLVIVK.K	U	2		914.0250	1826.0354	1826.0336	0.99	0	67	6e-007	1	16777
	R.MATEVAADALGEEWKGYVVR.I	U	2		732.3664	2194.0773	2194.0728	2.06	1	(54)	3.3e-005	1	20059
	R.MATEVAADALGEEWKGYVVR.I	U	2		1098.0463	2194.0780	2194.0728	2.34	1	(99)	1.2e-009	1	20060
	R.->M<-ATEVAADALGEEWKGYVVR.I	U	4	Oxidation (M)	1106.0430	2210.0714	2210.0677	1.65	1	122	6e-012	1	20170
	R.->M<-ATEVAADALGEEWKGYVVR.I	U	7	Oxidation (M)	737.6982	2210.0727	2210.0677	2.25	1	(95)	2.9e-009	1	20172
P62424	60S ribosomal protein L7a OS=Homo sapiens OX=9606 GN=RPL7A PE=1 SV=2	30148	2094	83(69)	21(20)	24.53	60%	P62424_uniprot
	Peptide	Unique	Matches	Modification	Observed	Mr(expt)	Mr(calc)	ppm	Miss	Score	Expect	Rank	Query
	K.LVEAIR.T	U	1		350.7214	699.4283	699.4279	0.52	0	43	0.00057	1	5
	K.RPPVLR.A	U	1		369.2425	736.4704	736.4708	-0.56	0	15	0.087	2	184
	K.VAPAPAVVK.K	U	1		426.2701	850.5257	850.5276	-2.31	0	38	0.00029	1	1055
	R.QTATQLLK.L	U	1		451.7692	901.5239	901.5233	0.71	0	49	0.00012	1	1547
	K.VVNPLFEK.R	U	3		473.2748	944.5350	944.5331	2.01	0	53	6.2e-005	1	1993
	R.HWGGNVLGPK.S	U	2		532.7872	1063.5598	1063.5563	3.26	0	41	0.00089	1	3607
	R.HWGGNVLGPK.S	U	1		355.5273	1063.5601	1063.5563	3.56	0	(28)	0.019	1	3608
	K.KVVNPLFEK.R	U	6		537.3219	1072.6292	1072.6281	1.10	1	53	3.4e-005	1	3716
	K.KVVNPLFEK.R	U	3		358.5506	1072.6299	1072.6281	1.69	1	(33)	0.003	1	3718
	K.MGVPYCIIK.G	U	2		540.7841	1079.5536	1079.5508	2.61	0	35	0.0031	1	3836
	K.->M<-GVPYCIIK.G	U	2	Oxidation (M)	548.7809	1095.5472	1095.5457	1.40	0	(18)	0.2	1	4103
	R.KMGVPYCIIK.G	U	1		403.5571	1207.6494	1207.6457	3.04	1	(31)	0.0079	1	6076
	R.KMGVPYCIIK.G	U	1		604.8320	1207.6494	1207.6457	3.05	1	(11)	0.71	1	6077
	K.NFGIGQDIQPK.R	U	5		608.8212	1215.6278	1215.6248	2.47	0	47	0.00033	1	6259
	R.RHWGGNVLGPK.S	U	2		610.8362	1219.6579	1219.6574	0.41	1	27	0.02	1	6340
	R.K->M<-GVPYCIIK.G	U	4	Oxidation (M)	612.8288	1223.6430	1223.6406	1.98	1	35	0.0033	1	6392
	K.GDVPTKRPPVLR.A	U	1		445.6010	1333.7810	1333.7830	-1.50	1	21	0.018	1	8365
	K.GDVPTKRPPVLR.A	U	1		667.8982	1333.7818	1333.7830	-0.89	1	(12)	0.13	1	8367
	R.AGVNTVTTLVENK.K	U	3		673.3712	1344.7279	1344.7249	2.22	0	86	2.8e-008	1	8584
	R.TNYNDRYDEIR.R	U	4		729.8339	1457.6533	1457.6535	-0.14	1	33	0.0023	1	10716
	R.TNYNDRYDEIR.R	U	1		486.8920	1457.6543	1457.6535	0.53	1	(21)	0.041	1	10717
	R.AGVNTVTTLVENKK.A	U	4		737.4177	1472.8209	1472.8199	0.70	1	79	8.4e-008	1	10980
	K.VPPAINQFTQALDR.Q	U	5		785.4254	1568.8363	1568.8311	3.32	0	83	5.3e-008	1	12667
	K.VPPAINQFTQALDR.Q	U	2		523.9528	1568.8365	1568.8311	3.42	0	(66)	2.3e-006	1	12668
	K.TCTTVAFTQVNSEDK.G	U	1		850.8965	1699.7784	1699.7723	3.57	0	57	1.4e-005	1	14870
	R.LKVPPAINQFTQALDR.Q	U	5		906.0117	1810.0089	1810.0101	-0.67	1	100	3.9e-010	1	16585
	R.LKVPPAINQFTQALDR.Q	U	8		604.3445	1810.0116	1810.0101	0.83	1	(78)	5.4e-008	1	16586
	K.TCTTVAFTQVNSEDKGALAK.L	U	3		1071.0320	2140.0494	2140.0470	1.11	1	109	1.4e-010	1	19715
	K.TCTTVAFTQVNSEDKGALAK.L	U	3		714.3571	2140.0495	2140.0470	1.16	1	(51)	8e-005	1	19716
	K.AQLVVIAHDVDPIELVVFLPALCR.K	U	1		672.6277	2686.4819	2686.4880	-2.29	0	(48)	3.4e-005	1	22463
	K.AQLVVIAHDVDPIELVVFLPALCR.K	U	1		1344.2556	2686.4967	2686.4880	3.22	0	78	2.3e-008	1	22464
	K.AQLVVIAHDVDPIELVVFLPALCR.K	U	1		896.5062	2686.4969	2686.4880	3.28	0	(54)	5.6e-006	1	22465
	K.KAQLVVIAHDVDPIELVVFLPALCR.K	U	1		939.1992	2814.5757	2814.5830	-2.61	1	(45)	3.8e-005	1	22991
	K.KAQLVVIAHDVDPIELVVFLPALCR.K	U	1		1408.2959	2814.5772	2814.5830	-2.04	1	54	4.2e-006	1	22992
	K.KAQLVVIAHDVDPIELVVFLPALCR.K	U	1		704.6531	2814.5835	2814.5830	0.16	1	(17)	0.022	1	22993
Q00839	Heterogeneous nuclear ribonucleoprotein U OS=Homo sapiens OX=9606 GN=HNRNPU PE=1 SV=6	91269	2092	74(59)	31(26)	3.25	46%	Q00839_uniprot
	Peptide	Unique	Matches	Modification	Observed	Mr(expt)	Mr(calc)	ppm	Miss	Score	Expect	Rank	Query
	K.MMVAGFK.K	U	1		392.1982	782.3819	782.3819	0.04	0	16	0.21	1	473
	K.VCFEMK.V		1		407.1856	812.3567	812.3561	0.73	0	15	0.11	1	691
	K.FIEIAAR.K	U	1		410.2412	818.4677	818.4650	3.34	0	40	0.00072	1	749
	K.LNTLLQR.A	U	1		429.2643	856.5141	856.5130	1.21	0	47	0.00033	1	1087
	K.VTEKIPVR.H	U	1		471.2927	940.5708	940.5706	0.22	1	52	3e-005	1	1926
	K.DIDIHEVR.I	U	4		498.7592	995.5039	995.5036	0.29	0	43	0.00064	1	2617
	K.NGQDLGVAFK.I	U	1		524.7761	1047.5376	1047.5349	2.54	0	37	0.0031	1	3384
	K.GLKAEL->M<-ER.L	U	1	Oxidation (M)	531.7853	1061.5560	1061.5539	1.99	1	32	0.0085	1	3587
	K.VSELKEELK.K	U	1		358.8731	1073.5976	1073.5968	0.74	1	(14)	0.59	1	3730
	K.VSELKEELK.K	U	1		537.8062	1073.5977	1073.5968	0.88	1	49	0.00017	1	3731
	K.MCLFAGFQR.K	U	2		565.2679	1128.5213	1128.5209	0.42	0	(36)	0.0016	1	4692
	K.->M<-CLFAGFQR.K	U	2	Oxidation (M)	573.2672	1144.5199	1144.5158	3.57	0	37	0.00096	1	4982
	R.KMCLFAGFQR.K	U	1		629.3155	1256.6164	1256.6158	0.49	1	(28)	0.013	1	7020
	R.KMCLFAGFQR.K	U	1		419.8805	1256.6196	1256.6158	3.05	1	33	0.0053	1	7021
	K.LLEQYKEESK.K	U	1		633.8313	1265.6480	1265.6503	-1.77	1	62	6.7e-006	1	7199
	K.LLEQYKEESK.K	U	1		422.8901	1265.6485	1265.6503	-1.41	1	(29)	0.013	1	7200
	K.YNILGTNTIMDK.M	U	1		691.8549	1381.6953	1381.6911	3.01	0	72	8e-007	1	9312
	K.YNILGTNTI->M<-DK.M	U	3	Oxidation (M)	699.8517	1397.6888	1397.6861	1.97	0	(56)	3e-005	1	9584
	K->.<-Q->M<-ADTGKLNTLLQR.A	U	1	Gln->pyro-Glu (N-term Q); Oxidation (M)	794.4106	1586.8066	1586.8086	-1.28	1	(75)	4.1e-007	1	13000
	K.Q->M<-ADTGKLNTLLQR.A	U	2	Oxidation (M)	535.6199	1603.8378	1603.8352	1.63	1	(39)	0.0015	1	13308
	K.Q->M<-ADTGKLNTLLQR.A	U	2	Oxidation (M)	802.9263	1603.8380	1603.8352	1.75	1	83	6.5e-008	1	13309
	K.DCEVV->M<-->M<-IGLPGAGK.T	U	1	2 Oxidation (M)	804.8758	1607.7370	1607.7357	0.80	0	20	0.07	1	13398
	K.AEVEGKDLPEHAVLK.M	U	1		545.6289	1633.8649	1633.8675	-1.59	1	(13)	0.44	1	13854
	K.AEVEGKDLPEHAVLK.M	U	1		817.9412	1633.8678	1633.8675	0.16	1	63	4.4e-006	1	13856
	R.NFILDQTNVSAAAQR.R	U	5		824.4265	1646.8383	1646.8376	0.44	0	114	6.3e-011	1	14073
	R.NFILDQTNVSAAAQR.R	U	1		549.9537	1646.8394	1646.8376	1.08	0	(69)	1.8e-006	1	14074
	R.GYFEYIEENKYSR.A	U	3		849.3940	1696.7734	1696.7733	0.09	1	61	4.5e-006	1	14809
	K.KDCEVVMMIGLPGAGK.T	U	1		852.9286	1703.8427	1703.8409	1.10	1	71	8.7e-007	1	14921
	K.SSGPTSLFAVTVAPPGAR.Q	U	7		857.9599	1713.9052	1713.9050	0.15	0	125	2.9e-012	1	15094
	K.SSGPTSLFAVTVAPPGAR.Q	U	3		572.3104	1713.9094	1713.9050	2.59	0	(56)	2.5e-005	1	15098
	K.KDCEVV->M<-->M<-IGLPGAGK.T	U	1	2 Oxidation (M)	868.9239	1735.8333	1735.8307	1.52	1	(45)	0.0003	1	15466
	R.NFILDQTNVSAAAQRR.K	U	1		902.4768	1802.9389	1802.9387	0.13	1	(2)	6.4	1	16486
	R.NFILDQTNVSAAAQRR.K	U	1		601.9888	1802.9445	1802.9387	3.20	1	13	0.43	1	16488
	K.RNFILDQTNVSAAAQR.R	U	1		902.4844	1802.9543	1802.9387	8.66	1	0	9	1	16490
	K.AEGGGGGGRPGAPAAGDGKTEQK.G	U	1		675.6599	2023.9579	2023.9671	-4.57	1	40	0.00084	1	18914
	R.LSASSLTMESFAFLWAGGR.A	U	1		1015.9998	2029.9851	2029.9931	-3.96	0	86	2.4e-008	1	18952
	K.HAAENPGKYNILGTNTIMDK.M	U	1		729.7026	2186.0859	2186.0790	3.18	1	(29)	0.011	1	20021
	K.HAAENPGKYNILGTNTIMDK.M	U	1		1094.0508	2186.0870	2186.0790	3.68	1	(52)	5.1e-005	1	20022
	K.HAAENPGKYNILGTNTI->M<-DK.M	U	1	Oxidation (M)	1102.0443	2202.0741	2202.0739	0.08	1	72	6e-007	1	20113
	K.HAAENPGKYNILGTNTI->M<-DK.M	U	1	Oxidation (M)	735.0349	2202.0827	2202.0739	4.01	1	(31)	0.0076	1	20114
	K.EKPYFPIPEEYTFIQNVPLEDR.V	U	1		1362.6820	2723.3495	2723.3483	0.45	0	69	8.8e-007	1	22646
	K.EKPYFPIPEEYTFIQNVPLEDR.V	U	1		908.7924	2723.3553	2723.3483	2.57	0	(42)	0.00043	1	22647
	K.EKPYFPIPEEYTFIQNVPLEDRVR.G	U	1		993.8478	2978.5215	2978.5178	1.25	1	(16)	0.12	1	23413
	K.EKPYFPIPEEYTFIQNVPLEDRVR.G	U	1		745.6388	2978.5261	2978.5178	2.78	1	39	0.00054	1	23414
	K.EVLAGRPLFPHVLCHNCAVEFNFGQK.E	U	2		760.6334	3038.5043	3038.5007	1.18	0	59	8.8e-006	1	23546
	K.EVLAGRPLFPHVLCHNCAVEFNFGQK.E	U	1		608.7088	3038.5076	3038.5007	2.26	0	(38)	0.0011	1	23548
	K.EVLAGRPLFPHVLCHNCAVEFNFGQK.E	U	1		1013.8434	3038.5083	3038.5007	2.49	0	(51)	4.9e-005	1	23549
	R.LQAALDDEEAGGRPA->M<-EPGNGSLDLGGDSAGR.S	U	1	Oxidation (M)	1048.1512	3141.4319	3141.4269	1.61	0	38	0.00045	1	23710
	K.SPQPPVEEEDEHFDDTVVCLDTYNCDLHFK.I	U	1		909.6463	3634.5561	3634.5505	1.55	0	29	0.0011	1	24210
	K.NQSQGYNQWQQGQFWGQKPWSQHYHQGYY.-	U	1		915.4086	3657.6055	3657.5988	1.83	0	19	0.017	1	24223
P62805	Histone H4 OS=Homo sapiens OX=9606 GN=HIST1H4A PE=1 SV=2	11360	2049	80(65)	13(12)	449.58	62%	P62805_uniprot
	Peptide	Unique	Matches	Modification	Observed	Mr(expt)	Mr(calc)	ppm	Miss	Score	Expect	Rank	Query
	K.VFLENVIR.D	U	9		495.2928	988.5711	988.5706	0.54	0	59	9.5e-006	1	2519
	R.DAVTYTEHAK.R	U	1		378.8516	1133.5329	1133.5353	-2.15	0	(24)	0.042	1	4780
	R.DAVTYTEHAK.R	U	1		567.7738	1133.5330	1133.5353	-1.98	0	44	0.00051	1	4781
	R.ISGLIYEETR.G	U	11		590.8151	1179.6156	1179.6135	1.73	0	68	2e-006	1	5601
	R.DAVTYTEHAKR.K	U	1		645.8243	1289.6340	1289.6364	-1.85	1	56	2.4e-005	1	7600
	R.DAVTYTEHAKR.K	U	1		430.8864	1289.6373	1289.6364	0.71	1	(39)	0.0014	1	7601
	K.TVTAMDVVYALK.R	U	2		655.8560	1309.6974	1309.6952	1.67	0	77	2e-007	1	7948
	R.DNIQGITKPAIR.R	U	2		442.5892	1324.7457	1324.7463	-0.45	0	(40)	0.00051	1	8223
	R.DNIQGITKPAIR.R	U	12		663.3807	1324.7469	1324.7463	0.49	0	88	8.4e-009	1	8225
	K.TVTA->M<-DVVYALK.R	U	5	Oxidation (M)	663.8545	1325.6944	1325.6901	3.27	0	(74)	3.7e-007	1	8244
	K.RISGLIYEETR.G	U	1		668.8682	1335.7219	1335.7146	5.45	1	5	2.6	1	8412
	R.KTVTAMDVVYALK.R	U	2		719.9042	1437.7939	1437.7901	2.64	1	79	9.1e-008	1	10360
	R.KTVTA->M<-DVVYALK.R	U	1	Oxidation (M)	485.6033	1453.7881	1453.7850	2.08	1	(27)	0.016	1	10648
	R.KTVTA->M<-DVVYALK.R	U	1	Oxidation (M)	727.9016	1453.7885	1453.7850	2.41	1	(49)	0.00011	1	10649
	K.TVTAMDVVYALKR.Q	U	5		733.9063	1465.7979	1465.7963	1.14	1	(80)	6.6e-008	1	10891
	R.DNIQGITKPAIRR.L	U	1		371.2191	1480.8474	1480.8474	-0.00	1	(18)	0.06	1	11143
	R.DNIQGITKPAIRR.L	U	1		741.4317	1480.8488	1480.8474	0.99	1	20	0.031	1	11144
	K.TVTA->M<-DVVYALKR.Q	U	6	Oxidation (M)	741.9035	1481.7924	1481.7912	0.84	1	90	7.8e-009	1	11155
	K.TVTA->M<-DVVYALKR.Q	U	6	Oxidation (M)	494.9393	1481.7961	1481.7912	3.29	1	(54)	2.2e-005	1	11161
	R.ISGLIYEETRGVLK.V	U	3		526.6362	1576.8867	1576.8824	2.70	1	(44)	0.00013	1	12809
	R.ISGLIYEETRGVLK.V	U	3		789.4510	1576.8874	1576.8824	3.17	1	72	2.4e-007	1	12811
	K.VLRDNIQGITKPAIR.R	U	1		424.2578	1693.0020	1692.9999	1.27	1	27	0.0021	1	14757
	K.VLRDNIQGITKPAIR.R	U	1		565.3424	1693.0054	1692.9999	3.27	1	(14)	0.036	1	14758
	K.VFLENVIRDAVTYTEHAK.R	U	2		702.3721	2104.0944	2104.0953	-0.43	1	31	0.0062	1	19454
	K.VFLENVIRDAVTYTEHAK.R	U	1		527.0311	2104.0952	2104.0953	-0.05	1	(23)	0.039	1	19455
P05387	60S acidic ribosomal protein P2 OS=Homo sapiens OX=9606 GN=RPLP2 PE=1 SV=1	11658	2035	47(42)	8(8)	27.85	93%	P05387_uniprot
	Peptide	Unique	Matches	Modification	Observed	Mr(expt)	Mr(calc)	ppm	Miss	Score	Expect	Rank	Query
	K.NIEDVIAQGIGK.L	U	5		628.8469	1255.6792	1255.6772	1.57	0	51	7.7e-005	1	7001
	K.ILDSVGIEADDDRLNK.V	U	7		886.9550	1771.8955	1771.8952	0.17	1	109	1.4e-010	1	16046
	K.ILDSVGIEADDDRLNK.V	U	4		591.6395	1771.8968	1771.8952	0.89	1	(55)	3.4e-005	1	16051
	R.YVASYLLAALGGNSSPSAK.D	U	1		934.9910	1867.9675	1867.9679	-0.23	0	102	4.6e-010	1	17249
	R.YVASYLLAALGGNSSPSAK.D	U	1		623.6650	1867.9733	1867.9679	2.86	0	(53)	3.5e-005	1	17250
	K.KEESEESDDD->M<-GFGLFD.-		15	Oxidation (M)	983.3833	1964.7520	1964.7469	2.60	1	118	1.7e-012	1	18395
	K.VISELNGKNIEDVIAQGIGK.L	U	1		1049.0834	2096.1522	2096.1477	2.14	1	95	1.1e-009	1	19404
	-.->M<-RYVASYLLAALGGNSSPSAK.D	U	1	Oxidation (M)	1086.5626	2171.1107	2171.1044	2.88	1	86	2e-008	1	19911
	-.->M<-RYVASYLLAALGGNSSPSAK.D	U	2	Oxidation (M)	724.7115	2171.1128	2171.1044	3.86	1	(50)	7.9e-005	1	19912
	K.LASVPAGGAVAVSAAPGSAAPAAGSAPAAAEEK.K	U	3		925.4781	2773.4124	2773.4246	-4.38	0	(48)	9.9e-005	1	22847
	K.LASVPAGGAVAVSAAPGSAAPAAGSAPAAAEEK.K	U	3		1387.7209	2773.4273	2773.4246	0.99	0	98	9.1e-010	1	22852
	K.LASVPAGGAVAVSAAPGSAAPAAGSAPAAAEEK.K	U	2		694.3658	2773.4343	2773.4246	3.48	0	(19)	0.064	1	22855
	K.LASVPAGGAVAVSAAPGSAAPAAGSAPAAAEEKK.D	U	1		968.1830	2901.5273	2901.5195	2.67	1	49	3.9e-005	1	23208
	K.LASVPAGGAVAVSAAPGSAAPAAGSAPAAAEEKK.D	U	1		1451.7742	2901.5338	2901.5195	4.91	1	(25)	0.0094	1	23210
P61247	40S ribosomal protein S3a OS=Homo sapiens OX=9606 GN=RPS3A PE=1 SV=2	30154	1987	92(71)	24(20)	33.93	66%	P61247_uniprot
	Peptide	Unique	Matches	Modification	Observed	Mr(expt)	Mr(calc)	ppm	Miss	Score	Expect	Rank	Query
	K.VVDPFSK.K	U	4		396.2196	790.4247	790.4225	2.80	0	36	0.0025	1	542
	K.MMEIMTR.E	U	1		456.2123	910.4100	910.4074	2.82	0	(24)	0.022	1	1607
	K.APAMFNIR.N	U	2		460.2458	918.4771	918.4745	2.78	0	(47)	0.00028	1	1709
	K.VVDPFSKK.D	U	1		460.2664	918.5182	918.5175	0.76	1	33	0.0052	1	1711
	K.M->M<-EIMTR.E	U	2	Oxidation (M)	464.2094	926.4042	926.4024	2.00	0	32	0.002	1	1769
	K.APA->M<-FNIR.N	U	5	Oxidation (M)	468.2419	934.4693	934.4695	-0.20	0	48	0.00019	1	1870
	K.TTDGYLLR.L	U	5		469.7516	937.4886	937.4869	1.85	0	54	3.6e-005	1	1888
	K.KDWYDVK.A	U	1		477.2408	952.4671	952.4654	1.79	1	21	0.091	1	2081
	R.LFCVGFTK.K	U	4		486.2545	970.4944	970.4946	-0.28	0	42	0.00057	1	2303
	K.LITEDVQGK.N	U	2		501.7770	1001.5394	1001.5393	0.09	0	59	2.3e-005	1	2716
	R.LFCVGFTKK.R	U	1		367.2048	1098.5925	1098.5896	2.62	1	27	0.022	1	4163
	R.LFCVGFTKK.R	U	1		550.3036	1098.5926	1098.5896	2.76	1	(20)	0.11	1	4164
	K.FKLITEDVQGK.N	U	1		639.3604	1276.7063	1276.7027	2.80	1	30	0.009	1	7392
	R.ADGYEPPVQESV.-	U	5		645.7972	1289.5799	1289.5776	1.84	0	48	7.7e-005	1	7593
	K.LIPDSIGKDIEK.A	U	6		664.3770	1326.7395	1326.7395	0.01	1	46	0.00019	1	8264
	K.LIPDSIGKDIEK.A	U	2		443.2554	1326.7444	1326.7395	3.71	1	(24)	0.029	1	8272
	K.LMELHGEGSSSGK.A	U	1		666.3150	1330.6154	1330.6187	-2.44	0	81	6.2e-008	1	8322
	R.KTSYAQHQQVR.Q	U	1		449.2376	1344.6908	1344.6898	0.73	1	17	0.32	1	8571
	K.L->M<-ELHGEGSSSGK.A	U	1	Oxidation (M)	449.8785	1346.6137	1346.6136	0.06	0	(52)	5.2e-005	1	8612
	K.L->M<-ELHGEGSSSGK.A	U	1	Oxidation (M)	674.3148	1346.6150	1346.6136	1.00	0	(69)	9.7e-007	1	8613
	R.EVQTNDLKEVVNK.L	U	8		758.4052	1514.7959	1514.7940	1.22	1	71	8.8e-007	1	11674
	R.EVQTNDLKEVVNK.L	U	2		505.9398	1514.7975	1514.7940	2.26	1	(47)	0.00023	1	11678
	K.NCLTNFHGMDLTR.D	U	1		789.8614	1577.7082	1577.7079	0.22	0	77	1.3e-007	1	12815
	K.NCLTNFHGMDLTR.D	U	1		526.9113	1577.7121	1577.7079	2.69	0	(21)	0.059	1	12816
	K.NCLTNFHG->M<-DLTR.D	U	1	Oxidation (M)	797.8585	1593.7025	1593.7028	-0.20	0	(62)	3.6e-006	1	13132
	K.NCLTNFHG->M<-DLTR.D	U	2	Oxidation (M)	532.2417	1593.7033	1593.7028	0.29	0	(9)	0.62	1	13133
	K.TSYAQHQQVRQIR.K	U	1		538.9534	1613.8385	1613.8386	-0.10	1	8	1.8	1	13509
	K.VERADGYEPPVQESV.-	U	1		837.9033	1673.7921	1673.7897	1.44	1	38	0.0015	1	14465
	K.ACQSIYPLHDVFVR.K	U	3		568.9559	1703.8458	1703.8454	0.24	0	(62)	7.1e-006	1	14924
	K.ACQSIYPLHDVFVR.K	U	3		852.9334	1703.8521	1703.8454	3.98	0	78	2e-007	1	14927
	K.DWYDVKAPA->M<-FNIR.N	U	1	Oxidation (M)	871.4232	1740.8319	1740.8294	1.45	1	16	0.19	1	15557
	K.ACQSIYPLHDVFVRK.V	U	1		611.6555	1831.9447	1831.9403	2.41	1	(18)	0.16	1	16833
	K.ACQSIYPLHDVFVRK.V	U	1		458.9937	1831.9455	1831.9403	2.82	1	32	0.0053	1	16834
	K.FELGKL->M<-ELHGEGSSSGK.A	U	2	Oxidation (M)	961.4702	1920.9259	1920.9251	0.39	1	98	1.6e-009	1	17899
	K.FELGKL->M<-ELHGEGSSSGK.A	U	2	Oxidation (M)	641.3171	1920.9296	1920.9251	2.33	1	(64)	3.7e-006	1	17900
	K.FELGKL->M<-ELHGEGSSSGK.A	U	1	Oxidation (M)	481.2398	1920.9303	1920.9251	2.68	1	(33)	0.0051	1	17901
	R.VFEVSLADLQNDEVAFR.K	U	7		976.4945	1950.9743	1950.9687	2.89	0	125	2.7e-012	1	18249
	R.VFEVSLADLQNDEVAFR.K	U	1		651.3325	1950.9757	1950.9687	3.60	0	(49)	0.0001	1	18250
	R.VFEVSLADLQNDEVAFRK.F	U	3		1040.5406	2079.0667	2079.0637	1.49	1	94	3.3e-009	1	19259
	R.VFEVSLADLQNDEVAFRK.F	U	2		694.0303	2079.0690	2079.0637	2.56	1	(73)	4.9e-007	1	19260
	R.VFEVSLADLQNDEVAFRK.F	U	1		520.7748	2079.0703	2079.0637	3.17	1	(52)	4.9e-005	1	19262
P27635	60S ribosomal protein L10 OS=Homo sapiens OX=9606 GN=RPL10 PE=1 SV=4	25044	1948	105(67)	25(21)	89.12	76%	P27635_uniprot
	Peptide	Unique	Matches	Modification	Observed	Mr(expt)	Mr(calc)	ppm	Miss	Score	Expect	Rank	Query
	R.IFDLGR.K	U	15		360.7057	719.3968	719.3966	0.29	0	32	0.0045	1	76
	K.DGFHIR.V	U	1		372.6932	743.3718	743.3715	0.45	0	35	0.0026	1	217
	K.FKFPGR.Q	U	7		376.2167	750.4189	750.4177	1.56	1	34	0.0039	1	280
	K.KWGFTK.F	U	1		383.7157	765.4169	765.4174	-0.59	1	21	0.043	1	366
	R.IFDLGRK.K	U	1		424.7533	847.4920	847.4916	0.48	1	24	0.033	1	1040
	R.GPLDKWR.A	U	5		436.2430	870.4715	870.4712	0.40	1	53	4.4e-005	1	1251
	R.LIPDGCGVK.Y	U	7		479.7561	957.4976	957.4954	2.39	0	30	0.011	1	2169
	K.EHVIEALR.R	U	1		483.7728	965.5310	965.5294	1.70	0	21	0.063	1	2247
	K.MLSCAGADR.L	U	1		490.7174	979.4201	979.4215	-1.40	0	34	0.0015	1	2412
	K.IRIFDLGR.K	U	1		495.2954	988.5762	988.5818	-5.64	1	1	4.6	4	2525
	R.LHPFHVIR.I	U	5		509.8021	1017.5896	1017.5872	2.37	0	17	0.1	1	2959
	K.RLIPDGCGVK.Y	U	2		557.8068	1113.5990	1113.5965	2.25	1	25	0.037	1	4420
	K.EHVIEALRR.A	U	1		561.8215	1121.6284	1121.6305	-1.89	1	26	0.017	1	4586
	R.ICANKY->M<-VK.S	U	1	Oxidation (M)	571.7875	1141.5605	1141.5624	-1.61	1	35	0.0036	1	4932
	R.ICANKY->M<-VK.S	U	1	Oxidation (M)	381.5275	1141.5608	1141.5624	-1.40	1	(32)	0.0077	1	4933
	K.SCGKDGFHIR.V	U	1		588.7790	1175.5434	1175.5506	-6.09	1	(25)	0.024	1	5523
	K.SCGKDGFHIR.V	U	1		392.8562	1175.5468	1175.5506	-3.24	1	35	0.0027	1	5524
	R.GAFGKPQGTVAR.V	U	1		396.8863	1187.6370	1187.6411	-3.50	0	51	9.5e-005	1	5719
	R.GAFGKPQGTVAR.V	U	2		594.8266	1187.6386	1187.6411	-2.08	0	(39)	0.0015	1	5722
	R.VHIGQVIMSIR.T	U	3		418.2443	1251.7110	1251.7122	-0.89	0	56	1.3e-005	1	6896
	R.VHIGQVIMSIR.T	U	3		626.8632	1251.7119	1251.7122	-0.22	0	(51)	4.6e-005	1	6897
	R.VHIGQVI->M<-SIR.T	U	4	Oxidation (M)	634.8627	1267.7108	1267.7071	2.93	0	(35)	0.0026	1	7241
	R.VHIGQVI->M<-SIR.T	U	6	Oxidation (M)	423.5776	1267.7109	1267.7071	3.03	0	(52)	5.3e-005	1	7243
	R.VRLHPFHVIR.I	U	1		637.3871	1272.7596	1272.7567	2.25	1	17	0.044	1	7344
	R.INK->M<-LSCAGADR.L	U	1	Oxidation (M)	676.3263	1350.6380	1350.6384	-0.26	1	41	0.00079	1	8706
	K.LQNKEHVIEALR.R	U	1		725.4133	1448.8120	1448.8099	1.43	1	(58)	8.3e-006	1	10571
	K.LQNKEHVIEALR.R	U	1		363.2104	1448.8123	1448.8099	1.67	1	(39)	0.00078	1	10572
	K.LQNKEHVIEALR.R	U	1		483.9448	1448.8127	1448.8099	1.93	1	63	2.8e-006	1	10573
	K.FNADEFEDMVAEK.R	U	2		772.8341	1543.6537	1543.6501	2.34	0	85	9.7e-009	1	12187
	K.FNADEFED->M<-VAEK.R	U	2	Oxidation (M)	780.8309	1559.6472	1559.6450	1.42	0	(82)	1.1e-008	1	12468
	K.MLSCAGADRLQTG->M<-R.G	U	1	Oxidation (M)	561.5983	1681.7732	1681.7698	1.99	1	(7)	1.2	1	14579
	K.->M<-LSCAGADRLQTG->M<-R.G	U	1	2 Oxidation (M)	849.8878	1697.7611	1697.7647	-2.15	1	(8)	0.99	1	14839
	K.->M<-LSCAGADRLQTG->M<-R.G	U	1	2 Oxidation (M)	566.9288	1697.7645	1697.7647	-0.15	1	10	0.7	1	14840
	K.FNADEFEDMVAEKR.L	U	2		850.8832	1699.7519	1699.7512	0.45	1	(84)	2e-008	1	14867
	K.FNADEFEDMVAEKR.L	U	2		567.5924	1699.7554	1699.7512	2.50	1	(81)	3.7e-008	1	14869
	K.FNADEFED->M<-VAEKR.L	U	5	Oxidation (M)	572.9239	1715.7500	1715.7461	2.30	1	(74)	1.6e-007	1	15125
	K.FNADEFED->M<-VAEKR.L	U	7	Oxidation (M)	858.8826	1715.7507	1715.7461	2.70	1	108	6.5e-011	1	15126
	K.VDEFPLCGHMVSDEYEQLSSEALEAAR.I	U	1		1028.1320	3081.3741	3081.3695	1.47	0	(74)	1.4e-007	1	23614
	K.VDEFPLCGH->M<-VSDEYEQLSSEALEAAR.I	U	1	Oxidation (M)	1549.6873	3097.3600	3097.3645	-1.45	0	106	7.2e-011	1	23644
	K.VDEFPLCGH->M<-VSDEYEQLSSEALEAAR.I	U	2	Oxidation (M)	1033.4628	3097.3665	3097.3645	0.65	0	(69)	3.5e-007	1	23645
	K.AKVDEFPLCGH->M<-VSDEYEQLSSEALEAAR.I	U	1	Oxidation (M)	825.1339	3296.5065	3296.4965	3.04	1	(37)	0.00079	1	23914
	K.AKVDEFPLCGH->M<-VSDEYEQLSSEALEAAR.I	U	1	Oxidation (M)	1099.8441	3296.5105	3296.4965	4.25	1	98	6.4e-010	1	23915
P39023	60S ribosomal protein L3 OS=Homo sapiens OX=9606 GN=RPL3 PE=1 SV=2	46365	1930	82(69)	21(19)	15.73	46%	P39023_uniprot
	Peptide	Unique	Matches	Modification	Observed	Mr(expt)	Mr(calc)	ppm	Miss	Score	Expect	Rank	Query
	R.VAFSVAR.A	U	2		375.2200	748.4254	748.4232	3.04	0	42	0.00082	1	270
	K.YCQVIR.V	U	2		419.7156	837.4167	837.4167	0.03	0	38	0.0018	1	906
	K.AGMTHIVR.E	U	1		442.7413	883.4680	883.4698	-1.99	0	51	8.1e-005	1	1351
	R.HGSLGFLPR.K	U	2		492.2758	982.5370	982.5349	2.22	0	58	1.5e-005	1	2442
	R.FYKNWHK.S	U	1		511.7631	1021.5117	1021.5134	-1.64	1	21	0.096	1	3018
	K.IGQGYLIKDGK.L	U	3		596.3414	1190.6683	1190.6659	2.01	1	50	6.6e-005	1	5773
	K.IGQGYLIKDGK.L	U	3		397.8972	1190.6697	1190.6659	3.14	1	(43)	0.00034	1	5776
	K->.<-QLEKDFSSMK.K	U	1	Gln->pyro-Glu (N-term Q)	598.2884	1194.5622	1194.5591	2.65	1	(8)	1.5	1	5871
	K->.<-QLEKDFSS->M<-K.K	U	1	Gln->pyro-Glu (N-term Q); Oxidation (M)	606.2841	1210.5537	1210.5540	-0.25	1	(3)	3.5	2	6136
	K.QLEKDFSSMK.K	U	1		606.8015	1211.5885	1211.5856	2.37	1	31	0.0086	1	6166
	K.VACIGAWHPAR.V	U	4		619.3172	1236.6198	1236.6186	1.02	0	75	4.5e-007	1	6622
	K.VACIGAWHPAR.V	U	1		413.2141	1236.6206	1236.6186	1.62	0	(48)	0.0002	1	6624
	K.NNASTDYDLSDK.S	U	2		671.7913	1341.5681	1341.5684	-0.26	0	37	0.00048	1	8517
	R.KVACIGAWHPAR.V	U	2		683.3648	1364.7151	1364.7135	1.11	1	83	6e-008	1	8983
	R.KVACIGAWHPAR.V	U	4		455.9127	1364.7162	1364.7135	1.91	1	(49)	0.00014	1	8985
	K.TVFAEHISDECK.R	U	2		718.3301	1434.6457	1434.6449	0.56	0	54	2.3e-005	1	10281
	K.TVFAEHISDECK.R	U	1		479.2228	1434.6464	1434.6449	1.04	0	(24)	0.028	1	10282
	K.TVFAEHISDECKR.R	U	1		796.3796	1590.7447	1590.7460	-0.82	1	76	2.6e-007	1	13075
	K.TVFAEHISDECKR.R	U	1		398.6938	1590.7461	1590.7460	0.01	1	(32)	0.0065	1	13076
	K.TVFAEHISDECKR.R	U	1		531.2563	1590.7470	1590.7460	0.63	1	(33)	0.0048	1	13077
	K.LIKNNASTDYDLSDK.S	U	1		848.9201	1695.8256	1695.8315	-3.46	1	4	5	1	14792
	K.AHLMEIQVNGGTVAEK.L	U	1		848.9387	1695.8628	1695.8614	0.81	0	(44)	0.00039	1	14797
	K.AHLMEIQVNGGTVAEK.L	U	1		566.2960	1695.8661	1695.8614	2.75	0	(16)	0.25	1	14799
	K.AHL->M<-EIQVNGGTVAEK.L	U	1	Oxidation (M)	856.9372	1711.8598	1711.8563	2.06	0	87	2.6e-008	1	15061
	K.AHL->M<-EIQVNGGTVAEK.L	U	1	Oxidation (M)	571.6276	1711.8609	1711.8563	2.65	0	(56)	3.4e-005	1	15062
	K.DDPSKPVHLTAFLGYK.A	U	1		894.4681	1786.9217	1786.9254	-2.05	0	70	1e-006	1	16282
	K.DDPSKPVHLTAFLGYK.A	U	1		596.6503	1786.9292	1786.9254	2.11	0	(45)	0.0003	1	16286
	K.KAHL->M<-EIQVNGGTVAEK.L	U	1	Oxidation (M)	920.9838	1839.9531	1839.9513	1.00	1	89	1e-008	1	16974
	K.KAHL->M<-EIQVNGGTVAEK.L	U	1	Oxidation (M)	614.3252	1839.9538	1839.9513	1.36	1	(48)	0.00013	1	16975
	K.SFPKDDPSKPVHLTAFLGYK.A	U	6		749.7322	2246.1747	2246.1736	0.52	1	(39)	0.00082	1	20389
	K.SFPKDDPSKPVHLTAFLGYK.A	U	3		1124.0964	2246.1783	2246.1736	2.13	1	44	0.00024	1	20394
	K.SFPKDDPSKPVHLTAFLGYK.A	U	7		562.5526	2246.1813	2246.1736	3.47	1	(38)	0.0011	1	20400
	K.AHLMEIQVNGGTVAEKLDWAR.E	U	1		780.0732	2337.1979	2337.1899	3.41	1	(63)	4e-006	1	20951
	K.AHL->M<-EIQVNGGTVAEKLDWAR.E	U	1	Oxidation (M)	1177.5980	2353.1815	2353.1848	-1.43	1	(72)	4.4e-007	1	21014
	K.AHL->M<-EIQVNGGTVAEKLDWAR.E	U	1	Oxidation (M)	589.3039	2353.1865	2353.1848	0.68	1	97	1.5e-009	1	21015
	K.AHL->M<-EIQVNGGTVAEKLDWAR.E	U	2	Oxidation (M)	785.4071	2353.1995	2353.1848	6.22	1	(79)	9.7e-008	1	21017
	K.SINPLGGFVHYGEVTNDFVMLK.G	U	1		1219.1210	2436.2274	2436.2148	5.17	0	57	1.5e-005	1	21418
	K.SINPLGGFVHYGEVTNDFV->M<-LK.G	U	1	Oxidation (M)	818.4111	2452.2114	2452.2097	0.69	0	(46)	0.0002	1	21495
	K.SINPLGGFVHYGEVTNDFV->M<-LK.G	U	1	Oxidation (M)	1227.1143	2452.2140	2452.2097	1.74	0	(47)	0.00019	1	21496
	R.LEQQVPVNQVFGQDEMIDVIGVTK.G	U	1		1343.6957	2685.3768	2685.3684	3.13	0	(64)	2.6e-006	1	22460
	R.LEQQVPVNQVFGQDEMIDVIGVTK.G	U	1		896.1329	2685.3770	2685.3684	3.19	0	(70)	5.7e-007	1	22461
	R.LEQQVPVNQVFGQDE->M<-IDVIGVTK.G	U	2	Oxidation (M)	901.4617	2701.3634	2701.3633	0.02	0	(65)	2e-006	1	22550
	R.LEQQVPVNQVFGQDE->M<-IDVIGVTK.G	U	2	Oxidation (M)	1351.6921	2701.3697	2701.3633	2.38	0	81	5.2e-008	1	22551
	R.ERLEQQVPVNQVFGQDEMIDVIGVTK.G	U	1		991.1793	2970.5160	2970.5121	1.30	1	77	1.3e-007	1	23403
	R.ERLEQQVPVNQVFGQDE->M<-IDVIGVTK.G	U	4	Oxidation (M)	996.5116	2986.5130	2986.5070	2.00	1	(63)	2.9e-006	1	23424
	R.ERLEQQVPVNQVFGQDE->M<-IDVIGVTK.G	U	2	Oxidation (M)	1494.2667	2986.5189	2986.5070	3.98	1	(66)	1.6e-006	1	23427
P26599	Polypyrimidine tract-binding protein 1 OS=Homo sapiens OX=9606 GN=PTBP1 PE=1 SV=1	57357	1927	50(45)	21(18)	4.63	60%	P26599_uniprot
	Peptide	Unique	Matches	Modification	Observed	Mr(expt)	Mr(calc)	ppm	Miss	Score	Expect	Rank	Query
	K.IITFTK.N		1		361.7267	721.4388	721.4374	1.92	0	11	0.096	1	102
	K.LTSLNVK.Y		1		387.7409	773.4673	773.4647	3.41	0	16	0.2	1	426
	K.VTNLLMLK.G		1		466.2874	930.5603	930.5572	3.38	0	(44)	0.00018	1	1840
	K.VTNLL->M<-LK.G		3	Oxidation (M)	474.2853	946.5561	946.5521	4.23	0	52	3e-005	1	2033
	K.HQNVQLPR.E	U	1		496.2740	990.5334	990.5359	-2.56	0	41	0.00075	1	2561
	K.DYGNSPLHR.F	U	1		353.5045	1057.4916	1057.4941	-2.40	0	57	1.4e-005	1	3513
	K.DYGNSPLHR.F	U	1		529.7540	1057.4935	1057.4941	-0.56	0	(44)	0.0003	1	3514
	K.VLFSSNGGVVK.G	U	1		553.8154	1105.6162	1105.6132	2.73	0	31	0.0067	1	4272
	R.IDFSKLTSLNVK.Y		1		455.5982	1363.7727	1363.7711	1.18	1	11	0.34	1	8967
	R.GQPIYIQFSNHK.E	U	3		716.3735	1430.7325	1430.7306	1.32	0	54	5.3e-005	1	10228
	R.GQPIYIQFSNHK.E	U	2		477.9185	1430.7336	1430.7306	2.10	0	(39)	0.0018	1	10230
	K.LSLDGQNIYNACCTLR.I	U	4		949.4497	1896.8847	1896.8822	1.34	0	87	1.4e-008	1	17621
	K.LPIDVTEGEVISLGLPFGK.V	U	1		992.5550	1983.0954	1983.0929	1.30	0	92	2.4e-009	1	18569
	R.VTPQSLFILFGVYGDVQR.V	U	2		1020.0511	2038.0876	2038.0888	-0.57	0	120	6.5e-012	1	19017
	R.KLPIDVTEGEVISLGLPFGK.V	U	1		1056.6008	2111.1871	2111.1878	-0.33	1	103	9.9e-011	1	19502
	R.KLPIDVTEGEVISLGLPFGK.V	U	1		704.7402	2111.1989	2111.1878	5.24	1	(6)	0.41	1	19504
	R.EGQEDQGLTKDYGNSPLHR.F	U	1		1072.4967	2142.9788	2142.9930	-6.61	1	(68)	1e-006	1	19746
	R.EGQEDQGLTKDYGNSPLHR.F	U	1		715.3391	2142.9955	2142.9930	1.16	1	69	9.7e-007	1	19748
	R.EGQEDQGLTKDYGNSPLHR.F	U	1		536.7570	2142.9990	2142.9930	2.78	1	(46)	0.00019	1	19749
	K.NNQFQALLQYADPVSAQHAK.L	U	1		748.3784	2242.1133	2242.1131	0.09	0	(55)	2.8e-005	1	20351
	K.NNQFQALLQYADPVSAQHAK.L	U	1		1122.0642	2242.1139	2242.1131	0.36	0	79	9.7e-008	1	20352
	R.IAIPGLAGAGNSVLLVSNLNPER.V	U	2		759.0999	2274.2779	2274.2695	3.67	0	(97)	3.6e-010	1	20581
	R.IAIPGLAGAGNSVLLVSNLNPER.V	U	1		1138.1462	2274.2779	2274.2695	3.69	0	111	1.4e-011	1	20582
	R.IIVENLFYPVTLDVLHQIFSK.F	U	1		1244.6956	2487.3766	2487.3777	-0.47	0	(22)	0.0089	1	21656
	R.IIVENLFYPVTLDVLHQIFSK.F	U	1		830.1337	2487.3794	2487.3777	0.66	0	69	1.5e-007	1	21657
	K.NFQNIFPPSATLHLSNIPPSVSEEDLK.V	U	3		998.8461	2993.5166	2993.5134	1.05	0	60	6e-006	1	23446
	K.GKNQAFIE->M<-NTEEAANT->M<-VNYYTSVTPVLR.G	U	4	2 Oxidation (M)	1141.8857	3422.6354	3422.6122	6.77	1	87	1e-008	1	24031
	K.->M<-ALIQ->M<-GSVEEAVQALIDLHNHDLGENHHLR.V	U	1	2 Oxidation (M)	705.3517	3521.7220	3521.7143	2.18	0	(53)	1.9e-005	1	24118
	K.->M<-ALIQ->M<-GSVEEAVQALIDLHNHDLGENHHLR.V	U	1	2 Oxidation (M)	587.9611	3521.7227	3521.7143	2.37	0	(46)	0.0001	1	24119
	K.->M<-ALIQ->M<-GSVEEAVQALIDLHNHDLGENHHLR.V	U	1	2 Oxidation (M)	881.4387	3521.7255	3521.7143	3.18	0	76	1.2e-007	1	24120
	R.K->M<-ALIQ->M<-GSVEEAVQALIDLHNHDLGENHHLR.V	U	1	2 Oxidation (M)	609.3100	3649.8163	3649.8093	1.93	1	35	0.0015	1	24218
	R.K->M<-ALIQ->M<-GSVEEAVQALIDLHNHDLGENHHLR.V	U	1	2 Oxidation (M)	730.9717	3649.8220	3649.8093	3.49	1	(26)	0.013	1	24219
	R.AQAALQAVNSVQSGNLALAASAAAVDAG->M<-A->M<-AGQSPVLR.I	U	1	2 Oxidation (M)	1238.2920	3711.8541	3711.8672	-3.52	0	93	2.3e-009	1	24267
	R.AQAALQAVNSVQSGNLALAASAAAVDAG->M<-A->M<-AGQSPVLR.I	U	1	2 Oxidation (M)	928.9744	3711.8686	3711.8672	0.38	0	(90)	4e-009	1	24268
	R.AQAALQAVNSVQSGNLALAASAAAVDAG->M<-A->M<-AGQSPVLR.I	U	1	2 Oxidation (M)	743.3828	3711.8777	3711.8672	2.82	0	(74)	1.5e-007	1	24269
P06748	Nucleophosmin OS=Homo sapiens OX=9606 GN=NPM1 PE=1 SV=2	32726	1910	65(53)	15(14)	12.57	54%	P06748_uniprot
	Peptide	Unique	Matches	Modification	Observed	Mr(expt)	Mr(calc)	ppm	Miss	Score	Expect	Rank	Query
	K.VTLATLK.M	U	9		373.2448	744.4749	744.4745	0.56	0	40	0.00011	1	232
	K.FINYVK.N	U	8		392.2243	782.4340	782.4327	1.69	0	26	0.022	1	478
	K.LLSISGKR.S	U	1		437.2789	872.5432	872.5443	-1.31	1	41	0.00031	1	1282
	K.GPSSVEDIK.A	U	1		466.2400	930.4655	930.4658	-0.36	0	59	2.6e-005	1	1835
	K.GPSSVEDIKAK.M	U	1		377.5391	1129.5954	1129.5979	-2.16	1	54	5.9e-005	1	4714
	K.VEAKFINYVK.N	U	1		605.8466	1209.6786	1209.6757	2.34	1	9	0.8	1	6121
	K.TPKGPSSVEDIK.A	U	1		629.3406	1256.6666	1256.6612	4.28	1	25	0.036	1	7024
	K.MQASIEKGGSLPK.V	U	1		673.3610	1344.7075	1344.7071	0.28	1	27	0.027	1	8577
	K.VDNDENEHQLSLR.T	U	4		784.8699	1567.7252	1567.7226	1.62	0	116	1.9e-011	1	12622
	K.VDNDENEHQLSLR.T	U	3		523.5829	1567.7268	1567.7226	2.68	0	(87)	1.7e-008	1	12624
	R.MTDQEAIQDLWQWR.K	U	1		910.4251	1818.8357	1818.8359	-0.13	0	(83)	5.4e-008	1	16696
	R.->M<-TDQEAIQDLWQWR.K	U	4	Oxidation (M)	918.4235	1834.8325	1834.8308	0.91	0	127	3.4e-012	1	16878
	R.->M<-TDQEAIQDLWQWR.K	U	1	Oxidation (M)	612.6187	1834.8343	1834.8308	1.89	0	(52)	9.5e-005	1	16880
	R.->M<-TDQEAIQDLWQWRK.S	U	5	Oxidation (M)	655.3167	1962.9283	1962.9258	1.28	1	(72)	5.1e-007	1	18369
	R.->M<-TDQEAIQDLWQWRK.S	U	1	Oxidation (M)	982.4716	1962.9286	1962.9258	1.42	1	82	5.4e-008	1	18370
	K.DELHIVEAEA->M<-NYEGSPIK.V	U	2	Oxidation (M)	1081.0092	2160.0038	2160.0045	-0.32	0	67	1.5e-006	1	19847
	K.DELHIVEAEA->M<-NYEGSPIK.V	U	3	Oxidation (M)	721.0108	2160.0106	2160.0045	2.83	0	(65)	2.6e-006	1	19852
	K.MSVQPTVSLGGFEITPPVVLR.L	U	1		1114.1129	2226.2113	2226.2083	1.36	0	(82)	2.1e-008	1	20256
	K.MSVQPTVSLGGFEITPPVVLR.L	U	1		743.0780	2226.2122	2226.2083	1.76	0	(36)	0.00089	1	20257
	K.->M<-SVQPTVSLGGFEITPPVVLR.L	U	2	Oxidation (M)	1122.1085	2242.2025	2242.2032	-0.30	0	108	9.7e-011	1	20359
	K.->M<-SVQPTVSLGGFEITPPVVLR.L	U	2	Oxidation (M)	748.4117	2242.2132	2242.2032	4.48	0	(62)	3.2e-006	1	20362
	R.TVSLGAGAKDELHIVEAEAMNYEGSPIK.V	U	1		977.1592	2928.4557	2928.4538	0.64	1	94	2.7e-009	1	23284
	R.TVSLGAGAKDELHIVEAEAMNYEGSPIK.V	U	1		733.1214	2928.4565	2928.4538	0.91	1	(44)	0.00026	1	23285
	R.TVSLGAGAKDELHIVEAEAMNYEGSPIK.V	U	1		1465.2356	2928.4566	2928.4538	0.96	1	(63)	2.8e-006	1	23286
	R.TVSLGAGAKDELHIVEAEA->M<-NYEGSPIK.V	U	2	Oxidation (M)	982.4883	2944.4430	2944.4488	-1.95	1	(64)	2.1e-006	1	23322
	R.TVSLGAGAKDELHIVEAEA->M<-NYEGSPIK.V	U	4	Oxidation (M)	737.1182	2944.4438	2944.4488	-1.68	1	(39)	0.00066	1	23323
	R.TVSLGAGAKDELHIVEAEA->M<-NYEGSPIK.V	U	1	Oxidation (M)	1473.2330	2944.4515	2944.4488	0.93	1	(53)	2.7e-005	1	23326
	K.CGSGPVHISGQHLVAVEEDAESEDEEEEDVKLLSISGK.R	U	1		1020.4827	4077.9016	4077.8961	1.35	1	42	0.00021	1	24394
	K.CGSGPVHISGQHLVAVEEDAESEDEEEEDVKLLSISGK.R	U	1		816.5880	4077.9037	4077.8961	1.87	1	(14)	0.13	1	24395
P46777	60S ribosomal protein L5 OS=Homo sapiens OX=9606 GN=RPL5 PE=1 SV=3	34569	1896	90(72)	19(16)	28.80	49%	P46777_uniprot
	Peptide	Unique	Matches	Modification	Observed	Mr(expt)	Mr(calc)	ppm	Miss	Score	Expect	Rank	Query
	K.QFSQYIK.N	U	1		457.2433	912.4720	912.4705	1.60	0	22	0.062	1	1641
	K.EFNAEVHR.K	U	1		501.2424	1000.4702	1000.4726	-2.44	0	39	0.001	1	2696
	R.FPGYDSESK.E	U	2		515.2310	1028.4474	1028.4451	2.22	0	39	0.00047	1	3093
	R.LLNRFG->M<-DK.I	U	1	Oxidation (M)	555.2913	1108.5681	1108.5699	-1.64	1	4	3.7	3	4332
	K.EFNAEVHRK.H	U	1		377.1963	1128.5670	1128.5676	-0.56	1	(17)	0.23	1	4694
	K.EFNAEVHRK.H	U	1		565.2916	1128.5686	1128.5676	0.87	1	35	0.0038	1	4695
	K.RFPGYDSESK.E	U	3		593.2792	1184.5438	1184.5462	-2.03	1	48	0.00012	1	5660
	R.DIICQIAYAR.I	U	5		611.8179	1221.6212	1221.6176	2.96	0	55	4.3e-005	1	6375
	R.TTTGNKVFGALK.G	U	1		618.8446	1235.6746	1235.6874	-10.31	1	3	4.4	3	6594
	K.GAVDGGLSIPHSTK.R	U	3		446.9051	1337.6935	1337.6939	-0.30	0	(60)	1.4e-005	1	8445
	K.GAVDGGLSIPHSTK.R	U	9		669.8543	1337.6941	1337.6939	0.10	0	85	3.6e-008	1	8447
	K.HIMGQNVADYMR.Y	U	2		717.8342	1433.6539	1433.6544	-0.32	0	(66)	1.6e-006	1	10261
	K.HIMGQNVADYMR.Y	U	2		478.8941	1433.6605	1433.6544	4.25	0	(35)	0.0023	1	10264
	K.HIMGQNVADY->M<-R.Y	U	1	Oxidation (M)	725.8322	1449.6499	1449.6493	0.40	0	(15)	0.17	1	10577
	K.HI->M<-GQNVADYMR.Y	U	3	Oxidation (M)	725.8332	1449.6518	1449.6493	1.75	0	71	4.3e-007	1	10579
	K.HI->M<-GQNVADY->M<-R.Y	U	1	2 Oxidation (M)	733.8270	1465.6395	1465.6442	-3.21	0	(43)	0.0002	1	10886
	K.HI->M<-GQNVADY->M<-R.Y	U	1	2 Oxidation (M)	489.5550	1465.6431	1465.6442	-0.73	0	(41)	0.00037	1	10887
	K.GAVDGGLSIPHSTKR.F	U	2		747.9057	1493.7968	1493.7950	1.21	1	61	7.1e-006	1	11377
	K.GAVDGGLSIPHSTKR.F	U	1		498.9397	1493.7974	1493.7950	1.55	1	(33)	0.0038	1	11378
	R.YLMEEDEDAYKK.Q	U	5		767.3433	1532.6721	1532.6704	1.09	1	56	8.1e-006	1	11975
	R.YLMEEDEDAYKK.Q	U	1		511.8983	1532.6729	1532.6704	1.63	1	(46)	9.4e-005	1	11976
	R.YL->M<-EEDEDAYKK.Q	U	1	Oxidation (M)	517.2222	517.2222	1548.6447	-13.34	1	(7)	0.34	2	12267
	R.YL->M<-EEDEDAYKK.Q	U	2	Oxidation (M)	775.3319	775.3319	1548.6493	-10.38	1	(38)	0.0003	2	12268
	R.KHIMGQNVADYMR.Y	U	1		521.5909	1561.7508	1561.7493	0.95	1	(24)	0.049	1	12490
	K.NSVTPDMMEEMYK.K	U	1		787.8311	1573.6477	1573.6462	0.93	0	38	0.00025	1	12744
	R.KHI->M<-GQNVADYMR.Y	U	1	Oxidation (M)	526.9217	1577.7432	1577.7442	-0.64	1	(20)	0.1	1	12817
	K.NSVTPD->M<-MEEMYK.K	U	2	Oxidation (M)	795.8275	1589.6405	1589.6411	-0.43	0	(4)	0.5	1	13058
	K.NSVTPDM->M<-EEMYK.K	U	1	Oxidation (M)	795.8288	1589.6430	1589.6411	1.20	0	(10)	0.12	1	13059
	R.KHI->M<-GQNVADY->M<-R.Y	U	1	2 Oxidation (M)	532.2530	1593.7371	1593.7392	-1.27	1	38	0.0012	1	13135
	R.KHI->M<-GQNVADY->M<-R.Y	U	1	2 Oxidation (M)	797.8760	1593.7374	1593.7392	-1.10	1	(37)	0.0015	1	13136
	K.NSVTPD->M<-->M<-EE->M<-YK.K	U	1	3 Oxidation (M)	811.8202	1621.6259	1621.6310	-3.10	0	(26)	0.0022	1	13656
	R.VTNRDIICQIAYAR.I	U	3		846.9484	1691.8822	1691.8777	2.64	1	72	6.6e-007	1	14723
	R.VTNRDIICQIAYAR.I	U	2		564.9686	1691.8841	1691.8777	3.76	1	(48)	0.00014	1	14724
	K.NSVTPDM->M<-EEMYKK.A	U	1	Oxidation (M)	859.8748	1717.7350	1717.7361	-0.66	1	(22)	0.021	1	15172
	K.NSVTPD->M<-->M<-EEMYKK.A	U	1	2 Oxidation (M)	867.8699	1733.7253	1733.7310	-3.29	1	(17)	0.039	1	15431
	K.NSVTPD->M<-->M<-EE->M<-YKK.A	U	1	3 Oxidation (M)	584.2476	1749.7210	1749.7259	-2.80	1	32	0.00085	1	15668
	K.NSVTPD->M<-->M<-EE->M<-YKK.A	U	1	3 Oxidation (M)	875.8683	1749.7220	1749.7259	-2.23	1	(28)	0.0023	1	15669
	R.IEGDMIVCAAYAHELPK.Y	U	3		958.9675	1915.9204	1915.9172	1.68	0	(55)	3e-005	1	17843
	R.IEGDMIVCAAYAHELPK.Y	U	4		639.6481	1915.9226	1915.9172	2.81	0	(50)	0.0001	1	17845
	K.VGLTNYAAAYCTGLLLAR.R	U	1		643.0098	1926.0077	1926.0033	2.27	0	(91)	6.8e-009	1	17952
	K.VGLTNYAAAYCTGLLLAR.R	U	3		964.0126	1926.0106	1926.0033	3.79	0	95	2.2e-009	1	17953
	R.IEGD->M<-IVCAAYAHELPK.Y	U	2	Oxidation (M)	966.9649	1931.9152	1931.9121	1.63	0	62	5.7e-006	1	18014
	R.IEGD->M<-IVCAAYAHELPK.Y	U	3	Oxidation (M)	644.9800	1931.9181	1931.9121	3.12	0	(56)	2.5e-005	1	18016
	R.FPGYDSESKEFNAEVHR.K	U	2		503.7353	2010.9123	2010.9072	2.56	1	(82)	3.8e-008	1	18793
	R.FPGYDSESKEFNAEVHR.K	U	3		671.3114	2010.9124	2010.9072	2.60	1	(77)	1.1e-007	1	18794
	R.FPGYDSESKEFNAEVHR.K	U	1		1006.4638	2010.9129	2010.9072	2.88	1	100	5.8e-010	1	18795
Q08211	ATP-dependent RNA helicase A OS=Homo sapiens OX=9606 GN=DHX9 PE=1 SV=4	142181	1884	85(70)	45(40)	2.41	35%	Q08211_uniprot
	Peptide	Unique	Matches	Modification	Observed	Mr(expt)	Mr(calc)	ppm	Miss	Score	Expect	Rank	Query
	K.LPIEPR.F	U	1		362.7212	723.4279	723.4279	-0.02	0	34	0.00099	1	110
	R.LGYIHR.N	U	1		379.7191	757.4237	757.4235	0.26	0	36	0.0047	1	333
	R.MLNMIR.Q	U	1		389.2095	776.4045	776.4037	1.08	0	29	0.015	1	434
	R.LNMATLR.M	U	1		409.7323	817.4500	817.4480	2.53	0	54	6.6e-005	1	745
	R.ISAVSVAER.V	U	2		466.2648	930.5151	930.5134	1.81	0	30	0.018	1	1838
	K.RLNMATLR.M	U	1		487.7831	973.5517	973.5491	2.71	1	17	0.26	2	2346
	R.LGGIGQFLAK.A	U	3		502.3018	1002.5891	1002.5862	2.87	0	52	2.7e-005	1	2733
	K.->M<-TPSYEIR.A	U	1	Oxidation (M)	506.7419	1011.4693	1011.4695	-0.18	0	33	0.0037	1	2832
	R.DFVNYLVR.I	U	4		513.2759	1024.5373	1024.5342	3.07	0	38	0.0017	1	3051
	K.LAQFEPSQR.Q	U	1		538.2806	1074.5466	1074.5458	0.76	0	51	0.00013	1	3744
	R.RISAVSVAER.V	U	1		363.2112	1086.6117	1086.6145	-2.60	1	(36)	0.0028	1	3945
	R.RISAVSVAER.V	U	1		544.3138	1086.6131	1086.6145	-1.29	1	43	0.00066	1	3946
	K.VFDPVPVGVTK.V	U	2		579.3343	1156.6541	1156.6492	4.24	0	30	0.0075	1	5177
	K.NFLYAWCGK.R	U	1		579.7747	1157.5349	1157.5328	1.81	0	30	0.0081	1	5186
	R.DVVQAYPEVR.I	U	1		588.3074	1174.6003	1174.5982	1.76	0	25	0.045	1	5506
	R.GANLKDYYSR.K	U	1		593.7966	1185.5786	1185.5778	0.66	1	38	0.0017	1	5682
	R.VAFERGEEPGK.S	U	1		406.8754	1217.6043	1217.6040	0.20	1	18	0.21	1	6293
	R.TPLHEIALSIK.L	U	1		407.9121	1220.7146	1220.7128	1.43	0	(43)	0.00012	1	6363
	R.TPLHEIALSIK.L	U	2		611.3649	1220.7152	1220.7128	1.92	0	49	3.2e-005	1	6364
	R.AAMEALVVEVTK.Q	U	1		630.8487	1259.6828	1259.6795	2.64	0	42	0.00082	1	7085
	R.AA->M<-EALVVEVTK.Q	U	1	Oxidation (M)	638.8433	1275.6720	1275.6744	-1.92	0	(13)	0.69	1	7373
	R.KVFDPVPVGVTK.V	U	1		643.3799	1284.7452	1284.7442	0.78	1	53	2.6e-005	1	7529
	K.LAAQSCALSLVR.Q	U	2		644.8575	1287.7005	1287.6969	2.83	0	75	3.5e-007	1	7575
	K.NFLYAWCGKR.K	U	1		657.8241	1313.6336	1313.6339	-0.19	1	28	0.013	1	7994
	K.ETPFELIEALLK.Y	U	1		701.8952	1401.7758	1401.7755	0.25	0	29	0.011	1	9700
	R.LETH->M<-TPE->M<-FR.T	U	2	2 Oxidation (M)	712.3209	1422.6273	1422.6272	0.09	0	13	0.28	1	10052
	R.LETH->M<-TPE->M<-FR.T	U	1	2 Oxidation (M)	475.2173	1422.6300	1422.6272	2.02	0	(7)	1	1	10053
	R.YQILPLHSQIPR.E	U	4		732.9192	1463.8238	1463.8249	-0.71	0	(39)	0.00049	1	10850
	R.YQILPLHSQIPR.E	U	5		488.9503	1463.8290	1463.8249	2.80	0	41	0.00034	1	10858
	K.HLE->M<-NPHFGSHR.Y	U	1	Oxidation (M)	493.2294	1476.6664	1476.6681	-1.14	0	(57)	1.5e-005	1	11061
	K.HLE->M<-NPHFGSHR.Y	U	1	Oxidation (M)	739.3406	1476.6666	1476.6681	-0.98	0	61	6.3e-006	1	11062
	K.HLE->M<-NPHFGSHR.Y	U	1	Oxidation (M)	370.1743	1476.6681	1476.6681	-0.00	0	(45)	0.00024	1	11063
	R.GISHVIVDEIHER.D	U	2		752.3999	1502.7852	1502.7841	0.74	0	(38)	0.0014	1	11483
	R.GISHVIVDEIHER.D	U	2		501.9359	1502.7860	1502.7841	1.24	0	46	0.00021	1	11485
	R.VRPGFCFHLCSR.A	U	1		384.6903	1534.7321	1534.7286	2.32	0	26	0.027	1	12031
	R.VRPGFCFHLCSR.A	U	1		768.3758	1534.7370	1534.7286	5.51	0	(16)	0.3	1	12032
	K->.<-QPAIISQLDPVNER.M	U	1	Gln->pyro-Glu (N-term Q)	781.9152	1561.8159	1561.8100	3.76	0	42	0.00067	1	12501
	K.LQISHEAAACITGLR.A	U	1		820.4352	1638.8559	1638.8512	2.91	0	(39)	0.0011	1	13929
	K.LQISHEAAACITGLR.A	U	1		547.2927	1638.8562	1638.8512	3.05	0	71	8.5e-007	1	13930
	K.VQSDGQIVLVDDWIK.L	U	1		857.9563	1713.8980	1713.8938	2.50	0	71	8.9e-007	1	15092
	K.GMTLVTPLQLLLFASK.K	U	1		866.5077	1731.0008	1731.0005	0.21	0	45	4.4e-005	1	15399
	R.ELDALDANDELTPLGR.I	U	2		871.4354	1740.8562	1740.8530	1.83	0	68	1.5e-006	1	15559
	R->.<-QLYHLGVVEAYSGLTK.K	U	1	Gln->pyro-Glu (N-term Q)	587.6473	1759.9200	1759.9145	3.14	0	(37)	0.0019	1	15849
	R.QLYHLGVVEAYSGLTK.K	U	1		889.4780	1776.9414	1776.9410	0.20	0	89	8.2e-009	1	16121
	R.QLYHLGVVEAYSGLTK.K	U	1		593.3219	1776.9439	1776.9410	1.60	0	(62)	4.7e-006	1	16122
	K.KVQSDGQIVLVDDWIK.L	U	1		615.0054	1841.9945	1841.9887	3.12	1	(36)	0.0017	1	17012
	K.KVQSDGQIVLVDDWIK.L	U	1		922.0065	1841.9984	1841.9887	5.25	1	89	7.7e-009	1	17014
	R->.<-QISRPSAAGINL->M<-IGSTR.Y	U	2	Gln->pyro-Glu (N-term Q); Oxidation (M)	935.9960	1869.9775	1869.9731	2.37	0	(37)	0.0014	1	17272
	K.G->M<-TLVTPLQLLLFASKK.V	U	1	Oxidation (M)	626.0397	1875.0974	1875.0903	3.75	1	79	1.2e-008	1	17334
	R.QISRPSAAGINL->M<-IGSTR.Y	U	1	Oxidation (M)	630.0087	1887.0044	1886.9996	2.52	0	48	0.00012	1	17489
	K.AIEPPPLDAVIEAEHTLR.E	U	1		986.0294	1970.0443	1970.0473	-1.51	0	70	6.9e-007	1	18456
	K.AIEPPPLDAVIEAEHTLR.E	U	1		657.6907	1970.0502	1970.0473	1.49	0	(60)	7.4e-006	1	18457
	R.YQILPLHSQIPREEQR.K	U	1		669.6997	2006.0771	2006.0697	3.69	1	7	1.2	1	18775
	K.TTQVPQFILDDFIQNDR.A	U	1		1025.5153	2049.0160	2049.0167	-0.38	0	62	5.5e-006	1	19110
	R.FSDHVALLSVFQAWDDAR.M	U	1		1039.0118	2076.0091	2076.0065	1.27	0	83	5e-008	1	19241
	R.FSDHVALLSVFQAWDDAR.M	U	1		693.0104	2076.0093	2076.0065	1.35	0	(61)	7.5e-006	1	19242
	K.LFTAHNN->M<-TNYATVWASK.T	U	1	Oxidation (M)	1042.9973	2083.9801	2083.9785	0.73	0	54	3.5e-005	1	19300
	K.LFTAHNN->M<-TNYATVWASK.T	U	1	Oxidation (M)	695.6679	2083.9817	2083.9785	1.52	0	(21)	0.07	1	19301
	K.AENNSEVGASGYGVPGPTWDR.G	U	2		1081.9918	2161.9691	2161.9665	1.21	0	107	1e-010	1	19862
	R.LS->M<-SQLNEKETPFELIEALLK.Y	U	1	Oxidation (M)	817.1034	2448.2885	2448.2821	2.61	1	58	7.9e-006	1	21476
	R.AAMEALVVEVTKQPAIISQLDPVNER.M	U	1		1411.2614	2820.5081	2820.5055	0.94	1	(37)	0.00057	1	23002
	R.AA->M<-EALVVEVTKQPAIISQLDPVNER.M	U	1	Oxidation (M)	946.5120	2836.5141	2836.5004	4.81	1	46	6.7e-005	1	23051
	K.AIEPPPLDAVIEAEHTLRELDALDANDELTPLGR.I	U	1		924.2299	3692.8906	3692.8897	0.24	1	11	0.33	1	24246
P60709	Actin, cytoplasmic 1 OS=Homo sapiens OX=9606 GN=ACTB PE=1 SV=1	42052	1880	94(75)	24(22)	13.11	69%	P60709_uniprot
P63261	Actin, cytoplasmic 2 OS=Homo sapiens OX=9606 GN=ACTG1 PE=1 SV=1	42108	1880	94(75)	24(22)		69%	P63261_uniprot
	Peptide	Unique	Matches	Modification	Observed	Mr(expt)	Mr(calc)	ppm	Miss	Score	Expect	Rank	Query
	K.IIAPPER.K		1		398.2394	794.4643	794.4650	-0.86	0	36	0.0014	1	572
	K.RGILTLK.Y		1		400.7716	799.5286	799.5280	0.82	1	32	0.0034	1	614
	K.AGFAGDDAPR.A		1		488.7280	975.4415	975.4410	0.51	0	60	7.7e-006	1	2370
	R.DLTDYLMK.I		2		499.7477	997.4809	997.4790	1.85	0	(26)	0.025	1	2644
	R.DLTDYL->M<-K.I		1	Oxidation (M)	507.7459	1013.4772	1013.4739	3.23	0	30	0.0073	1	2853
	K.IKIIAPPER.K		1		518.8302	1035.6458	1035.6440	1.76	1	38	0.00023	1	3245
	R.GYSFTTTAER.E	U	3		566.7678	1131.5211	1131.5197	1.27	0	35	0.002	1	4736
	K.EITALAPSTMK.I		2		581.3142	1160.6139	1160.6111	2.40	0	(33)	0.0079	1	5228
	K.EITALAPST->M<-K.I		8	Oxidation (M)	589.3113	1176.6080	1176.6060	1.70	0	44	0.00067	1	5540
	K.DSYVGDEAQSK.R		1		599.7640	1197.5134	1197.5150	-1.29	0	41	0.00035	1	5921
	R.AVFPSIVGRPR.H		8		400.2408	1197.7007	1197.6982	2.06	0	(36)	0.0017	1	5931
	R.AVFPSIVGRPR.H		4		599.8582	1197.7019	1197.6982	3.06	0	52	3.6e-005	1	5940
	K.DSYVGDEAQSKR.G		1		677.8148	1353.6150	1353.6161	-0.81	1	50	8.1e-005	1	8758
	K.DSYVGDEAQSKR.G		1		452.2134	1353.6184	1353.6161	1.71	1	(6)	2.2	1	8759
	K->.<-QEYDESGPSIVHR.K		3	Gln->pyro-Glu (N-term Q)	750.3435	1498.6725	1498.6688	2.42	0	(56)	1.6e-005	1	11432
	K.IWHHTFYNELR.V		1		758.3801	1514.7457	1514.7419	2.54	0	34	0.0041	1	11661
	K.IWHHTFYNELR.V		2		505.9234	1514.7483	1514.7419	4.24	0	(22)	0.067	1	11663
	K.QEYDESGPSIVHR.K		1		758.8544	1515.6943	1515.6954	-0.70	0	67	1.6e-006	1	11689
	K.QEYDESGPSIVHR.K		1		506.2403	1515.6990	1515.6954	2.36	0	(54)	3.5e-005	1	11690
	R.LDLAGRDLTDYLMK.I		1		541.9533	1622.8381	1622.8338	2.67	1	(12)	0.55	1	13680
	R.LDLAGRDLTDYLMK.I		1		812.4280	1622.8414	1622.8338	4.71	1	33	0.0047	1	13682
	R.GYSFTTTAEREIVR.D	U	1		543.9471	1628.8196	1628.8158	2.31	1	(19)	0.14	1	13775
	R.GYSFTTTAEREIVR.D	U	1		815.4176	1628.8206	1628.8158	2.96	1	24	0.051	1	13776
	R.LDLAGRDLTDYL->M<-K.I		2	Oxidation (M)	820.4235	1638.8325	1638.8287	2.32	1	(28)	0.018	1	13924
	R.LDLAGRDLTDYL->M<-K.I		1	Oxidation (M)	547.2858	1638.8357	1638.8287	4.25	1	(9)	1.4	1	13925
	K.QEYDESGPSIVHRK.C		1		548.9371	1643.7896	1643.7903	-0.47	1	16	0.23	1	13997
	K.SYELPDGQVITIGNER.F		6		895.9503	1789.8860	1789.8846	0.75	0	107	2.2e-010	1	16321
	R.VAPEEHPVLLTEAPLNPK.A	U	7		652.0268	1953.0585	1953.0571	0.74	0	(45)	0.00017	1	18280
	R.VAPEEHPVLLTEAPLNPK.A	U	5		977.5372	1953.0598	1953.0571	1.38	0	68	8.8e-007	1	18281
	K.DLYANTVLSGGTT->M<-YPGIADR.M	U	4	Oxidation (M)	1116.0388	2230.0631	2230.0576	2.46	0	126	2.1e-012	1	20276
	K.DLYANTVLSGGTT->M<-YPGIADR.M	U	2	Oxidation (M)	744.3621	2230.0644	2230.0576	3.03	0	(60)	7.8e-006	1	20278
	R.KDLYANTVLSGGTT->M<-YPGIADR.M	U	1	Oxidation (M)	787.0591	2358.1554	2358.1526	1.21	1	72	5.7e-007	1	21041
	R.KDLYANTVLSGGTT->M<-YPGIADR.M	U	1	Oxidation (M)	1180.0880	2358.1615	2358.1526	3.78	1	(72)	5.9e-007	1	21042
	R.HQGV->M<-VG->M<-GQKDSYVGDEAQSK.R		1	2 Oxidation (M)	795.0256	2382.0551	2382.0580	-1.25	1	57	8.6e-006	1	21148
	R.HQGV->M<-VG->M<-GQKDSYVGDEAQSK.R		1	2 Oxidation (M)	596.5215	2382.0568	2382.0580	-0.51	1	(16)	0.11	1	21149
	K.LCYVALDFEQEMATAASSSSLEK.S		1		850.7292	2549.1657	2549.1665	-0.30	0	4	1.8	1	21890
	R.TTGIVMDSGDGVTHTVPIYEGYALPHAILR.L	U	1		796.6585	3182.6047	3182.6071	-0.74	0	(45)	0.00016	1	23778
	R.TTGIVMDSGDGVTHTVPIYEGYALPHAILR.L	U	2		1061.8763	3182.6072	3182.6071	0.04	0	(40)	0.00059	1	23780
	R.TTGIV->M<-DSGDGVTHTVPIYEGYALPHAILR.L	U	5	Oxidation (M)	1067.2103	3198.6092	3198.6020	2.25	0	58	8e-006	1	23805
	R.TTGIV->M<-DSGDGVTHTVPIYEGYALPHAILR.L	U	3	Oxidation (M)	800.6607	3198.6137	3198.6020	3.68	0	(41)	0.00037	1	23808
	R.CPEALFQPSFLG->M<-ESCGIHETTFNSI->M<-K.C	U	1	2 Oxidation (M)	1088.4904	3262.4493	3262.4443	1.51	0	39	0.00039	1	23874
	R.FRCPEALFQPSFLG->M<-ESCGIHETTFNSI->M<-K.C	U	1	2 Oxidation (M)	1189.5414	3565.6023	3565.6139	-3.24	1	52	1.3e-005	1	24151
	R.FRCPEALFQPSFLG->M<-ESCGIHETTFNSI->M<-K.C	U	1	2 Oxidation (M)	892.4125	3565.6211	3565.6139	2.02	1	(30)	0.0025	1	24152
P18124	60S ribosomal protein L7 OS=Homo sapiens OX=9606 GN=RPL7 PE=1 SV=1	29264	1837	97(69)	23(19)	27.08	63%	P18124_uniprot
	Peptide	Unique	Matches	Modification	Observed	Mr(expt)	Mr(calc)	ppm	Miss	Score	Expect	Rank	Query
	K.LAFVIR.I	U	8		359.7347	717.4549	717.4537	1.58	0	56	3.5e-006	1	63
	R.NFAELK.I	U	1		361.1976	720.3806	720.3806	-0.04	0	32	0.0061	1	96
	K.VLQLLR.L		7		371.2534	740.4923	740.4908	1.95	0	39	0.0005	1	204
	K.ASINMLR.I	U	8		402.7244	803.4343	803.4323	2.47	0	58	3.2e-005	1	636
	K.ASIN->M<-LR.I	U	1	Oxidation (M)	410.7215	819.4284	819.4272	1.47	0	(36)	0.0032	1	753
	R.KVLQLLR.L	U	2		435.3013	868.5880	868.5858	2.59	1	39	0.00014	1	1229
	K.SVNELIYK.R	U	2		483.2703	964.5260	964.5229	3.16	0	18	0.16	1	2234
	R.GINGVSPKVR.K	U	1		513.8029	1025.5913	1025.5982	-6.72	1	7	1.1	3	3076
	R.IRGINGVSPK.V	U	1		520.8136	1039.6126	1039.6138	-1.12	1	12	0.26	1	3285
	R.QIFNGTFVK.L	U	2		527.2913	1052.5680	1052.5655	2.35	0	26	0.021	1	3472
	K.EVPAVPETLK.K	U	2		541.8087	1081.6029	1081.6019	0.90	0	33	0.0043	1	3860
	K.SVNELIYKR.G	U	1		374.5493	1120.6260	1120.6240	1.72	1	36	0.002	1	4553
	K.SVNELIYKR.G	U	7		561.3209	1120.6272	1120.6240	2.81	1	(30)	0.0074	1	4554
	R.IALTDNALIAR.S	U	6		585.8464	1169.6782	1169.6768	1.20	0	86	1.7e-008	1	5435
	K.AGNFYVPAEPK.L	U	4		596.8042	1191.5938	1191.5924	1.21	0	23	0.063	1	5788
	K.EVPAVPETLKK.K	U	4		605.8569	1209.6993	1209.6969	2.02	1	(16)	0.12	1	6125
	K.EVPAVPETLKK.K	U	1		404.2404	1209.6994	1209.6969	2.12	1	30	0.0043	1	6126
	K.EANNFLWPFK.L	U	1		633.3204	1264.6262	1264.6240	1.70	0	53	6e-005	1	7177
	R.KAGNFYVPAEPK.L	U	2		440.9030	1319.6872	1319.6874	-0.10	1	(32)	0.0077	1	8132
	R.KAGNFYVPAEPK.L	U	7		660.8512	1319.6878	1319.6874	0.37	1	79	1.6e-007	1	8133
	R.LRQIFNGTFVK.L	U	3		441.5925	1321.7556	1321.7507	3.73	1	(36)	0.00089	1	8172
	R.LRQIFNGTFVK.L	U	2		661.8853	1321.7561	1321.7507	4.09	1	44	0.00014	1	8173
	K.RIALTDNALIAR.S	U	2		663.8972	1325.7799	1325.7779	1.50	1	60	4.2e-006	1	8255
	R.FKEANNFLWPFK.L	U	2		770.9021	1539.7896	1539.7874	1.45	1	71	9.2e-007	1	12112
	R.FKEANNFLWPFK.L	U	2		514.2714	1539.7923	1539.7874	3.14	1	(35)	0.0031	1	12115
	R.IVEPYIAWGYPNLK.S	U	1		554.9688	1661.8846	1661.8817	1.75	0	(9)	0.92	1	14309
	R.IVEPYIAWGYPNLK.S	U	3		831.9505	1661.8864	1661.8817	2.86	0	45	0.00026	1	14310
	K.TTHFVEGGDAGNREDQINR.L	U	4		705.9963	2114.9672	2114.9730	-2.73	1	(24)	0.027	1	19537
	K.TTHFVEGGDAGNREDQINR.L	U	2		1058.4921	2114.9696	2114.9730	-1.59	1	54	2.1e-005	1	19540
	K.TTHFVEGGDAGNREDQINR.L	U	2		529.7500	2114.9709	2114.9730	-0.98	1	(31)	0.0044	1	19541
	K.YGIICMEDLIHEIYTVGK.R	U	1		1077.5310	2153.0475	2153.0537	-2.89	0	95	2.7e-009	1	19805
	K.YGIICMEDLIHEIYTVGK.R	U	1		718.6923	2153.0551	2153.0537	0.67	0	(90)	9.6e-009	1	19806
	K.YGIIC->M<-EDLIHEIYTVGK.R	U	1	Oxidation (M)	724.0245	2169.0516	2169.0486	1.39	0	(50)	0.0001	1	19895
	K.YGIICMEDLIHEIYTVGKR.F	U	1		578.2971	2309.1591	2309.1548	1.88	1	(69)	1e-006	1	20769
	K.YGIICMEDLIHEIYTVGKR.F	U	1		770.7274	2309.1604	2309.1548	2.45	1	(83)	3.9e-008	1	20770
	K.YGIIC->M<-EDLIHEIYTVGKR.F	U	1	Oxidation (M)	582.2957	2325.1538	2325.1497	1.75	1	86	2.4e-008	1	20880
P62241	40S ribosomal protein S8 OS=Homo sapiens OX=9606 GN=RPS8 PE=1 SV=2	24475	1819	75(51)	18(15)	15.83	62%	P62241_uniprot
	Peptide	Unique	Matches	Modification	Observed	Mr(expt)	Mr(calc)	ppm	Miss	Score	Expect	Rank	Query
	R.ADGYVLEGK.E	U	1		476.2442	950.4739	950.4709	3.16	0	21	0.11	1	2067
	K.ELEFYLR.K	U	6		485.2572	968.4998	968.4967	3.18	0	40	0.00092	1	2275
	K.ELEFYLRK.I	U	1		366.5392	1096.5956	1096.5917	3.61	1	19	0.12	1	4134
	K.ELEFYLRK.I	U	1		549.3051	1096.5957	1096.5917	3.65	1	(14)	0.38	1	4135
	K.YELGRPAANTK.I	U	1		407.2178	1218.6315	1218.6357	-3.42	0	(14)	0.63	1	6312
	K.YELGRPAANTK.I	U	1		610.3246	1218.6346	1218.6357	-0.86	0	61	1.1e-005	1	6313
	K.LTPEEEEILNK.K	U	6		657.8433	1313.6720	1313.6714	0.42	0	51	8.1e-005	1	7999
	R.KYELGRPAANTK.I	U	1		674.3709	1346.7273	1346.7306	-2.48	1	64	4e-006	1	8623
	R.KYELGRPAANTK.I	U	1		449.9165	1346.7278	1346.7306	-2.11	1	(22)	0.063	1	8625
	K.LTPEEEEILNKK.R	U	1		721.8925	1441.7704	1441.7664	2.77	1	27	0.022	1	10434
	K.NCIVLIDSTPYR.Q	U	5		725.8734	1449.7323	1449.7286	2.54	0	69	1.8e-006	1	10601
	K.ISSLLEEQFQQGK.L	U	7		753.8963	1505.7780	1505.7726	3.65	0	90	1.1e-008	1	11542
	K.LLACIASRPGQCGR.A	U	3		520.2698	1557.7875	1557.7868	0.46	0	(26)	0.029	1	12441
	K.LLACIASRPGQCGR.A	U	6		779.9016	1557.7885	1557.7868	1.13	0	40	0.0012	1	12444
	R->.<-QWYESHYALPLGR.K	U	1	Gln->pyro-Glu (N-term Q)	801.8909	1601.7672	1601.7627	2.82	0	(71)	1e-006	1	13288
	R.QWYESHYALPLGR.K	U	2		810.4012	1618.7878	1618.7892	-0.86	0	76	2.8e-007	1	13596
	R.QWYESHYALPLGR.K	U	5		540.6038	1618.7896	1618.7892	0.27	0	(38)	0.0019	1	13598
	R.IIDVVYNASNNELVR.T	U	8		859.9576	1717.9006	1717.8999	0.43	0	83	4.8e-008	1	15187
	R.IIDVVYNASNNELVR.T	U	2		573.6426	1717.9059	1717.8999	3.52	0	(74)	3.9e-007	1	15193
	R.LDVGNFSWGSECCTR.K	U	3		894.3795	1786.7445	1786.7403	2.33	0	108	3.1e-011	1	16276
	R.ADGYVLEGKELEFYLR.K	U	2		951.4834	1900.9522	1900.9570	-2.52	1	(67)	2.2e-006	1	17658
	R.ADGYVLEGKELEFYLR.K	U	3		634.6611	1900.9614	1900.9570	2.28	1	95	2.7e-009	1	17661
	R.LDVGNFSWGSECCTRK.T	U	1		958.4234	1914.8322	1914.8353	-1.58	1	46	6.8e-005	1	17827
	R.LDVGNFSWGSECCTRK.T	U	1		639.2863	1914.8369	1914.8353	0.86	1	(28)	0.0045	1	17828
	K.TRIIDVVYNASNNELVR.T	U	1		659.3603	1975.0590	1975.0487	5.26	1	32	0.0037	1	18484
	K.TRIIDVVYNASNNELVR.T	U	1		988.5377	1975.0608	1975.0487	6.13	1	(17)	0.12	1	18485
	R.ALRLDVGNFSWGSECCTR.K	U	1		1064.4888	2126.9630	2126.9626	0.18	1	(18)	0.09	1	19620
	R.ALRLDVGNFSWGSECCTR.K	U	2		709.9964	2126.9674	2126.9626	2.24	1	39	0.00069	1	19621
	K.NCIVLIDSTPYRQWYESHYALPLGR.K	U	1		1017.8428	3050.5067	3050.5072	-0.19	1	20	0.063	1	23570
Q12905	Interleukin enhancer-binding factor 2 OS=Homo sapiens OX=9606 GN=ILF2 PE=1 SV=2	43263	1729	63(55)	20(18)	7.44	66%	Q12905_uniprot
	Peptide	Unique	Matches	Modification	Observed	Mr(expt)	Mr(calc)	ppm	Miss	Score	Expect	Rank	Query
	R.LLKDLR.I	U	5		379.2505	756.4865	756.4857	0.98	1	27	0.02	7	330
	R.ILSHGGFRK.I	U	1		507.7959	1013.5772	1013.5770	0.20	1	33	0.0063	1	2859
	K.VLQSALAAIR.H	U	4		521.3257	1040.6369	1040.6342	2.62	0	76	1.4e-007	1	3301
	R->.<-QPLALNVAYR.R	U	3	Gln->pyro-Glu (N-term Q)	564.3155	1126.6164	1126.6135	2.62	0	51	5.3e-005	1	4669
	R.QPLALNVAYR.R	U	2		572.8291	1143.6436	1143.6400	3.18	0	(45)	0.00024	1	4977
	K.LDPELHLDIK.V	U	2		596.8333	1191.6519	1191.6499	1.70	0	43	0.00049	1	5802
	K.ILITTVPPNLR.K	U	11		618.8874	1235.7603	1235.7601	0.16	0	52	7e-006	1	6607
	R->.<-QPLALNVAYRR.C	U	1	Gln->pyro-Glu (N-term Q)	642.3665	1282.7184	1282.7146	2.95	1	(14)	0.29	1	7488
	R.QPLALNVAYRR.C	U	1		434.2550	1299.7433	1299.7411	1.67	1	24	0.021	1	7773
	R.QPLALNVAYRR.C	U	1		650.8815	1299.7485	1299.7411	5.68	1	(12)	0.34	1	7774
	R.KLDPELHLDIK.V	U	2		440.9233	1319.7482	1319.7449	2.51	1	(33)	0.0028	1	8144
	R.KLDPELHLDIK.V	U	2		660.8817	1319.7487	1319.7449	2.94	1	48	7.3e-005	1	8145
	K.ILITTVPPNLRK.L	U	1		682.9351	1363.8556	1363.8551	0.34	1	6	0.25	1	8969
	K.ILPTLEAVAALGNK.V	U	1		470.6175	1408.8306	1408.8289	1.21	0	(75)	6.3e-008	1	9847
	K.ILPTLEAVAALGNK.V	U	2		705.4226	1408.8307	1408.8289	1.23	0	76	5.4e-008	1	9848
	R.VKPAPDETSFSEALLK.R	U	2		866.4643	1730.9140	1730.9090	2.88	0	(65)	3.3e-006	1	15395
	R.VKPAPDETSFSEALLK.R	U	2		577.9792	1730.9157	1730.9090	3.87	0	74	3.6e-007	1	15397
	K.GT->M<-TTGHNVADLVVILK.I	U	2	Oxidation (M)	892.9847	1783.9549	1783.9502	2.63	0	(60)	7.6e-006	1	16244
	K.GT->M<-TTGHNVADLVVILK.I	U	2	Oxidation (M)	595.6594	1783.9563	1783.9502	3.37	0	72	3.6e-007	1	16247
	R.VKPAPDETSFSEALLKR.N	U	3		630.0129	1887.0168	1887.0101	3.53	1	80	5.5e-008	1	17491
	R.VKPAPDETSFSEALLKR.N	U	1		472.7616	1887.0174	1887.0101	3.85	1	(26)	0.014	1	17492
	R.VKPAPDETSFSEALLKR.N	U	1		944.5160	1887.0175	1887.0101	3.92	1	(71)	4.1e-007	1	17493
	K.KGT->M<-TTGHNVADLVVILK.I	U	1	Oxidation (M)	638.3580	1912.0521	1912.0452	3.60	1	25	0.013	1	17806
	R.NQDLAPNSAEQASILSLVTK.I	U	1		1050.0524	2098.0902	2098.0906	-0.18	0	82	4.7e-008	1	19421
	R.NQDLAPNSAEQASILSLVTK.I	U	1		700.3718	2098.0935	2098.0906	1.39	0	(48)	0.00011	1	19422
	K.INNVIDNLIVAPGTFEVQIEEVR.Q	U	1		1291.7015	2581.3885	2581.3752	5.18	0	(81)	2.5e-008	1	22045
	K.INNVIDNLIVAPGTFEVQIEEVR.Q	U	1		861.4726	2581.3960	2581.3752	8.07	0	82	2e-008	1	22046
	R.AQDPSEVLT->M<-LTNETGFEISSSDATVK.I	U	1	Oxidation (M)	962.7901	2885.3485	2885.3488	-0.12	0	(76)	1.6e-007	1	23165
	R.AQDPSEVLT->M<-LTNETGFEISSSDATVK.I	U	1	Oxidation (M)	1443.6831	2885.3517	2885.3488	0.99	0	89	7.3e-009	1	23166
	R.CLQILAAGLFLPGSVGITDPCESGNFR.V	U	1		964.8127	2891.4164	2891.4310	-5.05	0	(28)	0.011	1	23188
	R.CLQILAAGLFLPGSVGITDPCESGNFR.V	U	1		1446.7190	2891.4234	2891.4310	-2.62	0	36	0.0016	1	23189
	K.ILGQEGDASYLASEISTWDGVIVTPSEK.A	U	1		989.1588	2964.4546	2964.4604	-1.96	0	54	2.9e-005	1	23384
	R.FPGFEPLTPWILDLLGHYAV->M<-NNPTR.Q	U	1	Oxidation (M)	1005.5123	3013.5150	3013.5160	-0.35	0	9	0.73	1	23485
P62701	40S ribosomal protein S4, X isoform OS=Homo sapiens OX=9606 GN=RPS4X PE=1 SV=2	29807	1714	108(73)	29(25)	92.92	77%	P62701_uniprot
	Peptide	Unique	Matches	Modification	Observed	Mr(expt)	Mr(calc)	ppm	Miss	Score	Expect	Rank	Query
	K.ITDFIK.F	U	2		368.7166	735.4187	735.4167	2.69	0	26	0.015	1	175
	R.LIYDTK.G	U	1		376.7137	751.4129	751.4116	1.70	0	28	0.0089	1	291
	R.IGVITNR.E	U	1		386.7378	771.4611	771.4603	1.05	0	52	0.00011	1	423
	R.FIKIDGK.V		1		410.7508	819.4871	819.4854	2.03	1	34	0.0019	1	755
	K.HWMLDK.L		1		415.2054	828.3963	828.3952	1.25	0	24	0.028	1	828
	R.LTIAEER.D		5		416.2331	830.4516	830.4498	2.19	0	67	4.4e-006	1	851
	R.YPDPLIK.V		6		423.2428	844.4711	844.4694	1.98	0	20	0.19	1	1014
	R.LSNIFVIGK.G	U	3		495.8034	989.5923	989.5910	1.32	0	48	4.7e-005	1	2554
	K.YALTGDEVK.K		1		498.2563	994.4981	994.4971	0.98	0	39	0.0013	1	2601
	K.DANGNSFATR.L		1		526.7361	1051.4576	1051.4683	-10.15	0	2	3.3	1	3461
	R.ITPEEAKYK.L	U	1		539.7964	1077.5782	1077.5706	7.09	1	5	3.5	2	3808
	K.YALTGDEVKK.I		1		562.3025	1122.5904	1122.5921	-1.46	1	61	8.8e-006	1	4603
	K.YALTGDEVKK.I		1		375.2042	1122.5908	1122.5921	-1.10	1	(24)	0.044	1	4604
	K.GNKPWISLPR.G	U	5		389.8933	1166.6581	1166.6560	1.80	0	46	0.00016	1	5376
	K.GNKPWISLPR.G	U	3		584.3364	1166.6582	1166.6560	1.85	0	(36)	0.0018	1	5377
	K.GIPHLVTHDAR.T		3		608.3341	1214.6535	1214.6520	1.27	0	42	0.00091	1	6237
	K.GIPHLVTHDAR.T		5		405.8924	1214.6554	1214.6520	2.77	0	(39)	0.0018	1	6239
	R.TIRYPDPLIK.V		6		608.3592	1214.7039	1214.7023	1.37	1	32	0.0046	1	6243
	R.TIRYPDPLIK.V		6		405.9092	1214.7056	1214.7023	2.75	1	(23)	0.028	1	6248
	R.HPGSFDVVHVK.D		2		611.3234	1220.6323	1220.6302	1.70	0	48	0.00022	1	6356
	R.HPGSFDVVHVK.D		2		407.8850	1220.6332	1220.6302	2.43	0	(45)	0.00043	1	6357
	R.ECLPLIIFLR.N	U	2		637.3706	1272.7267	1272.7264	0.21	0	50	6.7e-005	1	7341
	K.VNDTIQIDLETGK.I	U	5		723.3797	1444.7448	1444.7409	2.71	0	66	3.1e-006	1	10486
	R.ERHPGSFDVVHVK.D		3		377.4512	1505.7758	1505.7739	1.26	1	(43)	0.00053	1	11535
	R.ERHPGSFDVVHVK.D		2		502.9326	1505.7760	1505.7739	1.40	1	45	0.00031	1	11537
	R.ERHPGSFDVVHVK.D		2		753.8961	1505.7777	1505.7739	2.50	1	(37)	0.0019	1	11541
	K.LRECLPLIIFLR.N	U	1		771.9636	1541.9126	1541.9116	0.65	1	53	9.8e-006	1	12158
	K.LRECLPLIIFLR.N	U	2		514.9784	1541.9133	1541.9116	1.16	1	(47)	3.4e-005	1	12159
	K.LTGVFAPRPSTGPHK.L		1		391.9711	1563.8553	1563.8522	2.00	0	(14)	0.25	1	12545
	K.LTGVFAPRPSTGPHK.L		1		522.2925	1563.8556	1563.8522	2.20	0	(20)	0.062	1	12546
	K.LTGVFAPRPSTGPHK.L		1		782.9353	1563.8560	1563.8522	2.48	0	46	0.00014	1	12547
	K.FDTGNLCMVTGGANLGR.I	U	2		891.9193	1781.8239	1781.8189	2.83	0	121	6.6e-012	1	16193
	K.FDTGNLCMVTGGANLGR.I	U	1		594.9495	1781.8266	1781.8189	4.29	0	(32)	0.0056	1	16194
	K.FDTGNLC->M<-VTGGANLGR.I	U	2	Oxidation (M)	899.9170	1797.8194	1797.8138	3.11	0	(115)	2e-011	1	16414
	K.FDTGNLC->M<-VTGGANLGR.I	U	1	Oxidation (M)	600.2811	1797.8216	1797.8138	4.30	0	(36)	0.0018	1	16415
	R.TDITYPAGFMDVISIDK.T	U	1		943.4665	1884.9184	1884.9179	0.27	0	51	7.5e-005	1	17444
	R.TDITYPAGF->M<-DVISIDK.T	U	2	Oxidation (M)	951.4672	1900.9198	1900.9128	3.64	0	(38)	0.0015	1	17654
	R.LSNIFVIGKGNKPWISLPR.G	U	1		713.7535	2138.2388	2138.2364	1.12	1	58	1.5e-006	1	19699
	R.LSNIFVIGKGNKPWISLPR.G	U	1		535.5678	2138.2419	2138.2364	2.57	1	(35)	0.00032	1	19700
	K.VRTDITYPAGF->M<-DVISIDK.T	U	3	Oxidation (M)	719.7034	2156.0883	2156.0824	2.74	1	58	1.5e-005	1	19834
	K.VRTDITYPAGF->M<-DVISIDK.T	U	2	Oxidation (M)	1079.0536	2156.0926	2156.0824	4.76	1	(48)	0.00013	1	19836
	K.VNDTIQIDLETGKITDFIK.F	U	1		1082.0836	2162.1527	2162.1471	2.60	1	(62)	3.7e-006	1	19866
	K.VNDTIQIDLETGKITDFIK.F	U	1		721.7259	2162.1558	2162.1471	4.06	1	66	1.4e-006	1	19867
	K.HWMLDKLTGVFAPRPSTGPHK.L		1		792.4172	2374.2297	2374.2368	-3.01	1	(7)	1.3	1	21130
	K.HWMLDKLTGVFAPRPSTGPHK.L		2		475.8560	2374.2436	2374.2368	2.83	1	(17)	0.13	1	21131
	K.HW->M<-LDKLTGVFAPRPSTGPHK.L		1	Oxidation (M)	797.7512	2390.2317	2390.2318	-0.05	1	18	0.1	1	21180
	K.HW->M<-LDKLTGVFAPRPSTGPHK.L		2	Oxidation (M)	479.0539	2390.2331	2390.2318	0.55	1	(15)	0.22	1	21181
	K.HW->M<-LDKLTGVFAPRPSTGPHK.L		2	Oxidation (M)	598.5671	2390.2395	2390.2318	3.22	1	(11)	0.41	1	21183
	K.ITDFIKFDTGNLC->M<-VTGGANLGR.I	U	1	Oxidation (M)	839.4166	2515.2279	2515.2200	3.14	1	63	4e-006	1	21766
	R.TDITYPAGFMDVISIDKTGENFR.L	U	1		1295.6265	2589.2384	2589.2421	-1.45	1	(62)	5e-006	1	22082
	R.TDITYPAGFMDVISIDKTGENFR.L	U	1		864.0880	2589.2422	2589.2421	0.04	1	86	1.8e-008	1	22083
	R.TDITYPAGF->M<-DVISIDKTGENFR.L	U	1	Oxidation (M)	869.4174	2605.2304	2605.2370	-2.53	1	(45)	0.00022	1	22133
	R.TDITYPAGF->M<-DVISIDKTGENFR.L	U	1	Oxidation (M)	1303.6271	2605.2396	2605.2370	0.99	1	(71)	5.5e-007	1	22134
Q86UE4	Protein LYRIC OS=Homo sapiens OX=9606 GN=MTDH PE=1 SV=2	63856	1683	54(47)	21(19)	2.88	46%	Q86UE4_uniprot
	Peptide	Unique	Matches	Modification	Observed	Mr(expt)	Mr(calc)	ppm	Miss	Score	Expect	Rank	Query
	R.EDLPVNTSK.T	U	1		501.7582	1001.5019	1001.5029	-1.00	0	9	2.2	1	2713
	K.SETSWESPK.Q	U	1		525.7410	1049.4675	1049.4665	0.93	0	38	0.0011	1	3417
	K.LSSQISAGEEK.W	U	1		574.7938	1147.5731	1147.5721	0.90	0	31	0.011	1	5022
	R.TVEVAEGEAVR.T	U	2		580.3024	1158.5902	1158.5881	1.84	0	62	1e-005	1	5204
	R.EMLSVGLGFLR.T	U	1		611.3380	1220.6615	1220.6587	2.25	0	70	1e-006	1	6360
	R.E->M<-LSVGLGFLR.T	U	1	Oxidation (M)	619.3357	1236.6568	1236.6536	2.58	0	(30)	0.0098	1	6628
	K.WNSVSPASAGKR.K	U	1		630.3220	1258.6295	1258.6418	-9.79	1	25	0.035	1	7059
	R.TELGLDLGLEPK.R	U	5		642.8569	1283.6993	1283.6973	1.59	0	69	1.2e-006	1	7513
	K.TISTSDPAEVLVK.N	U	3		680.3731	1358.7315	1358.7293	1.65	0	46	0.00026	1	8850
	K.EIREDLPVNTSK.T	U	1		467.5844	1399.7313	1399.7307	0.45	1	(20)	0.11	1	9659
	K.EIREDLPVNTSK.T	U	1		700.8744	1399.7342	1399.7307	2.53	1	38	0.0018	1	9660
	R.TELGLDLGLEPKR.Y	U	1		720.9095	1439.8045	1439.7984	4.29	1	51	4.8e-005	1	10403
	R.TELGLDLGLEPKR.Y	U	2		480.9424	1439.8054	1439.7984	4.88	1	(42)	0.00033	1	10404
	R.LREMLSVGLGFLR.T	U	1		497.6226	1489.8459	1489.8439	1.32	1	(50)	3.8e-005	1	11319
	R.LREMLSVGLGFLR.T	U	1		745.9305	1489.8465	1489.8439	1.77	1	50	3.2e-005	1	11320
	R.HDGKEVDEGAWETK.I	U	2		800.8637	1599.7129	1599.7165	-2.27	1	77	1.1e-007	1	13242
	R.HDGKEVDEGAWETK.I	U	1		534.2457	1599.7152	1599.7165	-0.83	1	(32)	0.0034	1	13244
	K.TLPPATSTEPSVILSK.S	U	10		820.9611	1639.9076	1639.9032	2.64	0	62	3.5e-006	1	13958
	K.NKGDSHLNVQVSNFK.S	U	1		843.9317	1685.8488	1685.8485	0.19	1	93	6.1e-009	1	14626
	K.NKGDSHLNVQVSNFK.S	U	1		562.9578	1685.8516	1685.8485	1.84	1	(42)	0.00076	1	14627
	K.SSSQVPPILQETDKSK.S	U	2		872.4658	1742.9171	1742.9050	6.92	1	22	0.052	1	15584
	R.EEAAAVPAAAPDDLALLK.N	U	1		882.9744	1763.9343	1763.9305	2.17	0	36	0.0016	1	15918
	K.QGEDNSTAQDTEELEK.E	U	1		897.3905	1792.7664	1792.7599	3.67	0	80	4.7e-008	1	16358
	R.SWQDELAQQAEEGSAR.L	U	6		902.9067	1803.7988	1803.8023	-1.96	0	107	9.1e-011	1	16497
	R.SWQDELAQQAEEGSAR.L	U	1		602.2768	1803.8085	1803.8023	3.44	0	(58)	8e-006	1	16502
	K.LSSQISAGEEKWNSVSPASAGK.R	U	1		745.0416	2232.1031	2232.1022	0.38	1	(49)	0.00012	1	20284
	K.LSSQISAGEEKWNSVSPASAGK.R	U	1		1117.0633	2232.1121	2232.1022	4.46	1	118	1.3e-011	1	20285
	R.SIFSGIGSTAEPVSQSTTSDYQWDVSR.N	U	1		969.1213	2904.3420	2904.3414	0.22	0	(122)	3.5e-012	1	23218
	R.SIFSGIGSTAEPVSQSTTSDYQWDVSR.N	U	1		1453.1843	2904.3541	2904.3414	4.38	0	130	6.3e-013	1	23219
	K.VLTDSGSLDSTIPGIENTITVTTEQLTTASFPVGSKK.N	U	1		952.7523	3806.9799	3806.9677	3.20	1	14	0.081	1	24323
P11940	Polyadenylate-binding protein 1 OS=Homo sapiens OX=9606 GN=PABPC1 PE=1 SV=2	70854	1599	55(46)	24(21)	2.89	44%	P11940_uniprot
	Peptide	Unique	Matches	Modification	Observed	Mr(expt)	Mr(calc)	ppm	Miss	Score	Expect	Rank	Query
	R.LKDLFGK.F		1		410.7508	410.7508	819.4871	2.03	1	5	1.7	5	755
	R.I->M<-WSQR.D		1	Oxidation (M)	418.7085	835.4025	835.4010	1.75	0	29	0.013	1	896
	K.SGVGNIFIK.N		1		467.7725	933.5305	933.5284	2.27	0	43	0.00046	1	1866
	K.EFTNVYIK.N		1		507.2720	1012.5294	1012.5229	6.37	0	9	1.2	1	2844
	K.GFGFVSFER.H		1		523.2604	1044.5063	1044.5029	3.28	0	42	0.00083	1	3346
	R.YQGVNLYVK.N	U	1		542.2953	1082.5761	1082.5760	0.10	0	10	0.94	1	3866
	K.FSPAGPILSIR.V		2		579.3380	1156.6615	1156.6604	0.90	0	63	4.9e-006	1	5180
	R.AKEFTNVYIK.N		2		606.8355	1211.6565	1211.6550	1.21	1	25	0.027	1	6177
	R.AKEFTNVYIK.N		1		404.8933	1211.6581	1211.6550	2.56	1	(3)	4.8	1	6178
	R.ALDT->M<-NFDVIK.G		2	Oxidation (M)	641.8231	1281.6317	1281.6275	3.28	0	67	2.3e-006	1	7462
	K.EFSPFGTITSAK.V	U	2		642.8279	1283.6412	1283.6398	1.12	0	55	3.2e-005	1	7497
	R->.<-QAHLTNQY->M<-QR.M	U	1	Gln->pyro-Glu (N-term Q); Oxidation (M)	694.8226	1387.6306	1387.6303	0.22	0	27	0.012	1	9425
	R.QAHLTNQY->M<-QR.M	U	1	Oxidation (M)	469.2264	1404.6573	1404.6568	0.35	0	(17)	0.2	1	9749
	R.QAHLTNQY->M<-QR.M	U	1	Oxidation (M)	703.3364	1404.6583	1404.6568	1.06	0	(26)	0.021	1	9750
	R.KEFSPFGTITSAK.V	U	2		706.8787	1411.7428	1411.7347	5.70	1	40	0.00095	1	9890
	K.NLDDGIDDERLR.K		2		715.8438	1429.6731	1429.6797	-4.65	1	30	0.0092	1	10197
	K.VDEAVAVLQAHQAK.E		1		739.9026	1477.7906	1477.7889	1.18	0	37	0.0014	1	11087
	R.IVATKPLYVALAQR.K		3		514.9842	1541.9307	1541.9293	0.92	0	71	8.1e-008	1	12161
	R.IVATKPLYVALAQR.K		1		771.9731	1541.9316	1541.9293	1.48	0	(70)	9.4e-008	1	12162
	R.LFPLIQAMHPTLAGK.I		1		818.9552	1635.8958	1635.9171	-12.96	0	(3)	3.3	2	13895
	R.LFPLIQA->M<-HPTLAGK.I		4	Oxidation (M)	826.9654	1651.9162	1651.9120	2.58	0	84	2e-008	1	14154
	R.LFPLIQA->M<-HPTLAGK.I		4	Oxidation (M)	551.6461	1651.9164	1651.9120	2.65	0	(46)	0.00013	1	14155
	K.GFGFVCFSSPEEATK.A		2		831.8788	1661.7430	1661.7396	2.06	0	75	1.6e-007	1	14302
	R.SKVDEAVAVLQAHQAK.E		2		565.3129	1692.9170	1692.9159	0.65	1	(55)	2.3e-005	1	14751
	R.SKVDEAVAVLQAHQAK.E		2		847.4676	1692.9206	1692.9159	2.81	1	87	1.4e-008	1	14753
	K.GYGFVHFETQEAAER.A	U	1		870.9032	1739.7918	1739.7903	0.86	0	61	5.1e-006	1	15528
	K.GYGFVHFETQEAAER.A	U	1		580.9395	1739.7967	1739.7903	3.65	0	(33)	0.0039	1	15530
	K.ALYDTFSAFGNILSCK.V		1		602.9625	1805.8657	1805.8658	-0.05	0	(35)	0.0026	1	16515
	K.ALYDTFSAFGNILSCK.V		1		903.9406	1805.8665	1805.8658	0.41	0	102	6.3e-010	1	16516
	R.SKGFGFVCFSSPEEATK.A		1		939.4415	1876.8685	1876.8666	1.04	1	85	2.1e-008	1	17346
	R.SKGFGFVCFSSPEEATK.A		1		626.6310	1876.8713	1876.8666	2.52	1	(43)	0.00037	1	17347
	R.SLGYAYVNFQQPADAER.A		3		964.9592	1927.9038	1927.9064	-1.36	0	95	2.2e-009	1	17970
	K.ITGMLLEIDNSELLHMLESPESLR.S		1		914.1344	2739.3814	2739.3822	-0.32	0	103	3.5e-010	1	22693
	K.ITGMLLEIDNSELLH->M<-LESPESLR.S		1	Oxidation (M)	919.4663	2755.3771	2755.3772	-0.02	0	(49)	9.4e-005	1	22783
	K.ITG->M<-LLEIDNSELLH->M<-LESPESLR.S		1	2 Oxidation (M)	924.8003	2771.3792	2771.3721	2.57	0	(39)	0.00077	1	22840
	R.NPQQHLNAQPQVT->M<-QQPAVHVQGQEPLTAS->M<-LASAPPQEQK.Q	U	1	2 Oxidation (M)	1123.0574	4488.2004	4488.1914	2.00	0	48	4.6e-005	1	24515
Q02878	60S ribosomal protein L6 OS=Homo sapiens OX=9606 GN=RPL6 PE=1 SV=3	32765	1537	69(57)	24(23)	25.68	56%	Q02878_uniprot
	Peptide	Unique	Matches	Modification	Observed	Mr(expt)	Mr(calc)	ppm	Miss	Score	Expect	Rank	Query
	K.IDISNVK.I	U	1		394.7292	787.4439	787.4440	-0.08	0	29	0.027	1	521
	K.FVIATSTK.I	U	2		433.7539	865.4932	865.4909	2.64	0	54	2e-005	1	1187
	K.YEITEQR.K	U	1		469.7325	937.4505	937.4505	-0.02	0	47	0.00021	1	1886
	K.AVDSQILPK.I	U	4		485.7818	969.5490	969.5495	-0.45	0	42	0.00049	1	2292
	K.HLTDAYFK.K	U	3		497.7544	993.4942	993.4920	2.27	0	22	0.071	1	2585
	K.KPFSQHVR.K	U	1		499.7801	997.5456	997.5457	-0.12	0	24	0.034	1	2649
	K.HLTDAYFKK.K	U	1		374.8695	1121.5867	1121.5869	-0.20	1	25	0.043	1	4585
	K.IDISNVKIPK.H	U	1		376.2335	1125.6786	1125.6757	2.50	1	33	0.0021	1	4656
	R.YYPTEDVPR.K	U	9		570.2720	1138.5294	1138.5295	-0.08	0	50	8.6e-005	1	4869
	K.AIPQLQGYLR.S	U	7		579.8354	1157.6562	1157.6557	0.48	0	44	0.00037	1	5191
	K.EKYEITEQR.K	U	1		598.3013	1194.5881	1194.5880	0.07	1	36	0.0031	1	5876
	R.YYPTEDVPRK.L	U	1		634.3193	1266.6241	1266.6244	-0.24	1	39	0.0014	1	7213
	R.YYPTEDVPRK.L	U	1		423.2158	1266.6256	1266.6244	0.95	1	(34)	0.0043	1	7214
	K.VLATVTKPVGGDK.N	U	1		642.8788	1283.7430	1283.7449	-1.49	0	59	7e-006	1	7519
	K.VLATVTKPVGGDK.N	U	1		428.9230	1283.7471	1283.7449	1.68	0	(15)	0.13	1	7520
	R.HQEGEIFDTEK.E	U	1		666.8055	1331.5964	1331.5994	-2.21	0	57	1.3e-005	1	8332
	K.IKAIPQLQGYLR.S	U	3		700.4265	1398.8385	1398.8347	2.70	1	(32)	0.00099	1	9642
	K.IKAIPQLQGYLR.S	U	2		467.2868	1398.8385	1398.8347	2.71	1	39	0.00021	1	9643
	R.SVFALTNGIYPHK.L	U	4		723.8928	1445.7710	1445.7667	2.96	0	83	6.4e-008	1	10502
	R.SVFALTNGIYPHK.L	U	2		482.9311	1445.7714	1445.7667	3.28	0	(71)	9e-007	1	10504
	R.ASITPGTILIILTGR.H	U	2		509.3164	1524.9275	1524.9239	2.34	0	(82)	6.2e-009	1	11860
	R.ASITPGTILIILTGR.H	U	4		763.4715	1524.9284	1524.9239	2.97	0	84	4.3e-009	1	11861
	K.EKVLATVTKPVGGDK.N	U	1		771.4490	1540.8835	1540.8825	0.69	1	44	0.00013	1	12142
	R.HQEGEIFDTEKEK.Y	U	1		795.3745	1588.7343	1588.7369	-1.60	1	52	4.1e-005	1	13031
	R.HQEGEIFDTEKEK.Y	U	1		530.5862	1588.7367	1588.7369	-0.11	1	(41)	0.00058	1	13032
	K->.<-QLASGLLLVTGPLVLNR.V	U	2	Gln->pyro-Glu (N-term Q)	874.0268	1746.0390	1746.0404	-0.76	0	(52)	6.2e-006	1	15623
	K.QLASGLLLVTGPLVLNR.V	U	2		882.5403	1763.0660	1763.0669	-0.50	0	99	1.4e-010	1	15908
	K.QLASGLLLVTGPLVLNR.V	U	1		588.6964	1763.0674	1763.0669	0.29	0	(67)	1.8e-007	1	15910
	K.VLATVTKPVGGDKNGGTR.V	U	1		590.6668	1768.9786	1768.9796	-0.55	1	(47)	9.8e-005	1	16001
	K.VLATVTKPVGGDKNGGTR.V	U	1		443.2522	1768.9796	1768.9796	0.00	1	49	6.3e-005	1	16002
	K.VLATVTKPVGGDKNGGTR.V	U	1		885.4972	1768.9798	1768.9796	0.15	1	(45)	0.00016	1	16003
	K.LRASITPGTILIILTGR.H	U	1		599.0444	1794.1115	1794.1091	1.32	1	49	1.2e-005	1	16380
	K->.<-QLASGLLLVTGPLVLNRVPLR.R	U	1	Gln->pyro-Glu (N-term Q)	738.1196	2211.3371	2211.3467	-4.36	1	33	0.00052	1	20195
	K->.<-QLASGLLLVTGPLVLNRVPLR.R	U	1	Gln->pyro-Glu (N-term Q)	1106.6808	2211.3470	2211.3467	0.14	1	(22)	0.0058	1	20196
	K.QLASGLLLVTGPLVLNRVPLR.R	U	1		743.7980	2228.3721	2228.3732	-0.52	1	(26)	0.0024	1	20268
	R.VVFLKQLASGLLLVTGPLVLNR.V	U	1		784.1597	2349.4574	2349.4512	2.63	1	45	2.9e-005	1	21000
P52272	Heterogeneous nuclear ribonucleoprotein M OS=Homo sapiens OX=9606 GN=HNRNPM PE=1 SV=3	77749	1535	64(51)	24(20)	2.32	45%	P52272_uniprot
	Peptide	Unique	Matches	Modification	Observed	Mr(expt)	Mr(calc)	ppm	Miss	Score	Expect	Rank	Query
	K.FESPEVAER.A	U	1		532.2577	1062.5009	1062.4982	2.62	0	43	0.00053	1	3598
	R.INEILSNALK.R	U	2		557.8283	1113.6421	1113.6393	2.46	0	43	0.00043	1	4425
	K.WQSLKDLVK.E	U	1		558.8257	1115.6368	1115.6339	2.62	1	40	0.00067	1	4466
	R.MGAG->M<-GFGLER.M	U	1	Oxidation (M)	571.2608	1140.5070	1140.5056	1.27	0	(24)	0.028	1	4923
	R.->M<-GAG->M<-GFGLER.M	U	4	2 Oxidation (M)	579.2576	1156.5007	1156.5005	0.16	0	71	4e-007	1	5148
	R.NLPFDFTWK.M	U	1		584.2972	1166.5798	1166.5760	3.22	0	22	0.066	1	5369
	R.->M<-VPAG->M<-GAGLER.M	U	4	2 Oxidation (M)	610.7899	1219.5653	1219.5689	-2.98	0	50	9.9e-005	1	6332
	R.FEPYANPTKR.Y	U	1		611.8152	1221.6158	1221.6142	1.34	1	22	0.084	1	6373
	R.AFITNIPFDVK.W	U	3		632.8530	1263.6914	1263.6863	4.01	0	53	3.6e-005	1	7163
	R.INEILSNALKR.G	U	1		424.2547	1269.7422	1269.7404	1.38	1	(24)	0.017	1	7285
	R.INEILSNALKR.G	U	1		635.8785	1269.7424	1269.7404	1.56	1	62	2.7e-006	1	7286
	K.QGGGGGGGSVPGIER.M	U	1		642.8177	1283.6208	1283.6219	-0.80	0	68	1.7e-006	1	7493
	R.MGLA->M<-GGGGGASFDR.A	U	1	Oxidation (M)	700.3085	1398.6024	1398.6020	0.25	0	(37)	0.00077	1	9621
	R.->M<-GLA->M<-GGGGGASFDR.A	U	3	2 Oxidation (M)	708.3056	1414.5966	1414.5970	-0.22	0	68	4.5e-007	1	9912
	R.LGSTVFVANLDYK.V	U	4		713.8846	1425.7547	1425.7504	3.05	0	58	1.4e-005	1	10114
	R.GGNRFEPYANPTK.R	U	1		725.8578	1449.7010	1449.7001	0.67	1	5	3.9	1	10586
	K.LKEVFS->M<-AGVVVR.A	U	2	Oxidation (M)	484.2755	1449.8047	1449.8014	2.29	1	33	0.0033	1	10607
	R.->M<-GPA->M<-GPALGAGIER.M	U	4	2 Oxidation (M)	730.3564	1458.6982	1458.6959	1.58	0	85	3.7e-008	1	10737
	R.->M<-GPLGLDHMASSIER.M	U	2	Oxidation (M)	815.3904	1628.7662	1628.7650	0.71	0	(56)	2.2e-005	1	13771
	R.->M<-GPLGLDHMASSIER.M	U	1	Oxidation (M)	543.9294	1628.7665	1628.7650	0.89	0	(49)	0.00012	1	13772
	R.->M<-GPLGLDH->M<-ASSIER.M	U	2	2 Oxidation (M)	823.3889	1644.7631	1644.7600	1.94	0	72	5.2e-007	1	14014
	R.->M<-GPLGLDH->M<-ASSIER.M	U	2	2 Oxidation (M)	549.2624	1644.7655	1644.7600	3.38	0	(38)	0.0013	1	14016
	K.GCGVVKFESPEVAER.A	U	1		555.2748	1662.8025	1662.8036	-0.63	1	(34)	0.0048	1	14319
	K.GCGVVKFESPEVAER.A	U	1		832.4086	1662.8027	1662.8036	-0.51	1	59	1.3e-005	1	14320
	K.VGEVTYVELL->M<-DAEGK.S	U	1	Oxidation (M)	884.9379	1767.8613	1767.8601	0.70	0	61	7.2e-006	1	15975
	K.->M<-GG->M<-EGPFGGG->M<-EN->M<-GR.F	U	3	4 Oxidation (M)	889.8330	1777.6515	1777.6528	-0.77	0	56	2.5e-006	1	16123
	K.EKVGEVTYVELL->M<-DAEGK.S	U	1	Oxidation (M)	1013.5054	2024.9962	2024.9976	-0.70	1	65	2.7e-006	1	18921
	R.GNFGGSFAGSFGGAGGHAPGVAR.K	U	3		678.9891	2033.9454	2033.9457	-0.14	0	(80)	7.6e-008	1	18969
	R.GNFGGSFAGSFGGAGGHAPGVAR.K	U	3		1017.9810	2033.9474	2033.9457	0.84	0	135	2.6e-013	1	18971
	K.GIG->M<-GNIGPAG->M<-G->M<-EGIGFGINK.M	U	2	3 Oxidation (M)	1113.5231	2225.0316	2225.0279	1.65	0	62	4.4e-006	1	20242
	K.GIG->M<-GNIGPAG->M<-G->M<-EGIGFGINK.M	U	2	3 Oxidation (M)	742.6846	2225.0319	2225.0279	1.79	0	(20)	0.074	1	20243
	R.GIGTVTFEQSIEAVQAIS->M<-FNGQLLFDRP->M<-HVK.M	U	1	2 Oxidation (M)	924.7230	3694.8627	3694.8488	3.78	0	14	0.14	1	24249
	K.GDFFPPERPQQLPHGLGGIG->M<-GLGPGGQPIDANHLNK.G	U	2	Oxidation (M)	767.7875	3833.9010	3833.9060	-1.31	0	(12)	0.26	1	24344
	K.GDFFPPERPQQLPHGLGGIG->M<-GLGPGGQPIDANHLNK.G	U	1	Oxidation (M)	959.4860	3833.9147	3833.9060	2.27	0	24	0.014	1	24346
P15880	40S ribosomal protein S2 OS=Homo sapiens OX=9606 GN=RPS2 PE=1 SV=2	31590	1506	71(53)	16(16)	9.99	50%	P15880_uniprot
	Peptide	Unique	Matches	Modification	Observed	Mr(expt)	Mr(calc)	ppm	Miss	Score	Expect	Rank	Query
	K.LSIVPVR.R	U	2		392.2578	782.5011	782.5014	-0.37	0	40	0.00016	1	483
	K.ATFDAISK.T	U	3		426.7275	851.4405	851.4389	1.87	0	42	0.00073	1	1059
	R.TQAPAVATT.-	U	1		430.2287	858.4428	858.4447	-2.23	0	26	0.033	1	1113
	K.LSIVPVRR.G	U	3		470.3096	938.6046	938.6025	2.20	1	45	4.8e-005	1	1904
	R.GTGIVSAPVPK.K	U	6		513.3040	1024.5935	1024.5917	1.74	0	55	1.5e-005	1	3057
	K.IGKPHTVPCK.V	U	1		379.5461	1135.6164	1135.6172	-0.70	0	40	0.001	1	4822
	R.GCTATLGNFAK.A	U	6		570.2804	1138.5462	1138.5441	1.89	0	40	0.001	1	4882
	R.GTGIVSAPVPKK.L	U	1		577.3511	1152.6876	1152.6867	0.80	1	25	0.0067	1	5100
	K.AEDKEW->M<-PVTK.L	U	2	Oxidation (M)	450.5510	1348.6311	1348.6333	-1.66	1	(28)	0.016	1	8650
	K.AEDKEW->M<-PVTK.L	U	2	Oxidation (M)	675.3239	1348.6333	1348.6333	-0.01	1	54	4.8e-005	1	8651
	K.TYSYLTPDLWK.E	U	6		693.8520	1385.6894	1385.6867	1.96	0	52	6.3e-005	1	9385
	K.SPYQEFTDHLVK.T	U	5		732.3633	1462.7120	1462.7092	1.89	0	57	2.4e-005	1	10815
	K.SPYQEFTDHLVK.T	U	6		488.5785	1462.7136	1462.7092	3.01	0	(44)	0.00049	1	10821
	K.IGKPHTVPCKVTGR.C	U	1		388.2211	1548.8554	1548.8559	-0.30	1	56	1.5e-005	1	12283
	K.IGKPHTVPCKVTGR.C	U	1		517.2926	1548.8560	1548.8559	0.06	1	(46)	0.00016	1	12284
	K.AFVAIGDYNGHVGLGVK.C	U	3		572.9758	1715.9055	1715.8995	3.47	0	66	1.8e-006	1	15145
	K.LL->M<-MAGIDDCYTSAR.G	U	2	Oxidation (M)	866.8892	1731.7639	1731.7630	0.51	0	(77)	8.5e-008	1	15400
	K.LL->M<-->M<-AGIDDCYTSAR.G	U	6	2 Oxidation (M)	874.8889	1747.7631	1747.7579	2.99	0	79	5.6e-008	1	15647
	K.KLLMMAGIDDCYTSAR.G	U	1		922.9424	1843.8703	1843.8630	3.95	1	(43)	0.00043	1	17027
	K.KLLMMAGIDDCYTSAR.G	U	1		615.6330	1843.8772	1843.8630	7.67	1	(3)	4.9	2	17028
	K.KLL->M<-MAGIDDCYTSAR.G	U	2	Oxidation (M)	930.9372	1859.8598	1859.8580	1.01	1	(77)	1.5e-007	1	17155
	K.KLL->M<-MAGIDDCYTSAR.G	U	2	Oxidation (M)	620.9614	1859.8625	1859.8580	2.42	1	79	9.7e-008	1	17157
	K.KLL->M<-->M<-AGIDDCYTSAR.G	U	5	2 Oxidation (M)	938.9335	1875.8525	1875.8529	-0.20	1	(77)	1.3e-007	1	17335
	K.KLL->M<-->M<-AGIDDCYTSAR.G	U	2	2 Oxidation (M)	626.2925	1875.8558	1875.8529	1.56	1	(53)	3.8e-005	1	17338
	K.ESEIIDFFLGASLKDEVLK.I	U	1		1077.0740	2152.1334	2152.1303	1.42	1	80	6e-008	1	19797
Q12906	Interleukin enhancer-binding factor 3 OS=Homo sapiens OX=9606 GN=ILF3 PE=1 SV=3	95678	1473	87(63)	34(28)	3.25	47%	Q12906_uniprot
	Peptide	Unique	Matches	Modification	Observed	Mr(expt)	Mr(calc)	ppm	Miss	Score	Expect	Rank	Query
	K.WFQAR.A		1		354.1853	706.3560	706.3551	1.28	0	15	0.38	1	23
	R.IFVNDDR.H	U	1		439.7227	877.4308	877.4294	1.65	0	16	0.38	2	1308
	R.VPTWGPLR.G	U	5		463.2681	924.5216	924.5181	3.79	0	35	0.0017	1	1762
	R.LAAFGQLHK.V	U	2		492.7856	983.5567	983.5552	1.45	0	26	0.019	1	2454
	K.AYAALAALEK.L	U	2		510.7916	1019.5686	1019.5651	3.49	0	44	0.00037	1	2985
	K.VLG->M<-DPLPSK.M	U	4	Oxidation (M)	536.7905	1071.5665	1071.5634	2.87	0	54	0.00014	1	3699
	K.NPV->M<-ELNEK.R		2	Oxidation (M)	545.2629	1088.5113	1088.5172	-5.38	0	11	0.59	1	3977
	K.EKPTTALLDK.V	U	1		558.3202	1114.6259	1114.6234	2.32	0	14	0.44	1	4450
	K.EATDAIGHLDR.Q	U	1		599.2967	1196.5789	1196.5786	0.33	0	58	1.6e-005	1	5896
	K.EATDAIGHLDR.Q	U	1		399.8673	1196.5802	1196.5786	1.37	0	(38)	0.0017	1	5897
	R.GWPLELLCEK.S	U	3		622.8218	1243.6290	1243.6271	1.55	0	34	0.0059	1	6738
	R.FV->M<-EVEVDGQK.F		4	Oxidation (M)	648.8115	1295.6085	1295.6068	1.33	0	47	0.0002	1	7683
	R.LNQLKPGLQYK.L	U	3		651.3823	1300.7500	1300.7503	-0.25	0	36	0.0013	1	7791
	R.LNQLKPGLQYK.L	U	2		434.5907	1300.7503	1300.7503	-0.01	0	(24)	0.022	1	7792
	K.AVSDWIDEQEK.G	U	1		660.3093	1318.6040	1318.6041	-0.08	0	22	0.053	1	8104
	K.AEPPQA->M<-NAL->M<-R.L	U	4	2 Oxidation (M)	680.8200	1359.6255	1359.6275	-1.47	0	22	0.052	1	8866
	R.EDITQSAQHALR.L	U	1		456.9012	1367.6818	1367.6793	1.81	0	50	0.00013	1	9033
	K.HGKNPV->M<-ELNEK.R	U	1	Oxidation (M)	706.3519	1410.6893	1410.6925	-2.28	1	56	2.4e-005	1	9874
	K.HGKNPV->M<-ELNEK.R	U	1	Oxidation (M)	471.2379	1410.6918	1410.6925	-0.50	1	(31)	0.0078	1	9875
	K.LFPDTPLALDANK.K	U	2		707.8842	1413.7539	1413.7504	2.49	0	60	9.3e-006	1	9907
	K.VLQDMGLPTGAEGR.D	U	2		722.3681	1442.7216	1442.7188	2.00	0	(53)	4.6e-005	1	10445
	K.VLG->M<-DPLPSK->M<-PK.K	U	1	2 Oxidation (M)	722.8817	1443.7487	1443.7466	1.52	1	33	0.0052	1	10463
	K.VLG->M<-DPLPSK->M<-PK.K	U	1	2 Oxidation (M)	482.2570	1443.7493	1443.7466	1.92	1	(29)	0.016	1	10464
	K.VLQD->M<-GLPTGAEGR.D	U	3	Oxidation (M)	730.3640	1458.7135	1458.7137	-0.15	0	64	4.9e-006	1	10740
	R.IFVNDDRHV->M<-AK.H	U	1	Oxidation (M)	365.9380	1459.7227	1459.7242	-0.99	1	(4)	4.9	1	10755
	R.IFVNDDRHV->M<-AK.H	U	2	Oxidation (M)	730.8691	1459.7237	1459.7242	-0.31	1	70	1.1e-006	1	10756
	K.LFPDTPLALDANKK.K	U	1		514.9561	1541.8463	1541.8453	0.65	1	36	0.0023	1	12153
	K.YELISETGGSHDKR.F		1		398.6987	1590.7657	1590.7638	1.21	1	(38)	0.0016	1	13078
	K.YELISETGGSHDKR.F		1		796.3906	1590.7667	1590.7638	1.84	1	66	2.6e-006	1	13079
	K.YELISETGGSHDKR.F		1		531.2629	1590.7670	1590.7638	2.02	1	(48)	0.00018	1	13080
	K.SIGTANRP->M<-GAGEALR.R	U	1	Oxidation (M)	808.9130	1615.8114	1615.8100	0.84	0	32	0.0077	1	13550
	K.SIGTANRP->M<-GAGEALR.R	U	1	Oxidation (M)	539.6115	1615.8127	1615.8100	1.66	0	(10)	1.3	1	13551
	R->.<-QQREDITQSAQHALR.L	U	1	Gln->pyro-Glu (N-term Q)	588.6317	1762.8733	1762.8710	1.28	1	(33)	0.0058	1	15898
	R->.<-QQREDITQSAQHALR.L	U	1	Gln->pyro-Glu (N-term Q)	882.4447	1762.8748	1762.8710	2.16	1	66	3.2e-006	1	15899
	K.SIGTANRP->M<-GAGEALRR.V	U	1	Oxidation (M)	591.6425	1771.9057	1771.9111	-3.04	1	(2)	5.8	1	16057
	K.SIGTANRP->M<-GAGEALRR.V	U	1	Oxidation (M)	443.9840	1771.9069	1771.9111	-2.36	1	11	0.84	1	16058
	R.QQREDITQSAQHALR.L	U	1		890.9573	1779.9001	1779.8976	1.43	1	(42)	0.00066	1	16175
	R.QQREDITQSAQHALR.L	U	1		445.9825	1779.9011	1779.8976	1.95	1	(28)	0.014	1	16176
	R.QQREDITQSAQHALR.L	U	1		594.3077	1779.9012	1779.8976	2.04	1	(30)	0.011	1	16177
	K.VLAGETLSVNDPPDVLDR.Q	U	1		637.3325	1908.9756	1908.9793	-1.95	0	(36)	0.0025	1	17759
	K.VLAGETLSVNDPPDVLDR.Q	U	4		955.4975	1908.9804	1908.9793	0.61	0	107	1.6e-010	1	17761
	K.NTKEPPLSLTIHLTSPVVR.E	U	1		701.4044	2101.1914	2101.1895	0.91	1	50	1.6e-005	1	19435
	K.VLAGETLSVNDPPDVLDRQK.C	U	1		722.7201	2165.1386	2165.1328	2.68	1	(30)	0.0061	1	19877
	K.VLAGETLSVNDPPDVLDRQK.C	U	1		1083.5791	2165.1436	2165.1328	5.00	1	44	0.00025	1	19878
	K.EPPLSLTIHLTSPVVREEMEK.V	U	1		802.4307	2404.2702	2404.2672	1.24	1	23	0.034	1	21265
	K.EPPLSLTIHLTSPVVREEMEK.V	U	1		602.0754	2404.2724	2404.2672	2.18	1	(15)	0.19	1	21266
	K.HSSVYPTQEELEAVQNMVSHTER.A	U	2		668.5668	2670.2380	2670.2344	1.35	0	(67)	1.1e-006	1	22414
	K.HSSVYPTQEELEAVQNMVSHTER.A	U	2		891.0869	2670.2389	2670.2344	1.70	0	71	3.8e-007	1	22415
	K.VADNLAIQLAAVTEDKYEILQSVDDAAIVIK.N	U	1		832.9529	3327.7824	3327.7813	0.33	1	17	0.058	1	23945
	K.LVSQTGPVHAPIFT->M<-SVEVDGNSFEASGPSKK.T	U	2	Oxidation (M)	833.9193	3331.6479	3331.6395	2.53	1	(52)	4.1e-005	1	23951
	K.LVSQTGPVHAPIFT->M<-SVEVDGNSFEASGPSKK.T	U	2	Oxidation (M)	1111.5590	3331.6551	3331.6395	4.67	1	66	1.5e-006	1	23953
	R.VLECLASGIV->M<-PDGSGIYDPCEKEATDAIGHLDR.Q	U	1	Oxidation (M)	926.9357	3703.7136	3703.7168	-0.87	1	34	0.0014	1	24263
	R.DSSKGEDSAEETEAKPAVVAPAPVVEAVSTPSAAFPSDATAEQGPILTK.H	U	2		1213.8543	4851.3879	4851.3825	1.10	1	32	0.0012	1	24584
Q9P2E9	Ribosome-binding protein 1 OS=Homo sapiens OX=9606 GN=RRBP1 PE=1 SV=4	152780	1468	47(41)	30(28)	1.10	29%	Q9P2E9_uniprot
	Peptide	Unique	Matches	Modification	Observed	Mr(expt)	Mr(calc)	ppm	Miss	Score	Expect	Rank	Query
	K.LLSLTQAK.E	U	1		437.2789	872.5432	872.5331	11.6	0	41	0.00031	1	1282
	K.HLEEIVEK.L	U	1		498.7708	995.5269	995.5287	-1.79	0	30	0.01	1	2624
	K.LQSSEAEVR.S	U	1		509.7614	1017.5083	1017.5091	-0.78	0	4	5.2	7	2944
	R.LQQENSILR.D		1		550.8069	1099.5992	1099.5985	0.61	0	40	0.0012	1	4176
	K->.<-QVLQLQASHR.E	U	1	Gln->pyro-Glu (N-term Q)	581.8201	1161.6256	1161.6255	0.11	0	34	0.0044	1	5250
	K.QVLQLQASHR.E	U	1		590.3344	1178.6543	1178.6520	1.93	0	(13)	0.33	1	5578
	R.SILAETEGMLR.D	U	2		610.3212	1218.6279	1218.6278	0.10	0	51	0.0001	1	6310
	R.AKVGAAEEELQK.S	U	1		636.8442	1271.6738	1271.6721	1.35	1	49	0.00015	1	7316
	K.SVEEEEQVWR.A	U	2		645.8012	1289.5879	1289.5888	-0.70	0	57	1.3e-005	1	7597
	K.EVP->M<-VVVPPVGAK.G	U	3	Oxidation (M)	669.3803	1336.7459	1336.7425	2.60	0	35	0.0016	1	8435
	K.LLATEQEDAAVAK.S	U	1		679.8621	1357.7097	1357.7089	0.60	0	44	0.00047	1	8833
	K.LKGELESSDQVR.E	U	1		680.8541	1359.6937	1359.6994	-4.18	1	50	0.00015	1	8876
	R.DALNQATSQVESK.Q	U	1		695.8447	1389.6748	1389.6736	0.88	0	42	0.00071	1	9458
	K.AMEALATAEQACK.E	U	1		697.3273	1392.6401	1392.6377	1.73	0	35	0.0024	1	9494
	R.EHVKEVQQLQGK.I	U	1		711.8869	1421.7592	1421.7627	-2.40	1	58	1.4e-005	1	10044
	R.LKELESQVSGLEK.E	U	1		730.4055	1458.7964	1458.7929	2.35	1	50	8.7e-005	1	10745
	R->.<-QLLLESQSQLDAAK.S	U	1	Gln->pyro-Glu (N-term Q)	763.9066	1525.7986	1525.7988	-0.13	0	(19)	0.13	1	11874
	R.QLLLESQSQLDAAK.S	U	2		772.4209	1542.8272	1542.8253	1.26	0	47	0.0002	1	12178
	K.AMEALATAEQACKEK.L	U	1		825.8956	1649.7767	1649.7752	0.89	1	64	3.7e-006	1	14124
	K.A->M<-EALATAEQACKEK.L	U	1	Oxidation (M)	833.8955	1665.7765	1665.7702	3.79	1	(32)	0.0049	1	14346
	R.SILAETEG->M<-LRDLQK.S	U	1	Oxidation (M)	860.4520	1718.8894	1718.8873	1.24	1	10	1.2	1	15205
	R.TAGPLESSETEEASQLK.E	U	1		888.9258	1775.8371	1775.8425	-3.01	0	51	7.7e-005	1	16106
	R.TLQEQLENGPNTQLAR.L	U	2		906.4704	1810.9262	1810.9173	4.93	0	92	5.8e-009	1	16609
	K.VEPAVSSVVNSIQVLTSK.A	U	1		929.0248	1856.0351	1856.0255	5.19	0	69	5.5e-007	1	17119
	R.NTDVAQSPEAPKQEAPAK.K	U	1		940.9696	1879.9246	1879.9275	-1.54	1	72	6.5e-007	1	17385
	R.NTDVAQSPEAPKQEAPAK.K	U	1		627.6498	1879.9277	1879.9275	0.08	1	(44)	0.00041	1	17386
	K.TLVSTVGS->M<-VFNEGEAQR.L	U	1	Oxidation (M)	647.6521	1939.9345	1939.9310	1.81	0	(36)	0.0021	1	18113
	K.TLVSTVGS->M<-VFNEGEAQR.L	U	2	Oxidation (M)	970.9750	1939.9354	1939.9310	2.30	0	66	2.4e-006	1	18114
	R.DAQDVQASQAEADQQQTR.L	U	1		663.6332	1987.8777	1987.8831	-2.73	0	(76)	1.3e-007	1	18606
	R.DAQDVQASQAEADQQQTR.L	U	1		994.9465	1987.8784	1987.8831	-2.39	0	119	7.1e-012	1	18607
	R.EAEETQSTLQAECDQYR.S	U	1		1029.4410	2056.8675	2056.8643	1.55	0	72	1.1e-007	1	19149
	R.TAGPLESSETEEASQLKER.L	U	2		688.0031	2060.9875	2060.9862	0.65	1	(64)	3.6e-006	1	19172
	R.TAGPLESSETEEASQLKER.L	U	1		1031.5048	2060.9950	2060.9862	4.27	1	78	1.7e-007	1	19174
	K.TQLEWTEAILEDEQTQR.Q	U	1		697.3401	2088.9984	2088.9964	1.00	0	(59)	1.2e-005	1	19344
	K.TQLEWTEAILEDEQTQR.Q	U	1		1045.5071	2088.9996	2088.9964	1.56	0	123	3.9e-012	1	19345
	R.ADAEKAQEQQQQ->M<-AELHSK.L	U	1	Oxidation (M)	547.2584	2185.0043	2185.0069	-1.18	1	(29)	0.0075	1	20011
	R.ADAEKAQEQQQQ->M<-AELHSK.L	U	1	Oxidation (M)	729.3424	2185.0052	2185.0069	-0.77	1	105	1.9e-010	1	20012
	K.SHVEDGDIAGAPASSPEAPPAEQDPVQLK.T	U	1		971.4692	2911.3857	2911.3835	0.74	0	62	3.9e-006	1	23249
	R.EPVRAPAVAVAPTPVQPPIIVAPVATVPA->M<-PQEK.L	U	1	Oxidation (M)	1152.9855	3455.9346	3455.9214	3.81	1	30	0.001	1	24066
P68363	Tubulin alpha-1B chain OS=Homo sapiens OX=9606 GN=TUBA1B PE=1 SV=1	50804	1462	43(37)	16(15)	2.98	44%	P68363_uniprot
	Peptide	Unique	Matches	Modification	Observed	Mr(expt)	Mr(calc)	ppm	Miss	Score	Expect	Rank	Query
	R.LSVDYGK.K		1		391.2083	780.4021	780.4018	0.47	0	34	0.0043	1	464
	K.DVNAAIATIK.T		1		508.2936	1014.5727	1014.5709	1.76	0	46	0.00041	1	2875
	K.EIIDLVLDR.I		3		543.3154	1084.6163	1084.6128	3.23	0	55	3.1e-005	1	3904
	K.YMACCLLYR.G		1		625.2816	1248.5486	1248.5453	2.59	0	(21)	0.049	1	6835
	K.Y->M<-ACCLLYR.G		2	Oxidation (M)	633.2782	1264.5418	1264.5403	1.26	0	49	4.8e-005	1	7175
	R.LDHKFDL->M<-YAK.R		1	Oxidation (M)	698.8522	1395.6899	1395.6857	3.05	1	33	0.0071	1	9550
	R.QLFHPEQLITGK.E		1		705.8931	1409.7717	1409.7667	3.56	0	24	0.029	1	9868
	R.LISQIVSSITASLR.F		1		496.6333	1486.8781	1486.8719	4.17	0	(77)	4.2e-008	1	11250
	R.LISQIVSSITASLR.F		1		744.4469	1486.8792	1486.8719	4.96	0	88	3.4e-009	1	11251
	R.SIQFVDWCPTGFK.V	U	1		792.8804	1583.7462	1583.7443	1.21	0	49	0.00013	1	12923
	R.NLDIERPTYTNLNR.L		2		859.9485	1717.8824	1717.8747	4.49	0	34	0.0042	1	15181
	K.RSIQFVDWCPTGFK.V	U	1		580.9573	1739.8502	1739.8454	2.76	1	21	0.093	1	15533
	R.IHFPLATYAPVISAEK.A		6		586.3268	1755.9585	1755.9559	1.47	0	(42)	0.00039	1	15778
	R.IHFPLATYAPVISAEK.A		4		878.9871	1755.9597	1755.9559	2.14	0	71	4.6e-007	1	15780
	K.VGINYQPPTVVPGGDLAK.V		4		912.9952	1823.9759	1823.9782	-1.23	0	35	0.002	1	16737
	R.AVC->M<-LSNTTAIAEAWAR.L		2	Oxidation (M)	940.9547	1879.8947	1879.8920	1.45	0	115	3.1e-011	1	17379
	K.TIGGGDDSFNTFFSETGAGK.H		2		1004.4514	2006.8881	2006.8858	1.17	0	143	2.4e-014	1	18778
	R->.<-QLFHPEQLITGKEDAANNYAR.G		1	Gln->pyro-Glu (N-term Q)	1199.5892	2397.1639	2397.1713	-3.08	1	84	3.4e-008	1	21224
	R->.<-QLFHPEQLITGKEDAANNYAR.G		2	Gln->pyro-Glu (N-term Q)	800.0674	2397.1805	2397.1713	3.84	1	(75)	2.7e-007	1	21226
	R.FDGALNVDLTEFQTNLVPYPR.I		1		1205.1077	2408.2008	2408.2012	-0.18	0	120	9.4e-012	1	21278
	R.QLFHPEQLITGKEDAANNYAR.G		1		1208.1049	2414.1952	2414.1978	-1.10	1	(47)	0.00019	1	21307
	R.QLFHPEQLITGKEDAANNYAR.G		2		805.7406	2414.2000	2414.1978	0.89	1	(71)	6.6e-007	1	21310
	R.QLFHPEQLITGKEDAANNYAR.G		2		604.5585	2414.2048	2414.1978	2.88	1	(75)	2.9e-007	1	21311
P62906	60S ribosomal protein L10a OS=Homo sapiens OX=9606 GN=RPL10A PE=1 SV=2	24987	1461	83(62)	16(13)	32.65	56%	P62906_uniprot
	Peptide	Unique	Matches	Modification	Observed	Mr(expt)	Mr(calc)	ppm	Miss	Score	Expect	Rank	Query
	R.ILGPGLNK.A	U	2		406.2564	810.4983	810.4963	2.40	0	55	1.2e-005	1	682
	K.NWQNVR.A	U	1		408.7085	815.4024	815.4038	-1.69	0	14	0.4	1	738
	R.DTLYEAVR.E	U	6		483.7494	965.4842	965.4818	2.46	0	33	0.0063	1	2242
	K.VLCLAVAVGHVK.M	U	1		633.3751	1264.7356	1264.7326	2.37	0	62	2.3e-006	1	7187
	K.VLCLAVAVGHVK.M	U	1		422.5859	1264.7359	1264.7326	2.63	0	(30)	0.0034	1	7188
	K.VSRDTLYEAVR.E	U	2		436.9020	1307.6841	1307.6834	0.58	1	(22)	0.063	1	7886
	K.VSRDTLYEAVR.E	U	4		654.8505	1307.6865	1307.6834	2.40	1	42	0.00065	1	7891
	K.YDAFLASESLIK.Q	U	4		678.8571	1355.6997	1355.6972	1.80	0	50	0.00012	1	8805
	K.KVLCLAVAVGHVK.M	U	1		697.4231	1392.8316	1392.8275	2.96	1	59	2e-006	1	9511
	K.FLETVELQISLK.N	U	2		710.4080	1418.8014	1418.8021	-0.49	0	10	0.48	1	10003
	K.AVDIPHMDIEALK.K	U	1		484.5921	1450.7545	1450.7490	3.79	0	(23)	0.063	1	10616
	K.AVDIPH->M<-DIEALK.K	U	3	Oxidation (M)	734.3812	1466.7479	1466.7439	2.74	0	50	0.00011	1	10904
	K.AVDIPH->M<-DIEALK.K	U	2	Oxidation (M)	489.9235	1466.7487	1466.7439	3.30	0	(42)	0.00075	1	10905
	K.KYDAFLASESLIK.Q	U	4		742.9052	1483.7959	1483.7922	2.47	1	111	7.3e-011	1	11190
	K.KYDAFLASESLIK.Q	U	3		495.6060	1483.7963	1483.7922	2.77	1	(50)	9e-005	1	11192
	K.AVDIPHMDIEALKK.L	U	1		790.4305	1578.8464	1578.8439	1.57	1	(44)	0.00032	1	12846
	K.AVDIPHMDIEALKK.L	U	2		395.7190	1578.8470	1578.8439	1.93	1	(34)	0.0033	1	12847
	K.AVDIPHMDIEALKK.L	U	2		527.2910	1578.8512	1578.8439	4.62	1	(34)	0.0025	1	12849
	K.AVDIPH->M<-DIEALKK.L	U	2	Oxidation (M)	798.4276	1594.8405	1594.8389	1.06	1	(33)	0.0042	1	13154
	K.AVDIPH->M<-DIEALKK.L	U	3	Oxidation (M)	532.6213	1594.8422	1594.8389	2.09	1	45	0.00024	1	13157
	K.AVDIPH->M<-DIEALKK.L	U	2	Oxidation (M)	399.7179	1594.8423	1594.8389	2.18	1	(19)	0.11	1	13159
	K.FPSLLTHNENMVAK.V	U	2		800.9121	1599.8095	1599.8079	1.04	0	(57)	1.9e-005	1	13252
	K.FPSLLTHNENMVAK.V	U	2		534.2773	1599.8100	1599.8079	1.33	0	(36)	0.0025	1	13253
	K.FPSLLTHNEN->M<-VAK.V	U	5	Oxidation (M)	808.9102	1615.8058	1615.8028	1.83	0	63	5.8e-006	1	13543
	K.FPSLLTHNEN->M<-VAK.V	U	5	Oxidation (M)	539.6098	1615.8076	1615.8028	2.95	0	(42)	0.00081	1	13549
	K.AGKFPSLLTHNENMVAK.V	U	2		619.6622	1855.9649	1855.9614	1.85	1	(44)	0.00029	1	17113
	K.AGKFPSLLTHNENMVAK.V	U	1		928.9901	1855.9657	1855.9614	2.29	1	(56)	1.8e-005	1	17114
	K.AGKFPSLLTHNENMVAK.V	U	2		464.9990	1855.9669	1855.9614	2.93	1	(23)	0.042	1	17115
	K.AGKFPSLLTHNEN->M<-VAK.V	U	2	Oxidation (M)	936.9854	1871.9561	1871.9563	-0.11	1	68	1.4e-006	1	17299
	K.AGKFPSLLTHNEN->M<-VAK.V	U	2	Oxidation (M)	624.9940	1871.9602	1871.9563	2.08	1	(23)	0.043	1	17301
	K.FSVCVLGDQQHCDEAK.A	U	5		946.9181	1891.8217	1891.8193	1.29	0	66	7.9e-007	1	17544
	K.FSVCVLGDQQHCDEAK.A	U	4		631.6152	1891.8237	1891.8193	2.31	0	(57)	6.9e-006	1	17548
	R.DTLYEAVREVLHGNQR.K	U	1		633.9948	1898.9626	1898.9599	1.45	1	28	0.014	1	17640
	K.FPSLLTHNEN->M<-VAKVDEVK.S	U	1	Oxidation (M)	729.7107	2186.1102	2186.1041	2.79	1	20	0.091	1	20023
Q13310	Polyadenylate-binding protein 4 OS=Homo sapiens OX=9606 GN=PABPC4 PE=1 SV=1	71080	1455	48(42)	22(20)	2.71	39%	Q13310_uniprot
	Peptide	Unique	Matches	Modification	Observed	Mr(expt)	Mr(calc)	ppm	Miss	Score	Expect	Rank	Query
	K.IIFVGR.A	U	1		352.7271	703.4395	703.4381	2.07	0	29	0.0044	1	16
	R.I->M<-WSQR.D		1	Oxidation (M)	418.7085	835.4025	835.4010	1.75	0	29	0.013	1	896
	K.SGVGNVFIK.N		1		460.7657	919.5168	919.5127	4.46	0	37	0.0018	1	1731
	K.EFTNVYIK.N		1		507.2720	1012.5294	1012.5229	6.37	0	9	1.2	1	2844
	R.YQGVNLYIK.N	U	1		549.3040	1096.5935	1096.5917	1.65	0	27	0.017	1	4133
	K.FSPAGPVLSIR.V	U	2		572.3306	1142.6467	1142.6448	1.68	0	56	2.1e-005	1	4958
	K.AKEFTNVYIK.N		2		606.8355	1211.6565	1211.6550	1.21	1	25	0.027	1	6177
	K.AKEFTNVYIK.N		1		404.8933	1211.6581	1211.6550	2.56	1	(3)	4.8	1	6178
	K.EFSPFGSITSAK.V	U	1		635.8200	1269.6255	1269.6241	1.07	0	49	9.8e-005	1	7275
	R.ALDT->M<-NFDVIK.G		2	Oxidation (M)	641.8231	1281.6317	1281.6275	3.28	0	67	2.3e-006	1	7462
	R.KEFSPFGSITSAK.V	U	1		699.8709	1397.7271	1397.7191	5.78	1	45	0.00028	1	9588
	R.KAHLTNQY->M<-QR.V	U	1	Oxidation (M)	469.2385	1404.6936	1404.6932	0.26	1	(35)	0.0036	1	9751
	R.KAHLTNQY->M<-QR.V	U	1	Oxidation (M)	703.3548	1404.6950	1404.6932	1.32	1	38	0.0021	1	9752
	K.NLDDTIDDEKLR.K		1		723.8547	1445.6949	1445.6998	-3.36	1	14	0.41	1	10493
	R.IVGSKPLYVALAQR.K	U	3		757.9569	1513.8991	1513.8980	0.74	0	(51)	9.3e-006	1	11649
	R.IVGSKPLYVALAQR.K	U	2		505.6421	1513.9045	1513.8980	4.30	0	58	1.7e-006	1	11654
	K.GFGFVCFSSPEEATK.A		2		831.8788	1661.7430	1661.7396	2.06	0	75	1.6e-007	1	14302
	R.LFPLIQTMHSNLAGK.I	U	3		557.3091	1668.9056	1668.9021	2.07	0	(27)	0.016	1	14400
	R.LFPLIQT->M<-HSNLAGK.I	U	3	Oxidation (M)	843.4568	1684.8990	1684.8970	1.17	0	62	4.8e-006	1	14618
	R.LFPLIQT->M<-HSNLAGK.I	U	3	Oxidation (M)	562.6404	1684.8993	1684.8970	1.34	0	(41)	0.00061	1	14620
	R.SKVDEAVAVLQAHHAK.K	U	1		568.3150	1701.9232	1701.9162	4.10	1	56	1.8e-005	1	14903
	K.ALYDTFSAFGNILSCK.V		1		602.9625	1805.8657	1805.8658	-0.05	0	(35)	0.0026	1	16515
	K.ALYDTFSAFGNILSCK.V		1		903.9406	1805.8665	1805.8658	0.41	0	102	6.3e-010	1	16516
	R.SKGFGFVCFSSPEEATK.A		1		939.4415	1876.8685	1876.8666	1.04	1	85	2.1e-008	1	17346
	R.SKGFGFVCFSSPEEATK.A		1		626.6310	1876.8713	1876.8666	2.52	1	(43)	0.00037	1	17347
	R.SLGYAYVNFQQPADAER.A		3		964.9592	1927.9038	1927.9064	-1.36	0	95	2.2e-009	1	17970
	K.GYAFVHFETQEAADKAIEK.M	U	1		539.2678	2153.0419	2153.0429	-0.45	1	(11)	0.63	1	19803
	K.GYAFVHFETQEAADKAIEK.M	U	1		718.6893	2153.0460	2153.0429	1.43	1	32	0.0058	1	19804
	K.NFGEEVDDESLKELFSQFGK.T	U	1		1159.5431	2317.0716	2317.0750	-1.46	1	139	9e-014	1	20826
	K.NFGEEVDDESLKELFSQFGK.T	U	1		773.3662	2317.0768	2317.0750	0.77	1	(73)	3.2e-007	1	20827
	K.ITGMLLEIDNSELLHMLESPESLR.S		1		914.1344	2739.3814	2739.3822	-0.32	0	103	3.5e-010	1	22693
	K.ITGMLLEIDNSELLH->M<-LESPESLR.S		1	Oxidation (M)	919.4663	2755.3771	2755.3772	-0.02	0	(49)	9.4e-005	1	22783
	K.ITG->M<-LLEIDNSELLH->M<-LESPESLR.S		1	2 Oxidation (M)	924.8003	2771.3792	2771.3721	2.57	0	(39)	0.00077	1	22840
P07437	Tubulin beta chain OS=Homo sapiens OX=9606 GN=TUBB PE=1 SV=2	50095	1451	52(45)	24(22)	6.70	66%	P07437_uniprot
	Peptide	Unique	Matches	Modification	Observed	Mr(expt)	Mr(calc)	ppm	Miss	Score	Expect	Rank	Query
	K.TAVCDIPPR.G		1		514.7639	1027.5131	1027.5121	1.05	0	43	0.00046	1	3085
	R.YLTVAAVFR.G		1		520.3003	1038.5861	1038.5862	-0.06	0	25	0.021	1	3273
	K.IREEYPDR.I		1		539.2716	1076.5285	1076.5250	3.26	1	21	0.13	1	3771
	K.LAVNMVPFPR.L		2		572.3234	1142.6322	1142.6270	4.50	0	(52)	8.5e-005	1	4955
	K.LAVN->M<-VPFPR.L		6	Oxidation (M)	580.3187	1158.6228	1158.6219	0.71	0	76	3.6e-007	1	5207
	R.ISEQFTA->M<-FR.R		2	Oxidation (M)	623.3002	1244.5858	1244.5860	-0.13	0	37	0.0019	1	6752
	R.YLTVAAVFRGR.M		2		418.2443	418.2443	1251.7110	1.80	1	8	0.91	2	6896
	R.FPGQLNADLRK.L		3		629.8506	1257.6866	1257.6830	2.92	1	39	0.0013	1	7051
	R.KLAVNMVPFPR.L		2		424.5818	1270.7236	1270.7220	1.30	1	32	0.0044	1	7301
	R.ISVYYNEATGGK.Y	U	1		651.3235	1300.6325	1300.6299	2.03	0	55	2.9e-005	1	7776
	R.I->M<-NTFSVVPSPK.V		3	Oxidation (M)	668.3530	1334.6914	1334.6904	0.72	0	85	4.1e-008	1	8395
	K.EVDEQ->M<-LNVQNK.N		1	Oxidation (M)	731.8474	1461.6801	1461.6769	2.19	0	49	0.00011	1	10798
	R.LHFFMPGFAPLTSR.G		1		810.9220	1619.8294	1619.8283	0.73	0	(32)	0.0065	1	13631
	R.AILVDLEPGT->M<-DSVR.S		2	Oxidation (M)	816.4181	1630.8217	1630.8236	-1.15	0	55	4.2e-005	1	13809
	R.LHFF->M<-PGFAPLTSR.G		3	Oxidation (M)	818.9212	1635.8278	1635.8232	2.85	0	(52)	7.6e-005	1	13887
	R.LHFF->M<-PGFAPLTSR.G		3	Oxidation (M)	546.2838	1635.8296	1635.8232	3.93	0	67	2.1e-006	1	13889
	R.ALTVPELTQQVFDAK.N	U	1		830.4513	1658.8880	1658.8879	0.05	0	77	1.7e-007	1	14262
	K.NSSYFVEWIPNNVK.T		1		848.9185	1695.8225	1695.8257	-1.87	0	43	0.00054	1	14790
	K.->M<-AVTFIGNSTAIQELFK.R	U	1	Oxidation (M)	943.4955	1884.9765	1884.9655	5.83	0	46	0.00022	1	17448
	R.MS->M<-KEVDEQ->M<-LNVQNK.N		1	2 Oxidation (M)	652.6339	1954.8797	1954.8798	-0.04	1	(20)	0.046	1	18290
	K.GHYTEGAELVDSVLDVVR.K		1		979.9960	1957.9774	1957.9745	1.46	0	98	1.4e-009	1	18314
	K.GHYTEGAELVDSVLDVVR.K		1		653.6669	1957.9790	1957.9745	2.26	0	(87)	2e-008	1	18316
	R.->M<-S->M<-KEVDEQ->M<-LNVQNK.N		1	3 Oxidation (M)	657.9644	1970.8713	1970.8747	-1.76	1	(28)	0.0057	1	18463
	R.->M<-S->M<-KEVDEQ->M<-LNVQNK.N		1	3 Oxidation (M)	986.4430	1970.8715	1970.8747	-1.61	1	58	6.4e-006	1	18464
	K.MAVTFIGNSTAIQELFKR.I	U	1		676.0342	2025.0809	2025.0717	4.53	1	(22)	0.042	2	18923
	K.->M<-AVTFIGNSTAIQELFKR.I	U	1	Oxidation (M)	681.3628	2041.0665	2041.0666	-0.05	1	(94)	2.5e-009	1	19033
	K.->M<-AVTFIGNSTAIQELFKR.I	U	1	Oxidation (M)	1021.5413	2041.0681	2041.0666	0.71	1	119	7.5e-012	1	19034
	K.GHYTEGAELVDSVLDVVRK.E		1		522.5225	2086.0610	2086.0695	-4.08	1	(47)	0.00019	1	19321
	K.GHYTEGAELVDSVLDVVRK.E		1		696.3632	2086.0678	2086.0695	-0.79	1	64	3.8e-006	1	19322
	-.->M<-REIVHIQAGQCGNQIGAK.F		1	Oxidation (M)	1063.5344	2125.0543	2125.0521	1.05	1	35	0.0027	1	19594
	K.LTTPTYGDLNHLVSATMSGVTTCLR.F		1		903.4509	2707.3308	2707.3310	-0.07	0	62	6.2e-006	1	22572
	K.LTTPTYGDLNHLVSAT->M<-SGVTTCLR.F		1	Oxidation (M)	908.7837	2723.3292	2723.3259	1.23	0	(37)	0.0014	1	22645
	R.SGPFGQIFRPDNFVFGQSGAGNNWAK.G		1		933.4537	2797.3394	2797.3361	1.17	0	58	1.4e-005	1	22939
	K.EAESCDCLQGFQLTHSLGGGTGSG->M<-GTLLISK.I		1	Oxidation (M)	1109.8444	3326.5113	3326.5218	-3.16	0	47	7.7e-005	1	23938
Q07020	60S ribosomal protein L18 OS=Homo sapiens OX=9606 GN=RPL18 PE=1 SV=2	21735	1410	57(44)	13(12)	10.45	52%	Q07020_uniprot
	Peptide	Unique	Matches	Modification	Observed	Mr(expt)	Mr(calc)	ppm	Miss	Score	Expect	Rank	Query
	K.LKVCALR.V	U	2		430.2638	858.5131	858.5109	2.59	1	38	0.0009	1	1116
	K.SQDIYLR.L	U	2		447.7387	893.4628	893.4607	2.40	0	34	0.0054	1	1440
	R.VQEVPKLK.V	U	1		470.7941	939.5737	939.5753	-1.70	1	4	1.9	1	1914
	K.GCGTVLLSGPR.K	U	5		558.7968	1115.5791	1115.5757	2.98	0	69	2e-006	1	4461
	R.TNRPPLSLSR.M	U	4		570.8280	1139.6414	1139.6411	0.32	0	(34)	0.0027	1	4911
	R.TNRPPLSLSR.M	U	4		380.8878	1139.6416	1139.6411	0.48	0	47	0.00011	1	4916
	R.TNSTFNQVVLK.R	U	2		625.8421	1249.6696	1249.6667	2.39	0	63	5.3e-006	1	6853
	K.TAVVVGTITDDVR.V	U	9		673.3704	1344.7262	1344.7249	0.92	0	72	7.6e-007	1	8582
	R.TNSTFNQVVLKR.L	U	1		469.5973	1405.7700	1405.7678	1.62	1	(43)	0.00034	1	9776
	R.TNSTFNQVVLKR.L	U	5		703.8923	1405.7701	1405.7678	1.67	1	79	9.3e-008	1	9777
	R.RTNSTFNQVVLK.R	U	1		703.8937	1405.7728	1405.7678	3.59	1	31	0.0053	1	9781
	K.ILTFDQLALDSPK.G	U	8		730.9052	1459.7957	1459.7922	2.41	0	112	5.4e-011	1	10770
	K.APGTPHSHTKPYVR.S	U	2		774.4040	1546.7934	1546.8005	-4.55	0	65	3.8e-006	1	12247
	K.APGTPHSHTKPYVR.S	U	1		387.7068	1546.7981	1546.8005	-1.55	0	(40)	0.0012	1	12250
	K.APGTPHSHTKPYVR.S	U	2		516.6071	1546.7995	1546.8005	-0.60	0	(27)	0.023	1	12251
	R.HFGKAPGTPHSHTKPYVR.S	U	1		673.0228	2016.0465	2016.0442	1.12	1	(35)	0.0024	1	18843
	R.HFGKAPGTPHSHTKPYVR.S	U	1		404.2174	2016.0505	2016.0442	3.12	1	57	1.5e-005	1	18844
	K.TAVVVGTITDDVRVQEVPK.L	U	3		676.0457	2025.1151	2025.1107	2.20	1	(19)	0.059	1	18927
	K.TAVVVGTITDDVRVQEVPK.L	U	3		1013.5657	2025.1169	2025.1107	3.09	1	71	3.2e-007	1	18929
P32969	60S ribosomal protein L9 OS=Homo sapiens OX=9606 GN=RPL9 PE=1 SV=1	21964	1394	56(48)	15(14)	45.26	71%	P32969_uniprot
	Peptide	Unique	Matches	Modification	Observed	Mr(expt)	Mr(calc)	ppm	Miss	Score	Expect	Rank	Query
	R.NFLGEK.Y	U	1		354.1899	706.3653	706.3650	0.41	0	17	0.18	1	24
	K.GVTLGFR.Y	U	5		375.2198	748.4250	748.4232	2.38	0	33	0.0066	1	267
	K.FLDGIYVSEK.G	U	7		585.8069	1169.5992	1169.5968	2.03	0	70	8.1e-007	1	5428
	R.KFLDGIYVSEK.G	U	2		433.5721	1297.6945	1297.6918	2.09	1	(33)	0.0043	1	7721
	R.KFLDGIYVSEK.G	U	4		649.8547	1297.6949	1297.6918	2.42	1	81	8e-008	1	7722
	R.TICSHVQNMIK.G	U	2		665.8357	1329.6569	1329.6533	2.73	0	(44)	0.00041	1	8308
	R.TICSHVQN->M<-IK.G	U	1	Oxidation (M)	449.5570	1345.6493	1345.6482	0.78	0	(25)	0.043	1	8596
	R.TICSHVQN->M<-IK.G	U	1	Oxidation (M)	673.8323	1345.6501	1345.6482	1.40	0	57	2.6e-005	1	8597
	R.MRPGVACSVSQAQK.D	U	1		759.8771	1517.7397	1517.7443	-2.99	0	(53)	5.5e-005	1	11726
	R.MRPGVACSVSQAQK.D	U	1		506.9215	1517.7426	1517.7443	-1.09	0	(48)	0.00017	1	11727
	R.->M<-RPGVACSVSQAQK.D	U	1	Oxidation (M)	767.8755	1533.7364	1533.7392	-1.80	0	58	1.7e-005	1	12011
	R.DFNHINVELSLLGK.K	U	3		533.6241	1597.8504	1597.8464	2.52	0	(46)	0.0002	1	13209
	R.DFNHINVELSLLGK.K	U	3		799.9334	1597.8521	1597.8464	3.60	0	71	6.2e-007	1	13210
	R.DFNHINVELSLLGKK.K	U	1		432.4927	1725.9417	1725.9413	0.23	1	(38)	0.0011	1	15319
	R.DFNHINVELSLLGKK.K	U	2		863.9788	1725.9430	1725.9413	0.94	1	63	2.8e-006	1	15320
	R.DFNHINVELSLLGKK.K	U	3		576.3226	1725.9459	1725.9413	2.63	1	(50)	6.3e-005	1	15321
	R.RDFNHINVELSLLGK.K	U	3		585.6587	1753.9542	1753.9475	3.85	1	47	0.00015	1	15735
	R.RDFNHINVELSLLGK.K	U	1		877.9870	1753.9594	1753.9475	6.81	1	(45)	0.00023	1	15737
	K.TILSNQTVDIPENVDITLK.G	U	3		1057.0760	2112.1375	2112.1314	2.91	0	74	1.8e-007	1	19517
	K.TILSNQTVDIPENVDITLK.G	U	1		705.0546	2112.1421	2112.1314	5.04	0	(56)	1.2e-005	1	19519
	K.TILSNQTVDIPENVDITLKGR.T	U	1		776.0960	2325.2660	2325.2540	5.18	1	47	7.3e-005	1	20884
	-.->M<-KTILSNQTVDIPENVDITLK.G	U	2	Oxidation (M)	796.7632	2387.2679	2387.2618	2.57	1	(68)	7.4e-007	1	21170
	-.->M<-KTILSNQTVDIPENVDITLK.G	U	2	Oxidation (M)	1194.6412	2387.2679	2387.2618	2.58	1	113	2.6e-011	1	21171
	R.SVYAHFPINVVIQENGSLVEIR.N	U	1		1242.6688	2483.3231	2483.3172	2.35	0	98	5.7e-010	1	21637
	R.SVYAHFPINVVIQENGSLVEIR.N	U	1		828.7817	2483.3234	2483.3172	2.48	0	(69)	5.4e-007	1	21638
	K.DELILEGNDIELVSNSAALIQQATTVK.N	U	1		962.1767	2883.5083	2883.5077	0.21	0	110	3.7e-011	1	23164
	R.MRPGVACSVSQAQKDELILEGNDIELVSNSAALIQQATTVK.N	U	1		1096.8200	4383.2507	4383.2414	2.13	1	(19)	0.025	1	24488
	R.->M<-RPGVACSVSQAQKDELILEGNDIELVSNSAALIQQATTVK.N	U	1	Oxidation (M)	880.8554	4399.2404	4399.2363	0.93	1	30	0.0019	1	24491
P25705	ATP synthase subunit alpha, mitochondrial OS=Homo sapiens OX=9606 GN=ATP5A1 PE=1 SV=1	59828	1371	50(39)	27(25)	3.98	50%	P25705_uniprot
	Peptide	Unique	Matches	Modification	Observed	Mr(expt)	Mr(calc)	ppm	Miss	Score	Expect	Rank	Query
	R.LTELLK.Q	U	1		358.7313	715.4480	715.4480	0.00	0	42	0.00012	1	58
	K.APGIIPR.I	U	2		362.2303	722.4461	722.4439	3.04	0	36	0.00053	1	107
	R.ELIIGDR.Q	U	2		408.2360	814.4574	814.4548	3.17	0	32	0.0099	1	729
	R.QMSLLLR.R	U	3		430.7557	859.4967	859.4949	2.11	0	58	1.7e-005	1	1145
	K.LELAQYR.E	U	1		446.7487	891.4829	891.4814	1.75	0	8	2.1	1	1429
	R.VLSIGDGIAR.V	U	2		500.7938	999.5731	999.5713	1.80	0	40	0.0012	1	2686
	K.AVDSLVPIGR.G	U	3		513.8029	1025.5913	1025.5869	4.23	0	58	1e-005	1	3076
	R.VGLKAPGIIPR.I	U	1		374.2461	1119.7164	1119.7128	3.25	1	46	2.5e-005	1	4531
	R.VGLKAPGIIPR.I	U	2		560.8658	1119.7170	1119.7128	3.76	1	(19)	0.013	1	4532
	R.GYLDKLEPSK.I	U	1		575.3120	1148.6095	1148.6077	1.53	1	29	0.017	1	5034
	R.GYLDKLEPSK.I	U	1		383.8776	1148.6110	1148.6077	2.89	1	(21)	0.096	1	5035
	R.VVDALGNAIDGK.G	U	1		586.3196	1170.6247	1170.6245	0.24	0	28	0.022	1	5447
	K.HALIIYDDLSK.Q	U	1		644.3531	1286.6916	1286.6870	3.58	0	58	2.2e-005	1	7555
	K.TSIAIDTIINQK.R	U	1		658.8744	1315.7342	1315.7347	-0.37	0	64	2.9e-006	1	8054
	R.ISVREP->M<-QTGIK.A	U	1	Oxidation (M)	458.9196	1373.7369	1373.7337	2.31	1	5	3.1	1	9142
	K.GIRPAINVGLSVSR.V	U	2		719.9296	1437.8446	1437.8416	2.09	0	(5)	0.75	1	10366
	K.GIRPAINVGLSVSR.V	U	1		480.2896	1437.8468	1437.8416	3.64	0	46	5.4e-005	1	10367
	K.TGTAE->M<-SSILEER.I	U	2	Oxidation (M)	720.3388	1438.6631	1438.6610	1.47	0	85	2.2e-008	1	10373
	K.TSIAIDTIINQKR.F	U	1		736.9270	1471.8394	1471.8358	2.47	1	50	4.7e-005	1	10962
	K.LKEIVTNFLAGFEA.-	U	1		776.4260	1550.8374	1550.8344	1.90	1	41	0.00066	1	12303
	R.EAYPGDVFYLHSR.L	U	2		777.3754	1552.7362	1552.7310	3.32	0	60	9.2e-006	1	12338
	R.EAYPGDVFYLHSR.L	U	2		518.5864	1552.7373	1552.7310	4.01	0	(35)	0.0036	1	12339
	R.ILGADTSVDLEETGR.V	U	1		788.4002	1574.7859	1574.7788	4.50	0	87	2.5e-008	1	12765
	K.QVAGTMKLELAQYR.E	U	1		804.4224	1606.8303	1606.8501	-12.32	1	(18)	0.17	1	13387
	K.QVAGT->M<-KLELAQYR.E	U	1	Oxidation (M)	812.4364	1622.8582	1622.8450	8.16	1	47	0.00015	1	13686
	R.TGAIVDVPVGEELLGR.V	U	2		812.9518	1623.8891	1623.8832	3.65	0	64	2.4e-006	1	13713
	R.VVDALGNAIDGKGPIGSK.T	U	3		855.9738	1709.9331	1709.9312	1.11	1	90	5.7e-009	1	15025
	R.VVDALGNAIDGKGPIGSK.T	U	1		570.9854	1709.9344	1709.9312	1.87	1	(55)	1.8e-005	1	15026
	K.RTGAIVDVPVGEELLGR.V	U	1		594.3353	1779.9840	1779.9843	-0.18	1	48	7.1e-005	1	16180
	K.G->M<-SLNLEPDNVGVVVFGNDK.L	U	1	Oxidation (M)	1060.5222	2119.0299	2119.0256	2.03	0	75	3.1e-007	1	19568
	R.EVAAFAQFGSDLDAATQQLLSR.G	U	1		1169.5883	2337.1620	2337.1601	0.81	0	139	1e-013	1	20949
	R.EVAAFAQFGSDLDAATQQLLSR.G	U	1		780.0637	2337.1692	2337.1601	3.88	0	(105)	2.9e-010	1	20950
	K.FENAFLSHVVSQHQALLGTIR.A	U	1		789.7589	2366.2547	2366.2495	2.20	0	98	9.1e-010	1	21087
	K.FENAFLSHVVSQHQALLGTIR.A	U	1		592.5713	2366.2561	2366.2495	2.77	0	(85)	1.5e-008	1	21088
	K.ITKFENAFLSHVVSQHQALLGTIR.A	U	1		678.1267	2708.4775	2708.4762	0.47	1	62	1.2e-006	1	22575
P68371	Tubulin beta-4B chain OS=Homo sapiens OX=9606 GN=TUBB4B PE=1 SV=1	50255	1316	50(43)	22(20)	5.31	66%	P68371_uniprot
	Peptide	Unique	Matches	Modification	Observed	Mr(expt)	Mr(calc)	ppm	Miss	Score	Expect	Rank	Query
	K.TAVCDIPPR.G		1		514.7639	1027.5131	1027.5121	1.05	0	43	0.00046	1	3085
	R.YLTVAAVFR.G		1		520.3003	1038.5861	1038.5862	-0.06	0	25	0.021	1	3273
	K.IREEYPDR.I		1		539.2716	1076.5285	1076.5250	3.26	1	21	0.13	1	3771
	K.LAVNMVPFPR.L		2		572.3234	1142.6322	1142.6270	4.50	0	(52)	8.5e-005	1	4955
	K.LAVN->M<-VPFPR.L		6	Oxidation (M)	580.3187	1158.6228	1158.6219	0.71	0	76	3.6e-007	1	5207
	R.ISEQFTA->M<-FR.R		2	Oxidation (M)	623.3002	1244.5858	1244.5860	-0.13	0	37	0.0019	1	6752
	R.YLTVAAVFRGR.M		2		418.2443	418.2443	1251.7110	1.80	1	8	0.91	2	6896
	R.FPGQLNADLRK.L		3		629.8506	1257.6866	1257.6830	2.92	1	39	0.0013	1	7051
	R.KLAVNMVPFPR.L		2		424.5818	1270.7236	1270.7220	1.30	1	32	0.0044	1	7301
	R.I->M<-NTFSVVPSPK.V		3	Oxidation (M)	668.3530	1334.6914	1334.6904	0.72	0	85	4.1e-008	1	8395
	K.EVDEQ->M<-LNVQNK.N		1	Oxidation (M)	731.8474	1461.6801	1461.6769	2.19	0	49	0.00011	1	10798
	R.AVLVDLEPGT->M<-DSVR.S		3	Oxidation (M)	809.4125	1616.8105	1616.8080	1.57	0	41	0.00099	1	13568
	R.LHFFMPGFAPLTSR.G		1		810.9220	1619.8294	1619.8283	0.73	0	(32)	0.0065	1	13631
	R.LHFF->M<-PGFAPLTSR.G		3	Oxidation (M)	818.9212	1635.8278	1635.8232	2.85	0	(52)	7.6e-005	1	13887
	R.LHFF->M<-PGFAPLTSR.G		3	Oxidation (M)	546.2838	1635.8296	1635.8232	3.93	0	67	2.1e-006	1	13889
	K.NSSYFVEWIPNNVK.T		1		848.9185	1695.8225	1695.8257	-1.87	0	43	0.00054	1	14790
	R.MS->M<-KEVDEQ->M<-LNVQNK.N		1	2 Oxidation (M)	652.6339	1954.8797	1954.8798	-0.04	1	(20)	0.046	1	18290
	K.GHYTEGAELVDSVLDVVR.K		1		979.9960	1957.9774	1957.9745	1.46	0	98	1.4e-009	1	18314
	K.GHYTEGAELVDSVLDVVR.K		1		653.6669	1957.9790	1957.9745	2.26	0	(87)	2e-008	1	18316
	R.->M<-S->M<-KEVDEQ->M<-LNVQNK.N		1	3 Oxidation (M)	657.9644	1970.8713	1970.8747	-1.76	1	(28)	0.0057	1	18463
	R.->M<-S->M<-KEVDEQ->M<-LNVQNK.N		1	3 Oxidation (M)	986.4430	1970.8715	1970.8747	-1.61	1	58	6.4e-006	1	18464
	K.->M<-SATFIGNSTAIQELFKR.I		1	Oxidation (M)	677.3480	2029.0221	2029.0302	-4.04	1	(79)	1.3e-007	3	18939
	K.->M<-SATFIGNSTAIQELFKR.I		1	Oxidation (M)	1015.5214	2029.0282	2029.0302	-1.02	1	110	1e-010	1	18940
	K.GHYTEGAELVDSVLDVVRK.E		1		522.5225	2086.0610	2086.0695	-4.08	1	(47)	0.00019	1	19321
	K.GHYTEGAELVDSVLDVVRK.E		1		696.3632	2086.0678	2086.0695	-0.79	1	64	3.8e-006	1	19322
	-.->M<-REIVHLQAGQCGNQIGAK.F		1	Oxidation (M)	1063.5344	2125.0543	2125.0521	1.05	1	35	0.0027	1	19594
	K.LTTPTYGDLNHLVSATMSGVTTCLR.F		1		903.4509	2707.3308	2707.3310	-0.07	0	62	6.2e-006	1	22572
	K.LTTPTYGDLNHLVSAT->M<-SGVTTCLR.F		1	Oxidation (M)	908.7837	2723.3292	2723.3259	1.23	0	(37)	0.0014	1	22645
	R.SGPFGQIFRPDNFVFGQSGAGNNWAK.G		1		933.4537	2797.3394	2797.3361	1.17	0	58	1.4e-005	1	22939
	K.FWEVISDEHGIDPTGTYHGDSDLQLER.I		1		1039.4816	3115.4229	3115.4159	2.23	0	33	0.0024	1	23676
	K.EAESCDCLQGFQLTHSLGGGTGSG->M<-GTLLISK.I		1	Oxidation (M)	1109.8444	3326.5113	3326.5218	-3.16	0	47	7.7e-005	1	23938
Q02543	60S ribosomal protein L18a OS=Homo sapiens OX=9606 GN=RPL18A PE=1 SV=2	21034	1290	65(47)	18(14)	21.61	61%	Q02543_uniprot
	Peptide	Unique	Matches	Modification	Observed	Mr(expt)	Mr(calc)	ppm	Miss	Score	Expect	Rank	Query
	K.FPLPHR.V	U	3		383.7226	765.4306	765.4286	2.69	0	28	0.01	1	369
	K.RPNTFF.-	U	6		391.2048	780.3950	780.3919	3.99	0	20	0.14	1	462
	K.NFGIWLR.Y	U	4		453.2542	904.4939	904.4919	2.23	0	36	0.0022	1	1573
	R.AHSIQI->M<-K.V	U	1	Oxidation (M)	472.2545	942.4945	942.4957	-1.19	0	11	0.67	1	1944
	K.IKFPLPHR.V	U	6		504.3125	1006.6104	1006.6076	2.82	1	37	0.00033	1	2799
	K.CHTPPLYR.M	U	2		522.2576	1042.5007	1042.5018	-1.08	0	12	0.48	1	3311
	R.IFAPNHVVAK.S	U	2		548.3190	1094.6235	1094.6237	-0.14	0	50	5.6e-005	1	4090
	R.IFAPNHVVAK.S	U	2		365.8828	1094.6265	1094.6237	2.61	0	(43)	0.00023	1	4092
	R.VKNFGIWLR.Y	U	1		378.2264	1131.6575	1131.6553	1.95	1	(49)	4.6e-005	1	4757
	R.VKNFGIWLR.Y	U	4		566.8370	1131.6594	1131.6553	3.64	1	51	2.7e-005	1	4759
	R.FWYFVSQLK.K	U	1		609.3220	1216.6295	1216.6281	1.16	0	32	0.009	1	6276
	R.FWYFVSQLKK.M	U	1		449.2493	1344.7260	1344.7230	2.19	1	27	0.025	1	8581
	R.DLTTAGAVTQCYR.D	U	7		728.3492	1454.6839	1454.6824	1.06	0	70	7.9e-007	1	10659
	K.SRFWYFVSQLK.K	U	1		730.8893	1459.7641	1459.7612	2.00	1	38	0.0019	1	10761
	K.SSGEIVYCGQVFEK.S	U	7		801.8794	1601.7442	1601.7396	2.91	0	57	1.6e-005	1	13287
	K.KSSGEIVYCGQVFEK.S	U	1		865.9253	1729.8360	1729.8345	0.87	1	65	2.7e-006	1	15375
	K.KSSGEIVYCGQVFEK.S	U	2		577.6207	1729.8402	1729.8345	3.27	1	(10)	0.99	1	15376
	R.AHSIQIMKVEEIAASK.C	U	1		585.6556	1753.9451	1753.9396	3.13	1	(61)	6.3e-006	1	15731
	R.AHSIQIMKVEEIAASK.C	U	1		877.9810	1753.9474	1753.9396	4.43	1	(89)	9.1e-009	1	15732
	R.AHSIQI->M<-KVEEIAASK.C	U	2	Oxidation (M)	885.9764	1769.9383	1769.9345	2.15	1	104	3.9e-010	1	16015
	R.AHSIQI->M<-KVEEIAASK.C	U	3	Oxidation (M)	590.9870	1769.9392	1769.9345	2.63	1	(73)	5.1e-007	1	16016
	R.EYRDLTTAGAVTQCYR.D	U	3		952.4525	1902.8905	1902.8894	0.56	1	67	1.6e-006	1	17674
	R.EYRDLTTAGAVTQCYR.D	U	1		635.3043	1902.8911	1902.8894	0.91	1	(48)	0.00014	1	17675
	R.DLTTAGAVTQCYRD->M<-GAR.H	U	1	Oxidation (M)	1001.4617	2000.9089	2000.9044	2.24	1	11	0.5	1	18725
	K.SSGEIVYCGQVFEKSPLR.V	U	1		1028.5106	2055.0067	2055.0095	-1.38	1	(44)	0.00036	1	19140
	K.SSGEIVYCGQVFEKSPLR.V	U	1		686.0104	2055.0095	2055.0095	-0.01	1	59	1.3e-005	1	19142
Q9BQE3	Tubulin alpha-1C chain OS=Homo sapiens OX=9606 GN=TUBA1C PE=1 SV=1	50548	1289	40(35)	14(14)	2.77	40%	Q9BQE3_uniprot
	Peptide	Unique	Matches	Modification	Observed	Mr(expt)	Mr(calc)	ppm	Miss	Score	Expect	Rank	Query
	R.LSVDYGK.K		1		391.2083	780.4021	780.4018	0.47	0	34	0.0043	1	464
	K.DVNAAIATIK.T		1		508.2936	1014.5727	1014.5709	1.76	0	46	0.00041	1	2875
	K.EIIDLVLDR.I		3		543.3154	1084.6163	1084.6128	3.23	0	55	3.1e-005	1	3904
	K.YMACCLLYR.G		1		625.2816	1248.5486	1248.5453	2.59	0	(21)	0.049	1	6835
	K.Y->M<-ACCLLYR.G		2	Oxidation (M)	633.2782	1264.5418	1264.5403	1.26	0	49	4.8e-005	1	7175
	R.LDHKFDL->M<-YAK.R		1	Oxidation (M)	698.8522	1395.6899	1395.6857	3.05	1	33	0.0071	1	9550
	R.QLFHPEQLITGK.E		1		705.8931	1409.7717	1409.7667	3.56	0	24	0.029	1	9868
	R.LISQIVSSITASLR.F		1		496.6333	1486.8781	1486.8719	4.17	0	(77)	4.2e-008	1	11250
	R.LISQIVSSITASLR.F		1		744.4469	1486.8792	1486.8719	4.96	0	88	3.4e-009	1	11251
	R.TIQFVDWCPTGFK.V		1		799.8879	1597.7612	1597.7599	0.80	0	45	0.00035	1	13200
	R.NLDIERPTYTNLNR.L		2		859.9485	1717.8824	1717.8747	4.49	0	34	0.0042	1	15181
	R.IHFPLATYAPVISAEK.A		6		586.3268	1755.9585	1755.9559	1.47	0	(42)	0.00039	1	15778
	R.IHFPLATYAPVISAEK.A		4		878.9871	1755.9597	1755.9559	2.14	0	71	4.6e-007	1	15780
	K.VGINYQPPTVVPGGDLAK.V		4		912.9952	1823.9759	1823.9782	-1.23	0	35	0.002	1	16737
	K.TIGGGDDSFNTFFSETGAGK.H		2		1004.4514	2006.8881	2006.8858	1.17	0	143	2.4e-014	1	18778
	R->.<-QLFHPEQLITGKEDAANNYAR.G		1	Gln->pyro-Glu (N-term Q)	1199.5892	2397.1639	2397.1713	-3.08	1	84	3.4e-008	1	21224
	R->.<-QLFHPEQLITGKEDAANNYAR.G		2	Gln->pyro-Glu (N-term Q)	800.0674	2397.1805	2397.1713	3.84	1	(75)	2.7e-007	1	21226
	R.FDGALNVDLTEFQTNLVPYPR.I		1		1205.1077	2408.2008	2408.2012	-0.18	0	120	9.4e-012	1	21278
	R.QLFHPEQLITGKEDAANNYAR.G		1		1208.1049	2414.1952	2414.1978	-1.10	1	(47)	0.00019	1	21307
	R.QLFHPEQLITGKEDAANNYAR.G		2		805.7406	2414.2000	2414.1978	0.89	1	(71)	6.6e-007	1	21310
	R.QLFHPEQLITGKEDAANNYAR.G		2		604.5585	2414.2048	2414.1978	2.88	1	(75)	2.9e-007	1	21311
P83731	60S ribosomal protein L24 OS=Homo sapiens OX=9606 GN=RPL24 PE=1 SV=1	17882	1260	50(42)	9(8)	14.94	36%	P83731_uniprot
	Peptide	Unique	Matches	Modification	Observed	Mr(expt)	Mr(calc)	ppm	Miss	Score	Expect	Rank	Query
	K.CESAFLSK.R	U	1		471.2244	940.4342	940.4324	1.96	0	28	0.011	1	1915
	K.VFQFLNAK.C	U	8		483.7753	965.5361	965.5334	2.76	0	44	0.00026	1	2252
	K.CESAFLSKR.N	U	1		549.2742	1096.5338	1096.5335	0.26	1	76	2.1e-007	1	4131
	K.CESAFLSKR.N	U	1		366.5190	1096.5351	1096.5335	1.46	1	(14)	0.41	1	4132
	R->.<-QINWTVLYR.R	U	1	Gln->pyro-Glu (N-term Q)	588.3143	1174.6140	1174.6135	0.42	0	(50)	0.00016	1	5507
	R.QINWTVLYR.R	U	7		596.8295	1191.6444	1191.6400	3.66	0	67	1.9e-006	1	5800
	R.AITGASLADIMAK.R	U	4		631.3464	1260.6782	1260.6747	2.73	0	82	6.6e-008	1	7098
	R.AITGASLADI->M<-AK.R	U	6	Oxidation (M)	639.3439	1276.6732	1276.6697	2.76	0	(81)	8.7e-008	1	7385
	R->.<-QINWTVLYRR.K	U	1	Gln->pyro-Glu (N-term Q)	666.3656	1330.7166	1330.7146	1.54	1	(5)	4.4	1	8327
	R.QINWTVLYRR.K	U	1		450.2555	1347.7446	1347.7411	2.60	1	12	0.53	1	8645
	R.QINWTVLYRR.K	U	1		674.8801	1347.7457	1347.7411	3.39	1	(8)	1.2	1	8646
	R.TDGKVFQFLNAK.C	U	4		456.5834	1366.7285	1366.7245	2.92	1	(46)	0.00027	1	9014
	R.TDGKVFQFLNAK.C	U	1		684.3716	1366.7286	1366.7245	3.00	1	86	2.7e-008	1	9015
	R.AITGASLADIMAKR.N	U	1		709.3945	1416.7744	1416.7758	-1.03	1	71	6.7e-007	1	9959
	R.AITGASLADIMAKR.N	U	1		473.2662	1416.7767	1416.7758	0.59	1	(71)	7.2e-007	1	9960
	R.AITGASLADI->M<-AKR.N	U	1	Oxidation (M)	717.3931	1432.7716	1432.7708	0.57	1	(38)	0.0014	1	10255
	-.MKVELCSFSGYK.I	U	3		724.8518	1447.6889	1447.6839	3.46	1	(56)	2.6e-005	1	10548
	-.MKVELCSFSGYK.I	U	2		483.5709	1447.6908	1447.6839	4.76	1	(51)	8.7e-005	1	10549
	-.->M<-KVELCSFSGYK.I	U	3	Oxidation (M)	732.8467	1463.6788	1463.6789	-0.04	1	69	1.1e-006	1	10833
	-.->M<-KVELCSFSGYK.I	U	2	Oxidation (M)	488.9004	1463.6793	1463.6789	0.27	1	(24)	0.033	1	10834
[truncated: 8,316 more rows]
