# Supplementary material for: MYO1F regulates antifungal immunity by regulating acetylation of microtubules
Source: Proc Natl Acad Sci U S A. 2021 Jul 23;118(30):e2100230118. doi: 10.1073/pnas.2100230118 (PMC8325298; doi:10.1073/pnas.2100230118)
Supplement: Supplementary File [file pnas.2100230118.sd06.xlsx]

## Sheet: Information
Search parameters
Type of search	:MS/MS Ion Search
Enzyme	:Trypsin
Fixed modifications	:Carbamidomethyl (C)
Variable modifications	:Gln- Epyro-Glu (N-term Q) , Oxidation (M)
Mass values	:Monoisotopic
Protein mass	:Unrestricted
Peptide mass tolerance	:-/+ 15 ppm
Fragment mass tolerance	:-/+ 20 mmu
Max missed cleavages	:1
Instrument type	:Default
Number of queries	:22,525
Database	:uniprot20180305 (556,825 sequences; 199,652,254 residues)
Taxonomy	:Homo sapiens (human) (20,317 sequences)
Score distribution
Decoy search summary
Peptide matches	in uniprot20180305	in Decoy	FDR
--above identity threshold	7839	202	2.58%
--above identity or homology threshold	7964	206	2.59%
Legend

## Sheet: Protein Peptide Information
Accession	Description	Mass	Score	Matches	Sequences	emPAI	Coverage
O00160	Unconventional myosin-If OS=Homo sapiens OX=9606 GN=MYO1F PE=1 SV=3	125507	3546	182(134)	59(52)	6.24	60%	O00160_uniprot
	Peptide	Unique	Matches	Modification	Observed	Mr(expt)	Mr(calc)	ppm	Miss	Score	Expect	Rank	Query
	R->.<-QFLGKR.E	U	1	Gln->pyro-Glu (N-term Q)	366.2145	730.4143	730.4126	2.38	1	29	0.026	1	135
	R.MLFPEK.L	U	1		382.7048	763.3950	763.3938	1.52	0	21	0.11	1	318
	R.DLILTPK.C	U	1		400.2507	798.4868	798.4851	2.12	0	33	0.0039	1	561
	K.VDIQALR.G	U	2		407.7440	813.4735	813.4708	3.26	0	67	2.3e-006	1	668
	R.KFDGFAR.T	U	1		420.7225	839.4305	839.4290	1.81	1	32	0.0063	1	881
	R.GFGDLAVLK.V	U	2		460.2672	918.5199	918.5175	2.67	0	45	0.00031	1	1707
	K.GQVCEVLK.K	U	1		466.7489	931.4832	931.4797	3.80	0	10	1.5	1	1850
	R->.<-QGVQHLLR.A	U	2	Gln->pyro-Glu (N-term Q)	467.2681	932.5216	932.5192	2.55	0	(43)	0.00062	1	1863
	K.KVDIQALR.G	U	1		471.7913	941.5681	941.5658	2.43	1	44	0.00033	1	1970
	R.QGVQHLLR.A	U	1		475.7798	949.5450	949.5457	-0.76	0	52	2.2e-005	1	2085
	K.ISNFLLEK.S		1		482.2814	962.5482	962.5437	4.71	0	43	0.00032	1	2238
	K.YIMGYISK.V	U	1		487.7551	973.4957	973.4943	1.48	0	35	0.006	1	2340
	R.VDFADSVTK.Y	U	4		491.2484	980.4823	980.4815	0.79	0	35	0.0036	1	2416
	K.YI->M<-GYISK.V	U	1	Oxidation (M)	495.7536	989.4927	989.4892	3.56	0	(8)	2.1	1	2529
	R.GPPSTSLGASR.R	U	5		515.2688	1028.5230	1028.5251	-1.97	0	56	3.1e-005	1	3069
	K.Q->M<-PYFTDR.E	U	1	Oxidation (M)	537.2402	1072.4659	1072.4648	1.05	0	12	0.33	1	3638
	R.DWEENRVK.H	U	1		538.2611	1074.5077	1074.5094	-1.61	1	28	0.016	1	3672
	K.YFEIQFSR.G	U	5		545.2740	1088.5334	1088.5291	3.99	0	51	9.7e-005	1	3927
	K.VVCDLIENK.L	U	4		545.2861	1088.5576	1088.5536	3.67	0	47	0.00032	1	3934
	K.TEFVSLLCK.R	U	2		548.7906	1095.5666	1095.5634	2.92	0	65	3.3e-006	1	4041
	R.EEASNILLNK.K	U	1		565.8071	1129.5997	1129.5979	1.64	0	21	0.12	1	4597
	R.FHWQSHNVK.Q	U	1		591.7924	1181.5703	1181.5730	-2.32	0	(5)	3.2	1	5470
	R.FHWQSHNVK.Q	U	1		394.8651	1181.5735	1181.5730	0.40	0	12	0.53	1	5471
	R.TLTVSVGDGLPK.S	U	2		593.8394	1185.6643	1185.6605	3.18	0	42	0.00068	1	5549
	K->.<-QANDLVATLMR.C	U	1	Gln->pyro-Glu (N-term Q)	607.8157	1213.6168	1213.6125	3.53	0	(41)	0.00086	1	6055
	K->.<-QANDLVATL->M<-R.C	U	4	Gln->pyro-Glu (N-term Q); Oxidation (M)	615.8125	1229.6104	1229.6074	2.46	0	(41)	0.001	1	6319
	K.QANDLVATLMR.C	U	2		616.3287	1230.6429	1230.6390	3.16	0	67	3.1e-006	1	6339
	K.QANDLVATL->M<-R.C	U	3	Oxidation (M)	624.3256	1246.6367	1246.6340	2.19	0	(42)	0.00091	1	6629
	K.TEFVSLLCKR.F	U	1		418.2299	1251.6678	1251.6645	2.64	1	45	0.00028	1	6720
	R.EEASNILLNKK.E	U	1		420.2380	1257.6922	1257.6928	-0.48	1	(13)	0.53	1	6857
	R.EEASNILLNKK.E	U	1		629.8543	1257.6941	1257.6928	1.00	1	38	0.0019	1	6858
	R.ERVDFADSVTK.Y	U	3		633.8205	1265.6264	1265.6252	1.00	1	30	0.011	1	7006
	R.ERVDFADSVTK.Y	U	1		422.8834	1265.6283	1265.6252	2.42	1	(20)	0.13	1	7009
	R.WTPIQYFNNK.V	U	3		655.8310	1309.6474	1309.6455	1.47	0	38	0.002	1	7688
	R.VKHQVEYLGLK.E		1		438.5911	1312.7514	1312.7503	0.87	1	5	1.9	2	7742
	K.VSYDVSGFCER.N	U	2		659.7927	1317.5708	1317.5660	3.65	0	42	0.00021	1	7835
	R.LFDFLVEAINR.A	U	2		668.8687	1335.7227	1335.7187	3.05	0	66	2e-006	1	8145
	R.YAILTPETWPR.W	U	5		673.8611	1345.7076	1345.7030	3.41	0	57	2.6e-005	1	8329
	K.NPESLFLLEEVR.E	U	1		723.3873	1444.7601	1444.7562	2.73	0	50	0.00011	1	10132
	K.AEQEEYVQEGIR.W		3		725.8451	1449.6757	1449.6736	1.51	0	77	1.7e-007	1	10230
	K.HQVEYLGLKENIR.V		1		799.9344	1597.8543	1597.8576	-2.04	1	42	0.00054	1	12700
	K.HQVEYLGLKENIR.V		1		533.6267	1597.8583	1597.8576	0.44	1	(32)	0.005	1	12701
	R.GGEPDGGKISNFLLEK.S	U	3		830.9322	1659.8498	1659.8468	1.83	1	(38)	0.0016	1	13624
	R.GGEPDGGKISNFLLEK.S	U	2		554.2909	1659.8510	1659.8468	2.55	1	42	0.00064	1	13625
	R.LHGQEGLFPGNYVEK.I	U	2		563.2863	1686.8369	1686.8366	0.21	0	(29)	0.014	1	13971
	R.LHGQEGLFPGNYVEK.I	U	2		844.4265	1686.8383	1686.8366	1.06	0	59	1.6e-005	1	13974
	R.RPLPLTFSDTLQFR.V	U	1		845.9682	1689.9218	1689.9202	0.95	0	(20)	0.071	1	14020
	R.RPLPLTFSDTLQFR.V	U	2		564.3164	1689.9272	1689.9202	4.13	0	63	3.1e-006	1	14022
	R.AVNMEPDQYQ->M<-GSTK.V	U	1	Oxidation (M)	857.8749	1713.7352	1713.7338	0.82	0	(30)	0.0031	1	14352
	R.AVN->M<-EPDQYQMGSTK.V	U	1	Oxidation (M)	857.8755	1713.7364	1713.7338	1.53	0	(45)	0.00011	1	14353
	R.AVN->M<-EPDQYQ->M<-GSTK.V	U	3	2 Oxidation (M)	865.8704	1729.7262	1729.7287	-1.48	0	65	9e-007	1	14593
	R.AVN->M<-EPDQYQ->M<-GSTK.V	U	1	2 Oxidation (M)	577.5834	1729.7285	1729.7287	-0.14	0	(28)	0.0046	1	14595
	K.NPESLFLLEEVRER.K	U	1		865.9584	1729.9022	1729.8999	1.35	1	52	6.4e-005	1	14602
	K.NPESLFLLEEVRER.K	U	1		577.6422	1729.9046	1729.8999	2.75	1	(38)	0.0015	1	14603
	R.LHGQEGLFPGNYVEKI.-	U	2		600.9830	1799.9271	1799.9206	3.59	1	17	0.21	1	15554
	K.DIILQSNPLLEAFGNAK.T		1		615.0026	1841.9859	1841.9887	-1.53	0	(69)	8.1e-007	1	16024
	K.DIILQSNPLLEAFGNAK.T		1		922.0019	1841.9893	1841.9887	0.36	0	87	1.1e-008	1	16026
	R.SESINVTLNVEQAAYTR.D	U	15		947.9777	1893.9408	1893.9432	-1.28	0	(82)	6.5e-008	1	16525
	R.NFVGDYLGLEERPELR.Q	U	2		636.3283	1905.9629	1905.9585	2.35	0	(28)	0.017	1	16646
	R.NFVGDYLGLEERPELR.Q	U	3		953.9891	1905.9636	1905.9585	2.70	0	42	0.00063	1	16647
	R.SVGQRPVPGVGRPKPQPR.T	U	1		956.5510	1911.0874	1911.0915	-2.17	0	(24)	0.007	1	16715
	R.SVGQRPVPGVGRPKPQPR.T	U	1		478.7793	1911.0881	1911.0915	-1.78	0	(8)	0.31	1	16716
	R.SVGQRPVPGVGRPKPQPR.T	U	1		638.0369	1911.0888	1911.0915	-1.43	0	33	0.00092	1	16717
	R.SVGQRPVPGVGRPKPQPR.T	U	1		383.2251	1911.0893	1911.0915	-1.17	0	(16)	0.044	1	16718
	K.VFVKNPESLFLLEEVR.E	U	1		640.3591	1918.0556	1918.0564	-0.43	1	73	2.5e-007	1	16799
	K.VFVKNPESLFLLEEVR.E	U	1		960.0353	1918.0560	1918.0564	-0.19	1	(42)	0.00028	1	16800
	R.GGPLPLEIMSGGGTHRPPR.G	U	2		483.0102	1928.0117	1928.0051	3.43	0	(16)	0.19	1	16888
	R.GGPLPLEI->M<-SGGGTHRPPR.G	U	3	Oxidation (M)	973.0074	1944.0002	1944.0000	0.13	0	(16)	0.25	1	17034
	R.GGPLPLEI->M<-SGGGTHRPPR.G	U	4	Oxidation (M)	649.0080	1944.0022	1944.0000	1.13	0	27	0.017	1	17039
	R.GGPLPLEI->M<-SGGGTHRPPR.G	U	4	Oxidation (M)	487.0082	1944.0035	1944.0000	1.81	0	(27)	0.02	1	17041
	R.NFHIYYQLLEGASQEQR.Q	U	2		1048.5122	2095.0099	2095.0123	-1.15	0	85	2.5e-008	1	18115
	R.NFHIYYQLLEGASQEQR.Q	U	4		699.3466	2095.0179	2095.0123	2.67	0	(57)	1.5e-005	1	18118
	R.VESVDLLAFPAYLLGIDSGR.L	U	1		1068.0719	2134.1292	2134.1310	-0.83	0	87	1.2e-008	1	18369
	R.VESVDLLAFPAYLLGIDSGR.L	U	1		712.3838	2134.1295	2134.1310	-0.69	0	(47)	0.00013	1	18370
	R.NMLIDCENQCVIISGESGAGK.T	U	1		1148.0272	2294.0399	2294.0341	2.53	0	(112)	3.1e-011	1	19230
	R.N->M<-LIDCENQCVIISGESGAGK.T	U	2	Oxidation (M)	1156.0258	2310.0370	2310.0290	3.45	0	119	6.4e-012	1	19285
	R.DVLFSDLIEL->M<-QTSEQAFLR.M	U	1	Oxidation (M)	791.0657	2370.1752	2370.1777	-1.06	0	61	6.5e-006	1	19577
	R.FEEATRRPLPLTFSDTLQFR.V	U	1		606.8235	2423.2651	2423.2597	2.21	1	29	0.0076	1	19779
	R.FEEATRRPLPLTFSDTLQFR.V	U	1		808.7628	2423.2666	2423.2597	2.85	1	(13)	0.28	1	19780
	K.VQHVKDIILQSNPLLEAFGNAK.T		1		812.1209	2433.3407	2433.3380	1.13	1	71	2.4e-007	1	19840
	R.QDDFFILQEDAADSFLESVFK.T	U	1		1232.5791	2463.1436	2463.1482	-1.85	0	96	1.6e-009	1	19963
	R.QDDFFILQEDAADSFLESVFK.T	U	1		822.0575	2463.1507	2463.1482	1.01	0	(56)	1.9e-005	1	19965
	K.QSGVDDMVLLPQITEDAIAANLR.K	U	1		823.7627	2468.2663	2468.2581	3.32	0	(48)	0.00012	1	20003
	K.QSGVDDMVLLPQITEDAIAANLR.K	U	1		1235.1419	2468.2691	2468.2581	4.49	0	(57)	1.4e-005	1	20004
	K.QSGVDD->M<-VLLPQITEDAIAANLR.K	U	1	Oxidation (M)	1243.1335	2484.2525	2484.2530	-0.19	0	78	1.4e-007	1	20046
	R.VESVDLLAFPAYLLGIDSGRLQEK.L	U	1		878.4766	2632.4079	2632.4112	-1.27	1	42	0.00018	1	20546
	R.ARPPSEHNTEFLNVPDQGMAG->M<-QR.K	U	1	Oxidation (M)	900.0894	2697.2463	2697.2388	2.78	0	(34)	0.0024	1	20747
	R.ARPPSEHNTEFLNVPDQG->M<-AG->M<-QR.K	U	3	2 Oxidation (M)	679.3170	2713.2387	2713.2337	1.87	0	45	0.00015	1	20794
	R.ARPPSEHNTEFLNVPDQG->M<-AG->M<-QR.K	U	6	2 Oxidation (M)	905.4203	2713.2392	2713.2337	2.05	0	(34)	0.0018	1	20795
	R.ARPPSEHNTEFLNVPDQG->M<-AG->M<-QR.K	U	1	2 Oxidation (M)	1357.6270	2713.2393	2713.2337	2.09	0	(5)	1.6	1	20796
	K.LQAAVGTHEHFNSWSAGFVIHHYAGK.V	U	2		716.8577	2863.4018	2863.3943	2.63	0	43	0.00033	1	21204
	K.LQAAVGTHEHFNSWSAGFVIHHYAGK.V	U	1		573.6885	2863.4063	2863.3943	4.20	0	(39)	0.00081	1	21205
	R.EIDLYQGAAQYENPPHIYALTDN->M<-YR.N	U	1	Oxidation (M)	1034.4768	3100.4086	3100.4236	-4.84	0	37	0.00077	1	21562
	K.LSPPGIMSVLDDVCATMHATGGGADQTLLQK.L	U	1		1061.8610	3182.5611	3182.5410	6.29	0	35	0.002	1	21649
	R.VV->M<-QNENERNFHIYYQLLEGASQEQR.Q	U	1	Oxidation (M)	1071.1785	3210.5136	3210.5152	-0.51	1	29	0.0059	1	21678
	K.LSPPGI->M<-SVLDDVCAT->M<-HATGGGADQTLLQK.L	U	2	2 Oxidation (M)	1072.5171	3214.5294	3214.5309	-0.44	0	(19)	0.064	1	21681
P13645	Keratin, type I cytoskeletal 10 OS=Homo sapiens OX=9606 GN=KRT10 PE=1 SV=6	59020	2982	81(69)	34(34)	14.04	62%	P13645_uniprot
	Peptide	Unique	Matches	Modification	Observed	Mr(expt)	Mr(calc)	ppm	Miss	Score	Expect	Rank	Query
	R.LAADDFR.L		2		404.2043	806.3940	806.3923	2.17	0	54	4.9e-005	1	595
	R.LASYLDK.V		1		405.2252	808.4359	808.4330	3.52	0	53	5.3e-005	1	604
	K.YENEVALR.Q	U	1		497.2544	992.4943	992.4927	1.64	0	54	6.4e-005	1	2560
	K.IKEWYEK.H	U	2		498.2637	994.5129	994.5123	0.57	1	25	0.035	1	2585
	K.SEITELRR.N	U	1		502.2810	1002.5474	1002.5458	1.63	1	27	0.028	1	2715
	R.VLDELTLTK.A	U	3		516.3039	1030.5932	1030.5910	2.14	0	51	7.2e-005	1	3111
	R.LASYLDKVR.A		2		355.5415	1063.6027	1063.6026	0.10	1	(50)	6.6e-005	1	3561
	R.LASYLDKVR.A		6		532.8091	1063.6037	1063.6026	1.09	1	50	6.2e-005	1	3563
	K.VTMQNLNDR.L		2		545.7698	1089.5251	1089.5237	1.33	0	48	0.00027	1	3947
	K.VT->M<-QNLNDR.L		1	Oxidation (M)	553.7657	1105.5168	1105.5186	-1.60	0	(26)	0.026	1	4191
	K.DAEAWFNEK.S		2		555.2492	1108.4839	1108.4825	1.22	0	45	0.00019	1	4243
	R.LENEIQTYR.S	U	1		583.2958	1164.5771	1164.5775	-0.29	0	56	3.6e-005	1	5182
	R.RVLDELTLTK.A	U	1		594.3541	1186.6936	1186.6921	1.22	1	29	0.0064	1	5563
	R.LKYENEVALR.Q	U	3		617.8434	1233.6723	1233.6717	0.52	1	43	0.00043	1	6411
	R.KDAEAWFNEK.S	U	1		619.2973	1236.5800	1236.5775	2.09	1	41	0.00073	1	6462
	R.SLLEGEGSSGGGGR.G	U	2		631.8036	1261.5927	1261.5899	2.29	0	65	2.7e-006	1	6924
	K.NHEEEMKDLR.N	U	1		650.7997	1299.5848	1299.5877	-2.23	1	38	0.00089	1	7529
	K.NHEEEMKDLR.N	U	1		434.2031	1299.5874	1299.5877	-0.27	1	(35)	0.0018	1	7530
	R->.<-QSVEADINGLRR.V		2	Gln->pyro-Glu (N-term Q)	670.8514	1339.6882	1339.6844	2.83	1	(15)	0.34	1	8204
	R.QSVEADINGLRR.V		1		679.3629	1356.7113	1356.7110	0.25	1	26	0.034	1	8529
	R.SQYEQLAEQNR.K	U	1		683.3217	1364.6289	1364.6320	-2.29	0	61	7.1e-006	1	8651
	K->.<-QSLEASLAETEGR.Y	U	1	Gln->pyro-Glu (N-term Q)	687.3334	1372.6522	1372.6470	3.77	0	(49)	0.0001	1	8781
	R.ALEESNYELEGK.I	U	2		691.3284	1380.6423	1380.6408	1.06	0	93	5.1e-009	1	8939
	K.QSLEASLAETEGR.Y	U	2		695.8452	1389.6759	1389.6736	1.67	0	74	4.6e-007	1	9071
	K.IRLENEIQTYR.S	U	2		717.8909	1433.7673	1433.7626	3.26	1	67	2.1e-006	1	9901
	K.IRLENEIQTYR.S	U	1		478.9301	1433.7684	1433.7626	4.03	1	(20)	0.11	1	9902
	R.SQYEQLAEQNRK.D	U	1		498.5814	1492.7223	1492.7270	-3.10	1	(39)	0.0018	1	10986
	R.SQYEQLAEQNRK.D	U	2		747.3687	1492.7229	1492.7270	-2.75	1	50	0.00014	1	10987
	R.SGGGGGGGGCGGGGGVSSLR.I	U	1		775.3421	1548.6696	1548.6700	-0.22	0	141	2.8e-014	1	11859
	K.GSLGGGFSSGGFSGGSFSR.G	U	5		854.3910	1706.7674	1706.7649	1.48	0	93	3.3e-009	1	14269
	R.NVQALEIELQSQLALK.Q	U	2		899.0115	1796.0084	1796.0043	2.27	0	88	4.6e-009	1	15507
	R.NVQALEIELQSQLALK.Q	U	1		599.6771	1796.0094	1796.0043	2.80	0	(66)	6.7e-007	1	15508
	K.ELTTEIDNNIEQISSYK.S	U	1		998.9908	1995.9670	1995.9636	1.69	0	112	5e-011	1	17486
	R.AETECQNTEYQQLLDIK.I	U	2		1041.9869	2081.9593	2081.9575	0.87	0	130	7.8e-013	1	18031
	R.AETECQNTEYQQLLDIK.I	U	1		694.9954	2081.9644	2081.9575	3.32	0	(43)	0.00039	1	18032
	K.ADLEMQIESLTEELAYLK.K	U	1		699.3541	2095.0404	2095.0394	0.44	0	(10)	0.88	1	18122
	K.ADLEMQIESLTEELAYLK.K	U	1		1048.5276	2095.0406	2095.0394	0.57	0	80	8.4e-008	1	18123
	K.ADLE->M<-QIESLTEELAYLK.K	U	1	Oxidation (M)	1056.5228	2111.0311	2111.0343	-1.53	0	(71)	8.6e-007	1	18207
	K.SKELTTEIDNNIEQISSYK.S	U	1		738.0399	2211.0978	2211.0906	3.22	1	(72)	6.7e-007	1	18798
	K.SKELTTEIDNNIEQISSYK.S	U	1		1106.5575	2211.1004	2211.0906	4.44	1	105	3.3e-010	1	18800
	K.ADLEMQIESLTEELAYLKK.N	U	1		742.0543	2223.1410	2223.1344	2.95	1	(66)	2e-006	1	18850
	K.ADLE->M<-QIESLTEELAYLKK.N	U	1	Oxidation (M)	747.3858	2239.1356	2239.1293	2.80	1	93	3.5e-009	1	18925
	R.GSSGGGCFGGSSGGYGGLGGFGGGSFR.G	U	2		1171.9978	2341.9810	2341.9771	1.67	0	140	1.5e-014	1	19445
	R.GSSGGGCFGGSSGGYGGLGGFGGGSFR.G	U	2		781.6679	2341.9819	2341.9771	2.03	0	(38)	0.00023	1	19446
	K.NQILNLTTDNANILLQIDNAR.L	U	1		789.7625	2366.2657	2366.2553	4.38	0	54	2.2e-005	1	19555
	R.YCVQLSQIQAQISALEEQLQQIR.A	U	1		916.1450	2745.4132	2745.4119	0.48	0	112	3.2e-011	1	20888
	R.YCVQLSQIQAQISALEEQLQQIR.A	U	1		1373.7159	2745.4173	2745.4119	1.97	0	(84)	2.1e-008	1	20889
	R.NVSTGDVNVEMNAAPGVDLTQLLNNMR.S	U	1		1436.6970	2871.3795	2871.3855	-2.09	0	131	4.9e-013	1	21213
	R.NVSTGDVNVE->M<-NAAPGVDLTQLLNNMR.S	U	1	Oxidation (M)	1444.6964	2887.3783	2887.3804	-0.74	0	(90)	6.9e-009	1	21239
	R.NVSTGDVNVE->M<-NAAPGVDLTQLLNNMR.S	U	1	Oxidation (M)	963.4667	2887.3784	2887.3804	-0.70	0	(81)	5.6e-008	1	21240
	R.NVSTGDVNVE->M<-NAAPGVDLTQLLNN->M<-R.S	U	1	2 Oxidation (M)	968.7976	2903.3708	2903.3753	-1.55	0	(36)	0.0018	1	21265
	R.NVSTGDVNVE->M<-NAAPGVDLTQLLNN->M<-R.S	U	1	2 Oxidation (M)	1452.6931	2903.3717	2903.3753	-1.25	0	(64)	2.9e-006	1	21266
	K.TIDDLKNQILNLTTDNANILLQIDNAR.L	U	1		1018.2142	3051.6207	3051.6200	0.23	1	134	1.2e-013	1	21513
P11021	Endoplasmic reticulum chaperone BiP OS=Homo sapiens OX=9606 GN=HSPA5 PE=1 SV=2	72402	2864	101(90)	37(35)	9.50	51%	P11021_uniprot
	Peptide	Unique	Matches	Modification	Observed	Mr(expt)	Mr(calc)	ppm	Miss	Score	Expect	Rank	Query
	R.VMEHFIK.L	U	1		452.2427	902.4709	902.4684	2.74	0	17	0.37	1	1544
	K.VLEDSDLK.K	U	1		459.7423	917.4701	917.4706	-0.54	0	27	0.038	1	1695
	K.ETAEAYLGK.K	U	1		491.2495	980.4843	980.4814	2.96	0	17	0.21	1	2418
	K.ITITNDQNR.L	U	1		537.7804	1073.5462	1073.5465	-0.26	0	58	2.5e-005	1	3657
	K.ETAEAYLGKK.V	U	1		555.2961	1108.5777	1108.5764	1.20	1	31	0.0075	1	4248
	K.VYEGERPLTK.D	U	1		596.3215	1190.6284	1190.6295	-0.95	0	26	0.027	1	5629
	K.EFFNGKEPSR.G	U	2		605.7965	1209.5783	1209.5778	0.44	1	38	0.0015	1	5967
	K.DAGTIAGLNVMR.I	U	1		609.3224	1216.6302	1216.6234	5.61	0	(27)	0.026	1	6129
	R.VEIIANDQGNR.I		2		614.8194	1227.6242	1227.6207	2.86	0	77	2.9e-007	1	6286
	K.DAGTIAGLNV->M<-R.I	U	2	Oxidation (M)	617.3174	1232.6202	1232.6183	1.53	0	55	4.3e-005	1	6387
	K.MKETAEAYLGK.K	U	2		620.8169	1239.6192	1239.6169	1.89	1	55	3e-005	1	6501
	K.->M<-KETAEAYLGK.K	U	1	Oxidation (M)	628.8129	1255.6113	1255.6118	-0.39	1	(30)	0.011	1	6811
	R.NELESYAYSLK.N	U	2		658.8232	1315.6319	1315.6295	1.81	0	39	0.0013	1	7793
	K.FEELN->M<-DLFR.S	U	1	Oxidation (M)	665.3116	1328.6087	1328.6071	1.26	0	53	3.4e-005	1	8032
	R.TWNDPSVQQDIK.F	U	3		715.8501	1429.6856	1429.6838	1.32	0	45	0.00037	1	9837
	K.SDIDEIVLVGGSTR.I	U	2		730.8856	1459.7566	1459.7518	3.23	0	72	7.7e-007	1	10401
	R.AKFEELNMDLFR.S	U	1		756.8813	1511.7480	1511.7442	2.52	1	(38)	0.0015	1	11247
	R.AKFEELNMDLFR.S	U	1		504.9235	1511.7486	1511.7442	2.87	1	(35)	0.0029	1	11248
	R.AKFEELN->M<-DLFR.S	U	2	Oxidation (M)	764.8764	1527.7382	1527.7391	-0.58	1	63	4.5e-006	1	11515
	R.AKFEELN->M<-DLFR.S	U	2	Oxidation (M)	510.2534	1527.7383	1527.7391	-0.58	1	(40)	0.0011	1	11516
	K.TFAPEEISAMVLTK.M	U	1		768.9039	1535.7932	1535.7905	1.74	0	(68)	1.8e-006	1	11661
	K.TFAPEEISA->M<-VLTK.M	U	6	Oxidation (M)	776.9010	1551.7874	1551.7854	1.30	0	73	4.5e-007	1	11905
	K.TFAPEEISA->M<-VLTK.M	U	1	Oxidation (M)	518.2712	1551.7917	1551.7854	4.05	0	(25)	0.034	1	11909
	K.NGRVEIIANDQGNR.I	U	1		778.3996	1554.7846	1554.7862	-1.02	1	41	0.00087	1	11975
	K.NGRVEIIANDQGNR.I	U	1		519.2714	1554.7924	1554.7862	3.98	1	(18)	0.18	1	11977
	R.ITPSYVAFTPEGER.L	U	3		783.8950	1565.7754	1565.7726	1.79	0	49	0.00013	1	12141
	R.ITPSYVAFTPEGER.L	U	1		522.9328	1565.7766	1565.7726	2.56	0	(40)	0.00098	1	12143
	K.KSDIDEIVLVGGSTR.I	U	1		530.2897	1587.8474	1587.8468	0.35	1	(36)	0.0027	1	12543
	K.KSDIDEIVLVGGSTR.I	U	2		794.9320	1587.8493	1587.8468	1.60	1	82	6.3e-008	1	12544
	K.TKPYIQVDIGGGQTK.T	U	3		802.9374	1603.8603	1603.8570	2.09	0	72	4.6e-007	1	12787
	K.TKPYIQVDIGGGQTK.T	U	2		535.6280	1603.8621	1603.8570	3.22	0	(32)	0.0045	1	12789
	R.IINEPTAAAIAYGLDK.R		2		830.4523	1658.8901	1658.8879	1.33	0	79	1.2e-007	1	13613
	R.IINEPTAAAIAYGLDK.R		1		553.9715	1658.8927	1658.8879	2.88	0	(42)	0.00056	1	13615
	K.NQLTSNPENTVFDAK.R	U	2		839.4072	1676.7999	1676.8006	-0.39	0	95	3.7e-009	1	13855
	K.KTKPYIQVDIGGGQTK.T	U	1		866.9872	1731.9598	1731.9519	4.55	1	52	3.2e-005	1	14629
	R.IDTRNELESYAYSLK.N	U	2		601.3053	1800.8941	1800.8893	2.63	1	(38)	0.0022	1	15560
	R.IDTRNELESYAYSLK.N	U	2		901.4549	1800.8952	1800.8893	3.28	1	46	0.00034	1	15563
	R.IINEPTAAAIAYGLDKR.E	U	3		908.5048	1814.9950	1814.9890	3.29	1	101	4.6e-010	1	15708
	R.IINEPTAAAIAYGLDKR.E	U	5		606.0060	1814.9961	1814.9890	3.92	1	(76)	1.1e-007	1	15711
	K.NQLTSNPENTVFDAKR.L	U	1		917.4599	1832.9052	1832.9017	1.95	1	106	2.7e-010	1	15874
	K.NQLTSNPENTVFDAKR.L	U	3		611.9772	1832.9099	1832.9017	4.47	1	(79)	1.2e-007	1	15877
	K.SQIFSTASDNQPTVTIK.V	U	4		918.9712	1835.9278	1835.9265	0.72	0	86	2.7e-008	1	15945
	K.VTHAVVTVPAYFNDAQR.Q	U	3		944.4909	1886.9673	1886.9639	1.78	0	56	2.5e-005	1	16449
	K.VTHAVVTVPAYFNDAQR.Q	U	3		629.9966	1886.9679	1886.9639	2.12	0	(50)	8.5e-005	1	16450
	K.DNHLLGTFDLTGIPPAPR.G	U	3		645.3428	1933.0067	1933.0058	0.46	0	(51)	8.2e-005	1	16948
	K.DNHLLGTFDLTGIPPAPR.G	U	1		967.5118	1933.0091	1933.0058	1.74	0	105	2.7e-010	1	16949
	K.KSQIFSTASDNQPTVTIK.V	U	1		983.0220	1964.0295	1964.0215	4.09	1	67	1.5e-006	1	17238
	K.IEWLESHQDADIEDFK.A	U	1		987.9605	1973.9065	1973.9007	2.94	0	44	0.00023	1	17316
	K.IEWLESHQDADIEDFK.A	U	1		658.9763	1973.9071	1973.9007	3.28	0	(41)	0.00054	1	17317
	K.KVTHAVVTVPAYFNDAQR.Q	U	1		1008.5367	2015.0588	2015.0589	-0.03	1	58	9.2e-006	1	17627
	K.KVTHAVVTVPAYFNDAQR.Q	U	1		504.7727	2015.0617	2015.0589	1.42	1	(7)	1.2	1	17628
	R.IEIESFYEGEDFSETLTR.A	U	1		1083.0022	2163.9898	2163.9848	2.34	0	87	1.1e-008	1	18539
	K.IEWLESHQDADIEDFKAK.K	U	1		725.3519	2173.0340	2173.0327	0.57	1	(32)	0.0041	1	18574
	K.IEWLESHQDADIEDFKAK.K	U	1		1087.5250	2173.0355	2173.0327	1.27	1	55	1.9e-005	1	18575
	K.LYGSAGPPPTGEEDTAEKDEL.-	U	3		1088.5002	2174.9859	2174.9855	0.19	1	81	4.6e-008	1	18586
	R.ITPSYVAFTPEGERLIGDAAK.N	U	1		745.7288	2234.1646	2234.1583	2.84	1	20	0.058	1	18894
	K.AVEEKIEWLESHQDADIEDFK.A	U	1		844.4014	2530.1825	2530.1863	-1.53	1	37	0.0013	1	20195
P36578	60S ribosomal protein L4 OS=Homo sapiens OX=9606 GN=RPL4 PE=1 SV=5	47953	2541	116(91)	26(25)	15.35	49%	P36578_uniprot
	Peptide	Unique	Matches	Modification	Observed	Mr(expt)	Mr(calc)	ppm	Miss	Score	Expect	Rank	Query
	K.EAVLLLK.K	U	5		393.2612	784.5078	784.5058	2.52	0	40	0.00027	1	463
	K.EAVLLLKK.L	U	2		457.3084	912.6022	912.6008	1.58	1	41	0.0001	1	1657
	K.MINTDLSR.I	U	1		475.2438	948.4730	948.4698	3.37	0	(46)	0.00038	1	2066
	K.AAAAAAALQAK.S	U	1		478.7788	955.5429	955.5450	-2.18	0	68	1.7e-006	1	2158
	K.->M<-INTDLSR.I	U	2	Oxidation (M)	483.2405	964.4665	964.4648	1.83	0	48	0.00019	1	2244
	K.LKAWNDIK.K	U	1		494.2859	986.5573	986.5549	2.43	1	28	0.019	1	2471
	K.NVTLPAVFK.A	U	2		494.7969	987.5793	987.5753	4.06	0	32	0.0045	1	2491
	K.TKEAVLLLK.K	U	3		507.8329	1013.6512	1013.6485	2.74	1	38	0.00015	1	2862
	R.ILKSPEIQR.A	U	5		361.8894	1082.6463	1082.6448	1.41	1	46	0.00012	1	3815
	R.ILKSPEIQR.A	U	3		542.3311	1082.6475	1082.6448	2.58	1	(38)	0.0006	1	3819
	K.SNYNLPMHK.M	U	1		552.2702	1102.5258	1102.5229	2.64	0	(35)	0.0038	1	4128
	K.SNYNLPMHK.M	U	1		368.5160	1102.5262	1102.5229	2.99	0	(14)	0.46	1	4129
	K.SNYNLP->M<-HK.M	U	1	Oxidation (M)	373.8464	1118.5174	1118.5179	-0.40	0	(24)	0.042	1	4387
	K.SNYNLP->M<-HK.M	U	2	Oxidation (M)	560.2664	1118.5183	1118.5179	0.39	0	42	0.00059	1	4389
	K.LDELYGTWR.K	U	2		576.7881	1151.5617	1151.5611	0.55	0	55	3.8e-005	1	4947
	R.SGQGAFGNMCR.G	U	5		592.7509	1183.4873	1183.4863	0.86	0	35	0.00084	1	5492
	R.NIPGITLLNVSK.L	U	4		634.8842	1267.7539	1267.7500	3.09	0	67	5.8e-007	1	7062
	R.KLDELYGTWR.K	U	3		640.8364	1279.6582	1279.6561	1.64	1	63	6.1e-006	1	7206
	R.VDKAAAAAAALQAK.S	U	5		649.8751	1297.7357	1297.7354	0.26	1	91	4.7e-009	1	7497
	R.VDKAAAAAAALQAK.S	U	2		433.5865	1297.7376	1297.7354	1.76	1	(64)	2.2e-006	1	7500
	R.FCIWTESAFR.K	U	5		658.8099	1315.6053	1315.6019	2.57	0	51	5.7e-005	1	7789
	R.FCIWTESAFRK.L	U	1		482.2402	1443.6987	1443.6969	1.24	1	23	0.05	1	10095
	R.GPCIIYNEDNGIIK.A	U	3		803.4022	1604.7899	1604.7868	1.91	0	71	8.7e-007	1	12796
	R.IEEVPELPLVVEDK.V	U	2		804.9424	1607.8702	1607.8658	2.75	0	56	1.7e-005	1	12861
	R.RGPCIIYNEDNGIIK.A	U	4		587.9715	1760.8927	1760.8879	2.70	1	(44)	0.00046	1	15038
	R.RGPCIIYNEDNGIIK.A	U	4		881.4543	1760.8940	1760.8879	3.46	1	78	1.8e-007	1	15040
	R.GGGTHRSGQGAFGN->M<-CR.G	U	1	Oxidation (M)	883.3733	1764.7321	1764.7533	-11.98	1	0	2.4	2	15100
	K.APIRPDIVNFVHTNLR.K	U	4		931.5244	1861.0341	1861.0322	1.02	0	(64)	9.7e-007	1	16185
	K.APIRPDIVNFVHTNLR.K	U	2		466.2664	1861.0365	1861.0322	2.26	0	(24)	0.01	1	16187
	K.APIRPDIVNFVHTNLR.K	U	4		621.3530	1861.0373	1861.0322	2.70	0	64	9.3e-007	1	16188
	R.YAICSALAASALPALVMSK.G	U	1		646.3456	1936.0149	1936.0161	-0.64	0	(32)	0.0049	1	16967
	R.YAICSALAASALPALVMSK.G	U	1		969.0158	1936.0171	1936.0161	0.48	0	(75)	2.3e-007	1	16968
	R.YAICSALAASALPALV->M<-SK.G	U	1	Oxidation (M)	651.6788	1952.0147	1952.0111	1.84	0	(31)	0.0073	1	17137
	R.YAICSALAASALPALV->M<-SK.G	U	2	Oxidation (M)	977.0152	1952.0158	1952.0111	2.45	0	121	6.4e-012	1	17138
	K.APIRPDIVNFVHTNLRK.N	U	1		995.5712	1989.1279	1989.1272	0.36	1	(17)	0.03	1	17443
	K.APIRPDIVNFVHTNLRK.N	U	2		398.8333	1989.1303	1989.1272	1.57	1	(10)	0.15	1	17444
	K.APIRPDIVNFVHTNLRK.N	U	2		664.0511	1989.1314	1989.1272	2.13	1	33	0.00061	1	17445
	K.APIRPDIVNFVHTNLRK.N	U	4		498.2905	1989.1328	1989.1272	2.80	1	(8)	0.21	1	17447
	R.IEEVPELPLVVEDKVEGYK.K	U	2		729.0599	2184.1580	2184.1565	0.66	1	(62)	3.2e-006	1	18640
	R.IEEVPELPLVVEDKVEGYK.K	U	1		1093.0886	2184.1627	2184.1565	2.81	1	67	1.1e-006	1	18641
	R->.<-QPYAVSELAGHQTSAESWGTGR.A	U	4	Gln->pyro-Glu (N-term Q)	772.3632	2314.0678	2314.0614	2.76	0	(50)	5.9e-005	1	19313
	R->.<-QPYAVSELAGHQTSAESWGTGR.A	U	2	Gln->pyro-Glu (N-term Q)	1158.0415	2314.0684	2314.0614	3.03	0	(100)	5.5e-010	1	19314
	R.QPYAVSELAGHQTSAESWGTGR.A	U	2		1166.5530	2331.0914	2331.0880	1.47	0	118	1.2e-011	1	19394
	R.QPYAVSELAGHQTSAESWGTGR.A	U	6		778.0388	2331.0945	2331.0880	2.78	0	(44)	0.00028	1	19395
	K.NNRQPYAVSELAGHQTSAESWGTGR.A	U	2		679.8270	2715.2790	2715.2749	1.50	1	81	4.2e-008	1	20807
	K.NNRQPYAVSELAGHQTSAESWGTGR.A	U	2		906.1011	2715.2816	2715.2749	2.45	1	(56)	1.3e-005	1	20808
P05388	60S acidic ribosomal protein P0 OS=Homo sapiens OX=9606 GN=RPLP0 PE=1 SV=1	34423	2499	106(86)	21(19)	12.15	72%	P05388_uniprot
	Peptide	Unique	Matches	Modification	Observed	Mr(expt)	Mr(calc)	ppm	Miss	Score	Expect	Rank	Query
	K.AVVLMGK.N	U	1		359.2205	716.4264	716.4255	1.25	0	45	0.00052	1	55
	R.FLEGVR.N		16		360.7061	719.3977	719.3966	1.57	0	35	0.0033	1	72
	K.LLPHIR.G	U	4		374.7459	747.4771	747.4755	2.17	0	36	0.00024	1	216
	K.SNYFLK.I		6		386.2065	770.3984	770.3963	2.77	0	36	0.0022	1	375
	R.GNVGFVFTK.E	U	4		484.7647	967.5149	967.5127	2.26	0	43	0.00052	1	2268
	K.IIQLLDDYPK.C		8		609.3434	1216.6723	1216.6703	1.65	0	67	2.3e-006	1	6133
	R.GHLENNPALEK.L		1		407.8784	1220.6134	1220.6149	-1.21	0	(45)	0.00041	1	6207
	R.GHLENNPALEK.L		3		611.3141	1220.6136	1220.6149	-1.05	0	55	3.9e-005	1	6208
	K.CFIVGADNVGSK.Q		6		633.8120	1265.6093	1265.6074	1.51	0	66	2.6e-006	1	7002
	K.TSFFQALGITTK.I		2		657.3614	1312.7082	1312.7027	4.20	0	59	1.3e-005	1	7734
	R.DMLLANKVPAAAR.A		2		685.3859	1368.7573	1368.7547	1.89	1	61	5.2e-006	1	8728
	R.D->M<-LLANKVPAAAR.A		1	Oxidation (M)	693.3827	1384.7508	1384.7496	0.86	1	(44)	0.00041	1	8996
	R.GTIEILSDVQLIK.T		5		714.9207	1427.8267	1427.8235	2.25	0	37	0.00082	1	9803
	K.EDLTEIRD->M<-LLANK.V		1	Oxidation (M)	838.9249	1675.8352	1675.8450	-5.88	1	(1)	8	2	13842
	K.EDLTEIRD->M<-LLANK.V		2	Oxidation (M)	559.6233	1675.8482	1675.8450	1.89	1	13	0.59	1	13843
	R.GNVGFVFTKEDLTEIR.D	U	2		608.9901	1823.9485	1823.9418	3.69	1	67	1.7e-006	1	15771
	R.VLALSVETDYTFPLAEK.V	U	15		948.5041	1894.9936	1894.9928	0.45	0	99	7.7e-010	1	16548
	R.VLALSVETDYTFPLAEK.V	U	1		632.6727	1894.9962	1894.9928	1.79	0	(27)	0.012	1	16551
	R.GHLENNPALEKLLPHIR.G	U	2		488.5299	1950.0907	1950.0799	5.53	1	35	0.00089	1	17116
	R.AGAIAPCEVTVPAQNTGLGPEK.T		4		727.3731	2179.0973	2179.0943	1.38	0	(47)	0.00018	1	18608
	R.AGAIAPCEVTVPAQNTGLGPEK.T		4		1090.5588	2179.1031	2179.0943	4.04	0	78	1.2e-007	1	18616
	K.VEAKEESEESDED->M<-GFGLFD.-		6	Oxidation (M)	1139.9645	2277.9144	2277.9107	1.63	1	79	1.4e-008	1	19144
	K.AFLADPSAFVAAAPVAAATTAAPAAAAAPAK.V	U	2		918.1608	2751.4605	2751.4595	0.35	0	(63)	1.6e-006	1	20921
	K.AFLADPSAFVAAAPVAAATTAAPAAAAAPAK.V	U	1		1376.7405	2751.4664	2751.4595	2.50	0	108	5.2e-011	1	20923
	K.AFLADPSAFVAAAPVAAATTAAPAAAAAPAK.V	U	1		688.8739	2751.4665	2751.4595	2.54	0	(74)	1.2e-007	1	20924
	R.NVASVCLQIGYPTVASVPHSIINGYK.R	U	1		1394.2281	2786.4417	2786.4425	-0.28	0	16	0.12	1	21022
	R.NVASVCLQIGYPTVASVPHSIINGYKR.V	U	1		981.8568	2942.5484	2942.5436	1.63	1	39	0.00051	1	21347
	R.NVASVCLQIGYPTVASVPHSIINGYKR.V	U	1		736.6461	2942.5551	2942.5436	3.91	1	(24)	0.016	1	21348
	K.AFLADPSAFVAAAPVAAATTAAPAAAAAPAKVEAK.E	U	1		1060.5767	3178.7082	3178.7026	1.75	1	(55)	6.5e-006	1	21645
	K.AFLADPSAFVAAAPVAAATTAAPAAAAAPAKVEAK.E	U	1		795.6845	3178.7089	3178.7026	2.00	1	(69)	2.9e-007	1	21646
	K.AFLADPSAFVAAAPVAAATTAAPAAAAAPAKVEAK.E	U	1		1590.3623	3178.7100	3178.7026	2.35	1	93	1.1e-009	1	21647
P38646	Stress-70 protein, mitochondrial OS=Homo sapiens OX=9606 GN=HSPA9 PE=1 SV=2	73920	2488	81(68)	30(26)	5.20	53%	P38646_uniprot
	Peptide	Unique	Matches	Modification	Observed	Mr(expt)	Mr(calc)	ppm	Miss	Score	Expect	Rank	Query
	K.LFE->M<-AYKK.M	U	1	Oxidation (M)	523.2696	1044.5247	1044.5314	-6.34	1	18	0.23	1	3314
	R->.<-QAASSLQQASLK.L	U	2	Gln->pyro-Glu (N-term Q)	607.8237	1213.6328	1213.6302	2.09	0	(47)	0.00023	1	6061
	R.QAASSLQQASLK.L	U	2		616.3368	1230.6590	1230.6568	1.82	0	60	1.3e-005	1	6342
	K.DAGQISGLNVLR.V	U	3		621.8451	1241.6757	1241.6728	2.38	0	61	9e-006	1	6545
	K.VQQTVQDLFGR.A	U	3		645.8447	1289.6748	1289.6728	1.53	0	62	7.9e-006	1	7368
	K.ETAENYLGHTAK.N	U	1		667.3245	1332.6345	1332.6310	2.64	0	71	8.8e-007	1	8088
	R.ASNGDAWVEAHGK.L	U	1		671.3126	1340.6106	1340.6109	-0.26	0	72	4.5e-007	1	8216
	R.YDDPEVQKDIK.N	U	1		675.3291	1348.6436	1348.6510	-5.49	1	20	0.14	1	8376
	R.AQFEGIVTDLIR.R	U	1		681.3767	1360.7389	1360.7351	2.80	0	62	5.2e-006	1	8591
	R.TTPSVVAFTADGER.L	U	8		725.8637	1449.7129	1449.7100	1.98	0	98	1.9e-009	1	10237
	K.SDIGEVILVGG->M<-TR.M	U	3	Oxidation (M)	731.8830	1461.7514	1461.7497	1.17	0	56	3.3e-005	1	10446
	R.AQFEGIVTDLIRR.T	U	1		506.6198	1516.8374	1516.8362	0.83	1	(22)	0.031	1	11352
	R.AQFEGIVTDLIRR.T	U	1		759.4287	1516.8429	1516.8362	4.42	1	23	0.03	1	11354
	R->.<-QAVTNPNNTFYATK.R	U	2	Gln->pyro-Glu (N-term Q)	776.3771	1550.7396	1550.7365	1.99	0	(28)	0.019	1	11889
	K.LYSPSQIGAFVLMK.M	U	1		777.4304	1552.8462	1552.8323	8.92	0	(50)	6.7e-005	1	11944
	R.QAVTNPNNTFYATK.R	U	1		784.8901	1567.7656	1567.7631	1.62	0	87	1.8e-008	1	12181
	K.LYSPSQIGAFVL->M<-K.M	U	1	Oxidation (M)	785.4224	1568.8302	1568.8272	1.87	0	67	1.9e-006	1	12203
	K.LYSPSQIGAFVL->M<-K.M	U	1	Oxidation (M)	523.9509	1568.8310	1568.8272	2.37	0	(50)	9.4e-005	1	12204
	K.MKETAENYLGHTAK.N	U	1		531.5962	1591.7667	1591.7664	0.21	1	(52)	6.8e-005	1	12609
	K.MKETAENYLGHTAK.N	U	1		796.8910	1591.7674	1591.7664	0.64	1	80	1.2e-007	1	12610
	K.MKETAENYLGHTAK.N	U	1		398.9493	1591.7679	1591.7664	0.94	1	(23)	0.055	1	12611
	K.LLGQFTLIGIPPAPR.G	U	2		796.9824	1591.9502	1591.9450	3.25	0	84	4e-009	1	12623
	K.->M<-KETAENYLGHTAK.N	U	1	Oxidation (M)	804.8889	1607.7631	1607.7613	1.14	1	(56)	3.1e-005	1	12855
	R.VINEPTAAALAYGLDK.S	U	2		823.4455	1644.8764	1644.8723	2.55	0	80	7.8e-008	1	13412
	R.VINEPTAAALAYGLDK.S	U	1		549.3013	1644.8822	1644.8723	6.02	0	(21)	0.069	1	13414
	R.QATKDAGQISGLNVLR.V	U	1		835.9638	1669.9131	1669.9111	1.17	1	25	0.02	1	13774
	K.VQQTVQDLFGRAPSK.A	U	1		558.6400	1672.8980	1672.8897	4.99	1	(25)	0.022	1	13812
	K.VQQTVQDLFGRAPSK.A	U	1		837.4570	1672.8994	1672.8897	5.80	1	64	2.9e-006	1	13813
	K.NAVITVPAYFNDSQR.Q	U	4		847.9308	1693.8470	1693.8424	2.75	0	60	1.2e-005	1	14077
	R.ETGVDLTKDN->M<-ALQR.V	U	3	Oxidation (M)	853.9237	1705.8329	1705.8305	1.39	1	54	4.9e-005	1	14250
	R->.<-QAVTNPNNTFYATKR.L	U	1	Gln->pyro-Glu (N-term Q)	854.4282	1706.8418	1706.8376	2.42	1	(61)	8.1e-006	1	14270
	R.QAVTNPNNTFYATKR.L	U	2		862.9381	1723.8617	1723.8642	-1.45	1	65	4e-006	1	14508
	K.SQVFSTAADGQTQVEIK.V	U	8		904.9551	1807.8957	1807.8952	0.28	0	128	1.7e-012	1	15625
	R.VEAVNMAEGIIHDTETK.M	U	1		619.6433	1855.9081	1855.8986	5.14	0	18	0.17	1	16126
	K.STNGDTFLGGEDFDQALLR.H	U	1		1028.4841	2054.9537	2054.9545	-0.40	0	83	3.4e-008	1	17880
	K.GAVVGIDLGTTNSCVAV->M<-EGK.Q	U	1	Oxidation (M)	1047.5161	2093.0177	2093.0133	2.08	0	16	0.24	1	18096
	K.ERVEAVNMAEGIIHDTETK.M	U	1		714.6891	2141.0454	2141.0423	1.49	1	45	0.0003	1	18406
	K.ERVEAVN->M<-AEGIIHDTETK.M	U	1	Oxidation (M)	720.0206	2157.0399	2157.0372	1.26	1	(26)	0.018	1	18504
	R.E->M<-AGDNKLLGQFTLIGIPPAPR.G	U	1	Oxidation (M)	785.4256	2353.2550	2353.2464	3.65	1	66	1.1e-006	1	19489
	R.EQQIVIQSSGGLSKDDIENMVK.N	U	1		1209.6112	2417.2079	2417.2108	-1.21	1	77	2e-007	1	19759
	R.EQQIVIQSSGGLSKDDIENMVK.N	U	2		806.7443	2417.2111	2417.2108	0.14	1	(53)	4.9e-005	1	19761
	K.A->M<-QDAEVSKSDIGEVILVGGMTR.M	U	1	Oxidation (M)	808.0725	2421.1955	2421.1880	3.12	1	(60)	8.4e-006	1	19771
	K.A->M<-QDAEVSKSDIGEVILVGGMTR.M	U	1	Oxidation (M)	1211.6073	2421.2000	2421.1880	4.99	1	(45)	0.00025	1	19772
	R.EQQIVIQSSGGLSKDDIEN->M<-VK.N	U	2	Oxidation (M)	812.0757	2433.2054	2433.2057	-0.13	1	(24)	0.029	1	19836
	K.A->M<-QDAEVSKSDIGEVILVGG->M<-TR.M	U	1	2 Oxidation (M)	1219.5983	2437.1820	2437.1829	-0.36	1	(61)	7e-006	1	19853
	K.A->M<-QDAEVSKSDIGEVILVGG->M<-TR.M	U	2	2 Oxidation (M)	813.4022	2437.1848	2437.1829	0.80	1	65	2.7e-006	1	19854
	K.AKCELSSSVQTDINLPYLT->M<-DSSGPK.H	U	1	Oxidation (M)	953.1284	2856.3633	2856.3521	3.90	1	81	5.2e-008	1	21191
P52272	Heterogeneous nuclear ribonucleoprotein M OS=Homo sapiens OX=9606 GN=HNRNPM PE=1 SV=3	77749	2432	93(78)	27(25)	4.45	55%	P52272_uniprot
	Peptide	Unique	Matches	Modification	Observed	Mr(expt)	Mr(calc)	ppm	Miss	Score	Expect	Rank	Query
	R.MGPAIER.M	U	1		387.2022	772.3898	772.3901	-0.43	0	41	0.00088	1	394
	R.MGLV->M<-DR.M	U	1	Oxidation (M)	419.2015	836.3883	836.3884	-0.11	0	39	0.0011	1	859
	R.KACQIFVR.N	U	1		511.2856	1020.5567	1020.5539	2.75	1	33	0.0053	1	2966
	R.INEILSNALK.R	U	2		557.8285	1113.6425	1113.6393	2.89	0	52	4.9e-005	1	4328
	K.WQSLKDLVK.E	U	1		372.8858	1115.6357	1115.6339	1.60	1	(7)	1.4	1	4366
	K.WQSLKDLVK.E	U	1		558.8255	1115.6364	1115.6339	2.30	1	26	0.018	1	4367
	R.MGAGMGFGLER.M	U	1		563.2645	1124.5144	1124.5107	3.30	0	(29)	0.01	1	4521
	R.->M<-GAG->M<-GFGLER.M	U	4	2 Oxidation (M)	579.2576	1156.5006	1156.5005	0.06	0	54	1.9e-005	1	5008
	R.NLPFDFTWK.M	U	1		584.2963	1166.5781	1166.5760	1.76	0	23	0.05	1	5218
	R.MVPAG->M<-GAGLER.M	U	1	Oxidation (M)	602.7956	1203.5766	1203.5740	2.18	0	(21)	0.085	1	5859
	R.->M<-VPAG->M<-GAGLER.M	U	6	2 Oxidation (M)	610.7903	1219.5661	1219.5689	-2.29	0	52	5.9e-005	1	6188
	R.FEPYANPTKR.Y	U	1		611.8161	1221.6176	1221.6142	2.82	1	21	0.1	1	6230
	R.AFITNIPFDVK.W	U	2		632.8515	1263.6884	1263.6863	1.68	0	45	0.00023	1	6970
	K->.<-QGGGGGGGSVPGIER.M	U	1	Gln->pyro-Glu (N-term Q)	634.3077	1266.6008	1266.5953	4.33	0	(43)	0.00044	1	7023
	R.INEILSNALKR.G	U	1		424.2550	1269.7432	1269.7404	2.16	1	(29)	0.006	1	7099
	R.INEILSNALKR.G	U	1		635.8797	1269.7448	1269.7404	3.48	1	49	6.2e-005	1	7100
	K.QGGGGGGGSVPGIER.M	U	3		642.8170	1283.6194	1283.6219	-1.94	0	105	3.2e-010	1	7268
	R.MGLA->M<-GGGGGASFDR.A	U	1	Oxidation (M)	700.3087	1398.6029	1398.6020	0.61	0	(42)	0.00025	1	9249
	R.->M<-GLAMGGGGGASFDR.A	U	1	Oxidation (M)	700.3124	1398.6103	1398.6020	5.93	0	(7)	0.95	1	9250
	R.->M<-GLA->M<-GGGGGASFDR.A	U	5	2 Oxidation (M)	708.3071	1414.5996	1414.5970	1.86	0	82	2.2e-008	1	9551
	R.LGSTVFVANLDYK.V	U	3		713.8832	1425.7519	1425.7504	1.09	0	101	7.7e-010	1	9770
	K.LKEVFSMAGVVVR.A	U	2		478.9438	1433.8095	1433.8065	2.15	1	(47)	8.8e-005	1	9908
	K.LKEVFSMAGVVVR.A	U	1		717.9122	1433.8099	1433.8065	2.41	1	57	7.8e-006	1	9909
	R.MGPA->M<-GPALGAGIER.M	U	1	Oxidation (M)	722.3592	1442.7038	1442.7010	1.97	0	(48)	0.00013	1	10080
	R.GGNRFEPYANPTK.R	U	1		725.8542	1449.6939	1449.7001	-4.21	1	27	0.022	1	10231
	K.LKEVFS->M<-AGVVVR.A	U	1	Oxidation (M)	725.9095	1449.8045	1449.8014	2.19	1	(35)	0.0025	1	10251
	K.LKEVFS->M<-AGVVVR.A	U	1	Oxidation (M)	484.2767	1449.8082	1449.8014	4.69	1	(47)	0.00012	1	10252
	R.->M<-GPA->M<-GPALGAGIER.M	U	5	2 Oxidation (M)	730.3563	1458.6980	1458.6959	1.41	0	85	3.3e-008	1	10376
	R.MGPLGLDHMASSIER.M	U	1		807.3913	1612.7680	1612.7701	-1.29	0	(69)	1.5e-006	1	12920
	R.->M<-GPLGLDHMASSIER.M	U	2	Oxidation (M)	815.3896	1628.7647	1628.7650	-0.18	0	(71)	7.8e-007	1	13182
	R.MGPLGLDH->M<-ASSIER.M	U	1	Oxidation (M)	543.9297	1628.7672	1628.7650	1.35	0	(5)	3.2	1	13183
	R.->M<-GPLGLDHMASSIER.M	U	2	Oxidation (M)	543.9305	1628.7698	1628.7650	2.91	0	(45)	0.00028	1	13185
	R.->M<-GPLGLDH->M<-ASSIER.M	U	2	2 Oxidation (M)	823.3882	1644.7618	1644.7600	1.12	0	81	5.8e-008	1	13401
	R.->M<-GPLGLDH->M<-ASSIER.M	U	3	2 Oxidation (M)	549.2619	1644.7639	1644.7600	2.38	0	(53)	3.4e-005	1	13403
	K.GCGVVKFESPEVAER.A	U	2		555.2752	1662.8036	1662.8036	0.04	1	(45)	0.00034	1	13671
	K.GCGVVKFESPEVAER.A	U	1		832.4106	1662.8066	1662.8036	1.83	1	75	3.7e-007	1	13672
	K.->M<-GG->M<-EGPFGGG->M<-EN->M<-GR.F	U	6	4 Oxidation (M)	889.8359	1777.6572	1777.6528	2.46	0	63	5.5e-007	1	15267
	K.DKFNECGHVLYADIK.M	U	1		603.6274	1807.8605	1807.8563	2.31	1	34	0.0039	1	15622
	K.EKVGEVTYVELL->M<-DAEGK.S	U	1	Oxidation (M)	676.0096	2025.0071	2024.9976	4.69	1	(36)	0.002	1	17693
	K.EKVGEVTYVELL->M<-DAEGK.S	U	1	Oxidation (M)	1013.5122	2025.0099	2024.9976	6.06	1	103	4.5e-010	1	17694
	R.GNFGGSFAGSFGGAGGHAPGVAR.K	U	2		1017.9805	2033.9464	2033.9457	0.36	0	154	2.9e-015	1	17742
	R.GNFGGSFAGSFGGAGGHAPGVAR.K	U	3		678.9901	2033.9483	2033.9457	1.31	0	(81)	5.9e-008	1	17744
	K.GIG->M<-GNIGPAG->M<-G->M<-EGIGFGINK.M	U	2	3 Oxidation (M)	1113.5244	2225.0343	2225.0279	2.86	0	60	6.7e-006	1	18858
	K.GIG->M<-GNIGPAG->M<-G->M<-EGIGFGINK.M	U	2	3 Oxidation (M)	742.6860	2225.0363	2225.0279	3.77	0	(34)	0.0026	1	18859
	R.GIGTVTFEQSIEAVQAIS->M<-FNGQLLFDRP->M<-HVK.M	U	1	2 Oxidation (M)	739.9773	3694.8501	3694.8488	0.36	0	(11)	0.32	1	22097
	R.GIGTVTFEQSIEAVQAIS->M<-FNGQLLFDRP->M<-HVK.M	U	1	2 Oxidation (M)	924.7275	3694.8808	3694.8488	8.68	0	11	0.26	1	22098
	K.GDFFPPERPQQLPHGLGGIG->M<-GLGPGGQPIDANHLNK.G	U	5	Oxidation (M)	959.4826	3833.9013	3833.9060	-1.24	0	36	0.00094	1	22201
	K.GDFFPPERPQQLPHGLGGIG->M<-GLGPGGQPIDANHLNK.G	U	1	Oxidation (M)	767.7886	3833.9068	3833.9060	0.20	0	(3)	1.8	1	22202
	K.GDFFPPERPQQLPHGLGGIG->M<-GLGPGGQPIDANHLNK.G	U	1	Oxidation (M)	1278.9816	3833.9229	3833.9060	4.39	0	(18)	0.061	1	22207
	K.V->M<-ATTGG->M<-G->M<-GPGGPG->M<-ITIPPSILNNPNIPNEIIHALQAGR.L	U	1	4 Oxidation (M)	1420.3812	4258.1219	4258.1007	4.97	0	36	0.00067	1	22367
P04264	Keratin, type II cytoskeletal 1 OS=Homo sapiens OX=9606 GN=KRT1 PE=1 SV=6	66170	2315	75(64)	34(32)	6.66	52%	P04264_uniprot
	Peptide	Unique	Matches	Modification	Observed	Mr(expt)	Mr(calc)	ppm	Miss	Score	Expect	Rank	Query
	K.IEISELNR.V		2		487.2702	972.5258	972.5240	1.87	0	49	0.00024	1	2324
	K.DVDGAYMTK.V	U	1		500.2279	998.4413	998.4379	3.38	0	27	0.01	1	2640
	R.TLLEGEESR.M	U	2		517.2630	1032.5114	1032.5087	2.63	0	38	0.0022	1	3143
	K.AQYEDIAQK.S	U	1		533.2660	1064.5174	1064.5138	3.40	0	34	0.005	1	3569
	K.AEAESLYQSK.Y	U	1		563.2753	1124.5360	1124.5349	0.94	0	52	5.7e-005	1	4522
	R.DYQEL->M<-NTK.L	U	1	Oxidation (M)	579.2609	1156.5072	1156.5070	0.13	0	15	0.15	1	5011
	K.YEELQITAGR.H		5		590.3048	1178.5949	1178.5931	1.55	0	63	7.6e-006	1	5424
	R.TNAENEFVTIK.K	U	2		633.3237	1264.6329	1264.6299	2.37	0	57	2.5e-005	1	6985
	K.SDQSRLDSELK.N	U	1		639.3212	1276.6279	1276.6259	1.58	1	24	0.049	1	7171
	K.LALDLEIATYR.T	U	2		639.3609	1276.7072	1276.7027	3.59	0	62	4.8e-006	1	7182
	K.NMQDMVEDYR.N	U	2		650.7702	1299.5258	1299.5224	2.69	0	38	0.00029	1	7528
	R.NSKIEISELNR.V	U	2		651.8548	1301.6950	1301.6939	0.90	1	34	0.0053	1	7576
	R.SLDLDSIIAEVK.A	U	2		651.8627	1301.7109	1301.7078	2.37	0	71	7.9e-007	1	7579
	K.NMQD->M<-VEDYR.N	U	1	Oxidation (M)	658.7675	1315.5204	1315.5173	2.35	0	(23)	0.0067	1	7785
	K.SKAEAESLYQSK.Y	U	1		670.8372	1339.6599	1339.6619	-1.51	1	72	6.2e-007	1	8200
	K.SKAEAESLYQSK.Y	U	1		447.5611	1339.6616	1339.6619	-0.26	1	(19)	0.13	1	8201
	K.SLNNQFASFIDK.V	U	2		692.3502	1382.6858	1382.6830	1.99	0	84	5.5e-008	1	8970
	R.TNAENEFVTIKK.D	U	3		697.3696	1392.7246	1392.7249	-0.20	1	68	2.2e-006	1	9120
	R.TNAENEFVTIKK.D	U	2		465.2491	1392.7255	1392.7249	0.45	1	(24)	0.044	1	9123
	K.WELLQQVDTSTR.T	U	2		738.3795	1474.7444	1474.7416	1.87	0	65	4.3e-006	1	10667
	R.FLEQQNQVLQTK.W		5		738.3970	1474.7794	1474.7780	0.95	0	77	2.7e-007	1	10677
	R.LLRDYQELMNTK.L	U	1		508.6033	1522.7882	1522.7813	4.49	1	(27)	0.019	1	11449
	R.LLRDYQELMNTK.L	U	1		762.4022	1522.7898	1522.7813	5.54	1	32	0.0057	1	11450
	R.LLRDYQEL->M<-NTK.L	U	1	Oxidation (M)	513.9340	1538.7801	1538.7762	2.47	1	(10)	0.86	1	11706
	K.NKLNDLEDALQQAK.E	U	1		800.4235	1598.8324	1598.8264	3.76	1	40	0.001	1	12708
	K.SLNNQFASFIDKVR.F	U	1		546.9601	1637.8584	1637.8525	3.59	1	(75)	2.3e-007	1	13303
	K.SLNNQFASFIDKVR.F	U	1		819.9370	1637.8593	1637.8525	4.16	1	102	5.1e-010	1	13305
	R.SLVNLGGSKSISISVAR.G	U	1		844.4914	1686.9682	1686.9628	3.21	1	(36)	0.00055	1	13988
	R.SLVNLGGSKSISISVAR.G	U	1		563.3303	1686.9690	1686.9628	3.64	1	65	7.5e-007	1	13989
	K.QISNLQQSISDAEQR.G	U	2		858.9299	1715.8453	1715.8438	0.87	0	107	2.5e-010	1	14390
	R.FSSCGGGGGSFGAGGGFGSR.S	U	4		883.3733	1764.7321	1764.7275	2.64	0	161	1.8e-016	1	15100
	R.THNLEPYFESFINNLR.R	U	1		997.4911	1992.9677	1992.9693	-0.80	0	45	0.00032	1	17470
	R.LDSELKN->M<-QD->M<-VEDYR.N	U	1	2 Oxidation (M)	1009.4431	2016.8717	2016.8768	-2.55	1	37	0.00051	1	17635
	R.LDSELKN->M<-QD->M<-VEDYR.N	U	1	2 Oxidation (M)	673.3005	2016.8798	2016.8768	1.47	1	(24)	0.016	1	17636
	R.GGSGGGGGGSSGGRGSGGGSSGGSIGGR.G	U	1		693.9760	2078.9062	2078.9075	-0.61	1	2	2.2	1	18007
	R.THNLEPYFESFINNLRR.R	U	1		717.3650	2149.0731	2149.0705	1.25	1	(13)	0.53	1	18443
	R.THNLEPYFESFINNLRR.R	U	1		538.2766	2149.0771	2149.0705	3.09	1	(24)	0.043	1	18444
	R.THNLEPYFESFINNLRR.R	U	1		1075.5465	2149.0785	2149.0705	3.73	1	25	0.031	1	18445
	K.AEAESLYQSKYEELQITAGR.H	U	1		762.7170	2285.1293	2285.1175	5.16	1	46	0.00019	1	19185
	K.QISNLQQSISDAEQRGENALK.D	U	1		777.0643	2328.1712	2328.1669	1.82	1	28	0.014	1	19380
	R.SLDLDSIIAEVKAQYEDIAQK.S	U	1		783.7471	2348.2196	2348.2111	3.61	1	53	3e-005	1	19469
	R.GGGGGGYGSGGSSYGSGGGSYGSGGGGGGGR.G	U	1		795.3206	2382.9400	2382.9447	-1.94	0	(77)	2e-008	1	19607
	R.GGGGGGYGSGGSSYGSGGGSYGSGGGGGGGR.G	U	1		1192.4785	2382.9425	2382.9447	-0.91	0	181	7.7e-019	1	19608
	R.MSGECAPNVSVSVSTSHTTISGGGSR.G	U	3		855.7294	2564.1665	2564.1595	2.70	0	(43)	0.0002	1	20310
	R.->M<-SGECAPNVSVSVSTSHTTISGGGSR.G	U	4	Oxidation (M)	861.0594	2580.1565	2580.1545	0.80	0	52	1.7e-005	1	20391
	R.FLEQQNQVLQTKWELLQQVDTSTR.T	U	1		978.1788	2931.5147	2931.5090	1.92	1	69	5.6e-007	1	21329
Q7KZF4	Staphylococcal nuclease domain-containing protein 1 OS=Homo sapiens OX=9606 GN=SND1 PE=1 SV=1	102618	2219	112(83)	54(41)	5.59	69%	Q7KZF4_uniprot
	Peptide	Unique	Matches	Modification	Observed	Mr(expt)	Mr(calc)	ppm	Miss	Score	Expect	Rank	Query
	R.LNLWR.Y	U	2		351.2095	700.4044	700.4020	3.38	0	43	0.0015	1	8
	K.GLATVIR.Y	U	1		365.2353	728.4561	728.4545	2.22	0	31	0.011	1	128
	K.FFTESR.L	U	1		393.6944	785.3743	785.3708	4.46	0	23	0.032	1	465
	K.GDVGLGLVK.E	U	1		429.2585	856.5025	856.5018	0.74	0	9	1.7	1	1061
	R.LKLYLPK.E	U	1		437.7931	873.5716	873.5687	3.24	1	22	0.0064	1	1298
	K.YTIENPR.H	U	1		446.7301	891.4457	891.4450	0.79	0	45	0.0005	1	1410
	R.QINLSNIR.A	U	2		479.2781	956.5417	956.5403	1.43	0	39	0.002	1	2172
	R.TDAVDSVVR.D	U	1		481.2528	960.4910	960.4876	3.51	0	39	0.0022	1	2221
	R.RGEFCIAK.F	U	1		490.7531	979.4917	979.4909	0.76	1	12	0.62	1	2408
	K.SLLSAEEAAK.Q	U	2		509.7759	1017.5373	1017.5342	3.08	0	56	3.6e-005	1	2928
	K.EGLVMVEVR.K	U	2		516.2849	1030.5551	1030.5481	6.83	0	35	0.0053	1	3106
	K->.<-QFLPFLQR.A	U	1	Gln->pyro-Glu (N-term Q)	516.2885	1030.5625	1030.5600	2.38	0	(38)	0.0025	1	3107
	K.EGLV->M<-VEVR.K	U	1	Oxidation (M)	524.2807	1046.5468	1046.5430	3.65	0	(32)	0.0096	1	3342
	K.QFLPFLQR.A	U	3		524.8021	1047.5897	1047.5865	3.00	0	50	7e-005	1	3354
	K.FVDGEWYR.A	U	1		536.2501	1070.4857	1070.4821	3.31	0	31	0.0042	1	3618
	R.EYG->M<-IYLGK.D	U	2	Oxidation (M)	545.2688	1088.5230	1088.5212	1.69	0	16	0.27	1	3922
	K.EVCFTIENK.T	U	4		570.2756	1138.5366	1138.5329	3.28	0	11	0.83	1	4751
	R.LGTLSPAFSTR.V	U	3		575.3184	1148.6223	1148.6190	2.89	0	52	5.9e-005	1	4900
	K.EGLVMVEVRK.E	U	1		580.3298	1158.6451	1158.6431	1.76	1	35	0.0034	1	5077
	K.MVLSGCAIIVR.G	U	1		609.8401	1217.6656	1217.6624	2.63	0	60	1.4e-005	1	6149
	K.AKQFLPFLQR.A	U	1		416.5808	1246.7206	1246.7186	1.60	1	21	0.027	1	6644
	K.TIHLSSIRPPR.L	U	1		638.8793	1275.7440	1275.7411	2.24	0	11	0.28	1	7166
	R.EVEVEVESMDK.A	U	1		647.2972	1292.5799	1292.5806	-0.51	0	(8)	0.86	1	7404
	R.EVEVEVES->M<-DK.A	U	2	Oxidation (M)	655.2968	1308.5791	1308.5755	2.73	0	47	0.00013	1	7658
	R.DYVAPTANLDQK.D	U	1		667.8340	1333.6534	1333.6514	1.52	0	11	1.1	1	8094
	K.IHVFYIDYGNR.E	U	2		698.8553	1395.6960	1395.6935	1.79	0	(19)	0.14	1	9176
	K.IHVFYIDYGNR.E	U	1		466.2394	1395.6962	1395.6935	1.93	0	42	0.00069	1	9177
	K.VMQVLNADAIVVK.L	U	1		700.4025	1398.7904	1398.7905	-0.06	0	(26)	0.014	1	9263
	K.DTPDEPWAFPAR.E	U	2		701.3242	1400.6338	1400.6361	-1.65	0	55	1.3e-005	1	9297
	K.V->M<-QVLNADAIVVK.L	U	3	Oxidation (M)	708.4031	1414.7916	1414.7854	4.40	0	63	3.4e-006	1	9568
	R.SEAVVEYVFSGSR.L	U	4		715.3537	1428.6928	1428.6885	3.04	0	86	2.4e-008	1	9819
	R.SSHYDELLAAEAR.A	U	3		731.3520	1460.6894	1460.6895	-0.07	0	65	2.7e-006	1	10418
	R.SSHYDELLAAEAR.A	U	1		487.9046	1460.6919	1460.6895	1.61	0	(58)	1.5e-005	1	10420
	K.VITEYLNAQESAK.S	U	1		733.3838	1464.7530	1464.7460	4.81	0	85	3.3e-008	1	10512
	R.DYVAPTANLDQKDK.Q	U	1		526.5995	1576.7766	1576.7733	2.13	1	(41)	0.00099	1	12324
	R.DYVAPTANLDQKDK.Q	U	1		789.3964	1576.7783	1576.7733	3.17	1	65	3.6e-006	1	12325
	R.EADGSETPEPFAAEAK.F	U	4		824.8729	1647.7313	1647.7264	2.98	0	57	9.4e-006	1	13461
	R.NDIASHPPVEGSYAPR.R	U	3		855.4157	1708.8167	1708.8169	-0.08	0	55	2.6e-005	1	14295
	R.NDIASHPPVEGSYAPR.R	U	1		570.6141	1708.8204	1708.8169	2.05	0	(49)	0.0001	1	14298
	K.LRPLYDIPY->M<-FEAR.E	U	2	Oxidation (M)	900.4628	1798.9110	1798.9076	1.89	0	(22)	0.057	1	15541
	K.LRPLYDIPY->M<-FEAR.E	U	2	Oxidation (M)	600.6448	1798.9127	1798.9076	2.83	0	36	0.0024	1	15542
	R.READGSETPEPFAAEAK.F	U	1		902.9222	1803.8299	1803.8275	1.35	1	19	0.084	1	15595
	R.YGDFRADDADEFGYSR.-	U	1		628.6007	1882.7803	1882.7758	2.38	1	33	0.00057	1	16397
	K.ETCLITFLLAGIECPR.G	U	1		946.9835	1891.9525	1891.9536	-0.58	0	81	8.4e-008	1	16508
	K.ETCLITFLLAGIECPR.G	U	1		631.6581	1891.9526	1891.9536	-0.52	0	(45)	0.00027	1	16509
	R.TCATVTIGGINIAEALVSK.G	U	1		959.5209	1917.0273	1917.0241	1.68	0	61	5e-006	1	16791
	K.KLRPLYDIPY->M<-FEAR.E	U	1	Oxidation (M)	643.3470	1927.0191	1927.0025	8.60	1	5	2.3	1	16875
	R.ALLLPDYYLVTVMLSGIK.C	U	1		1005.0717	2008.1288	2008.1319	-1.54	0	(62)	1.8e-006	1	17584
	R.ANNPEQNRLSECEEQAK.A	U	1		672.9740	2015.9002	2015.8966	1.76	1	16	0.15	1	17632
	R.ALLLPDYYLVTV->M<-LSGIK.C	U	1	Oxidation (M)	675.7176	2024.1309	2024.1268	2.06	0	63	2e-006	1	17688
	R.ALLLPDYYLVTV->M<-LSGIK.C	U	1	Oxidation (M)	1013.0732	2024.1319	2024.1268	2.55	0	(53)	1.7e-005	1	17689
	K.DTNGENIAESLVAEGLATRR.E	U	1		1058.5324	2115.0501	2115.0556	-2.57	1	(16)	0.23	1	18254
	K.DTNGENIAESLVAEGLATRR.E	U	1		706.0258	2115.0555	2115.0556	-0.06	1	46	0.00026	1	18255
	K.IHVFYIDYGNREVLPSTR.L	U	1		545.5381	2178.1235	2178.1222	0.61	1	(15)	0.21	1	18601
	K.IHVFYIDYGNREVLPSTR.L	U	1		727.0489	2178.1248	2178.1222	1.22	1	19	0.086	1	18602
	R.AAATQPDAKDTPDEPWAFPAR.E	U	1		1128.0371	2254.0597	2254.0654	-2.56	1	(65)	2.2e-006	1	18995
	R.AAATQPDAKDTPDEPWAFPAR.E	U	3		752.3629	2254.0669	2254.0654	0.66	1	106	2.1e-010	1	18996
	R.HFVDSHHQKPVNAIIEHVR.D	U	3		755.0665	2262.1778	2262.1770	0.33	0	61	5.1e-006	1	19043
	R.HFVDSHHQKPVNAIIEHVR.D	U	1		453.4438	2262.1824	2262.1770	2.39	0	(44)	0.00029	1	19045
	R.HFVDSHHQKPVNAIIEHVR.D	U	1		566.5531	2262.1833	2262.1770	2.78	0	(52)	4.5e-005	1	19046
	R.NLPGLVQEGEPFSEEATLFTK.E	U	1		1153.5826	2305.1507	2305.1478	1.28	0	81	6.7e-008	1	19269
	R.NLPGLVQEGEPFSEEATLFTK.E	U	1		769.3909	2305.1508	2305.1478	1.30	0	(25)	0.027	1	19270
	K.VWAHYEEQPVEEV->M<-PVLEEK.E	U	1	Oxidation (M)	819.7247	2456.1524	2456.1570	-1.87	0	11	0.56	1	19945
	K.L->M<-EN->M<-RNDIASHPPVEGSYAPR.R	U	1	2 Oxidation (M)	839.3928	2515.1565	2515.1584	-0.76	1	12	0.34	1	20150
	R.VLPAQATEYAFAFIQVPQDDDAR.T	U	1		855.7596	2564.2569	2564.2547	0.86	0	61	6.7e-006	1	20313
	K.VNVTVDYIRPASPATETVPAFSER.T	U	2		873.7853	2618.3342	2618.3340	0.06	0	37	0.0012	1	20514
	K.VWAHYEEQPVEEVMPVLEEKER.S	U	1		682.3362	2725.3159	2725.3057	3.72	1	(17)	0.15	1	20838
	K.VWAHYEEQPVEEV->M<-PVLEEKER.S	U	2	Oxidation (M)	686.3333	2741.3039	2741.3006	1.19	1	34	0.0022	1	20875
	K.VWAHYEEQPVEEV->M<-PVLEEKER.S	U	1	Oxidation (M)	914.7756	2741.3051	2741.3006	1.61	1	(34)	0.0025	1	20876
	K.KVNVTVDYIRPASPATETVPAFSER.T	U	2		916.4867	2746.4382	2746.4290	3.37	1	24	0.016	1	20891
	R.VLPAQATEYAFAFIQVPQDDDARTDAVDSVVR.D	U	1		1169.9154	3506.7244	3506.7318	-2.11	1	36	0.0014	1	21967
	R.VLPAQATEYAFAFIQVPQDDDARTDAVDSVVR.D	U	1		877.6904	3506.7324	3506.7318	0.17	1	(27)	0.012	1	21968
	R.DVQIILESCHNQNILGTILHPNGNITELLLK.E	U	1		1170.6390	3508.8953	3508.8712	6.88	0	23	0.0076	1	21972
	R.SASYKPVFVTEITDDLHFYVQDVETGTQLEK.L	U	1		1187.2546	3558.7421	3558.7406	0.41	0	94	2.3e-009	1	22007
	R.SASYKPVFVTEITDDLHFYVQDVETGTQLEK.L	U	1		890.6929	3558.7426	3558.7406	0.56	0	(41)	0.00045	1	22008
	R.DIQNTQCLLNVEHLSAGCPHVTLQFADSKGDVGLGLVK.E	U	1		1034.2770	4133.0788	4133.0674	2.76	1	17	0.063	1	22295
P61978	Heterogeneous nuclear ribonucleoprotein K OS=Homo sapiens OX=9606 GN=HNRNPK PE=1 SV=1	51230	2173	86(71)	25(23)	9.02	58%	P61978_uniprot
	Peptide	Unique	Matches	Modification	Observed	Mr(expt)	Mr(calc)	ppm	Miss	Score	Expect	Rank	Query
	R.GPPPPPPGR.G	U	3		436.2429	870.4712	870.4712	-0.03	0	8	1.4	3	1246
	K.DLAGSIIGK.G	U	3		437.2569	872.4992	872.4967	2.90	0	35	0.0067	1	1285
	R.GGDL->M<-AYDR.R	U	1	Oxidation (M)	507.2221	1012.4297	1012.4284	1.26	0	43	0.00014	1	2825
	R.VVLIGGKPDR.V	U	3		351.8860	1052.6362	1052.6342	1.90	0	56	4.9e-006	1	3424
	R.VVLIGGKPDR.V	U	1		527.3261	1052.6377	1052.6342	3.26	0	(36)	0.00052	1	3426
	K.GSDFDCELR.L	U	3		549.7299	1097.4452	1097.4448	0.36	0	46	4.8e-005	1	4077
	R.NTDEMVELR.I	U	1		553.7620	1105.5095	1105.5074	1.93	0	(46)	0.0003	1	4190
	R.NTDE->M<-VELR.I	U	2	Oxidation (M)	561.7601	1121.5056	1121.5023	2.95	0	55	2.7e-005	1	4470
	R.GGDL->M<-AYDRR.G	U	1	Oxidation (M)	390.5168	1168.5285	1168.5295	-0.84	1	(32)	0.0048	1	5260
	R.GGDL->M<-AYDRR.G	U	1	Oxidation (M)	585.2716	1168.5285	1168.5295	-0.81	1	34	0.0036	1	5261
	R.NLPLPPPPPPR.G	U	17		597.8538	1193.6931	1193.6921	0.86	0	56	1e-005	1	5705
	R.NLPLPPPPPPR.G	U	2		398.9056	1193.6950	1193.6921	2.46	0	(31)	0.0019	1	5715
	K.IDEPLEGSEDR.I	U	1		630.2915	1258.5684	1258.5677	0.59	0	81	4.4e-008	1	6862
	K.ELRENTQTTIK.L	U	1		666.8594	1331.7043	1331.7045	-0.11	1	40	0.0015	1	8074
	K.IILDLISESPIK.G	U	1		670.9070	1339.7995	1339.7962	2.46	0	88	4.6e-009	1	8212
	R.SRNTDEMVELR.I	U	1		675.3276	1348.6406	1348.6405	0.09	1	(34)	0.0045	1	8375
	R.SRNTDEMVELR.I	U	1		450.5557	1348.6452	1348.6405	3.46	1	(31)	0.011	1	8377
	R.SRNTDE->M<-VELR.I	U	1	Oxidation (M)	455.8854	1364.6343	1364.6354	-0.80	1	40	0.0012	1	8652
	R.SRNTDE->M<-VELR.I	U	1	Oxidation (M)	683.3248	1364.6350	1364.6354	-0.31	1	(38)	0.0017	1	8654
	R.LLIHQSLAGGIIGVK.G	U	4		759.9746	1517.9345	1517.9293	3.43	0	84	3.6e-009	1	11370
	R.LLIHQSLAGGIIGVK.G	U	4		506.9858	1517.9356	1517.9293	4.13	0	(81)	8.4e-009	1	11374
	K.LFQECCPHSTDR.V	U	2		517.2266	1548.6580	1548.6450	8.44	0	(20)	0.022	2	11852
	K.LFQECCPHSTDR.V	U	3		775.3381	1548.6617	1548.6450	10.8	0	21	0.022	2	11856
	K.IILDLISESPIKGR.A	U	2		777.4684	1552.9222	1552.9188	2.19	1	80	1.4e-008	1	11949
	K.IILDLISESPIKGR.A	U	2		518.6484	1552.9233	1552.9188	2.90	1	(60)	1.6e-006	1	11950
	R.ILSISADIETIGEILK.K	U	1		857.9954	1713.9762	1713.9764	-0.12	0	84	7.9e-009	1	14367
	K.RPAED->M<-EEEQAFKR.S	U	1	Oxidation (M)	876.4036	1750.7926	1750.7944	-1.05	1	(36)	0.0017	1	14900
	K.RPAED->M<-EEEQAFKR.S	U	1	Oxidation (M)	584.6058	1750.7957	1750.7944	0.72	1	63	4e-006	1	14901
	R.TDYNASVSVPDSSGPER.I	U	5		890.9045	1779.7945	1779.7911	1.90	0	74	1.8e-007	1	15294
	R.TDYNASVSVPDSSGPER.I	U	1		594.2729	1779.7968	1779.7911	3.20	0	(15)	0.16	1	15297
	R.ILSISADIETIGEILKK.I	U	1		922.0445	1842.0744	1842.0713	1.68	1	82	6.9e-009	1	16030
	R.ILSISADIETIGEILKK.I	U	1		615.0322	1842.0749	1842.0713	1.91	1	(48)	1.6e-005	1	16031
	R.GSYGDLGGPIITTQVTIPK.D	U	2		959.0204	1916.0263	1916.0255	0.44	0	67	1e-006	1	16784
	R.GSYGDLGGPIITTQVTIPK.D	U	1		639.6840	1916.0301	1916.0255	2.37	0	(41)	0.00046	1	16785
	R.HESGASIKIDEPLEGSEDR.I	U	1		1034.9941	2067.9737	2067.9709	1.39	1	103	3.6e-010	1	17940
	R.HESGASIKIDEPLEGSEDR.I	U	1		518.0007	2067.9738	2067.9709	1.43	1	(8)	1.2	1	17941
	R.HESGASIKIDEPLEGSEDR.I	U	2		690.3321	2067.9744	2067.9709	1.73	1	(65)	2.3e-006	1	17942
	K.ALRTDYNASVSVPDSSGPER.I	U	1		707.6783	2120.0130	2120.0134	-0.19	1	46	0.00025	1	18275
	K.ALRTDYNASVSVPDSSGPER.I	U	1		1061.0150	2120.0155	2120.0134	0.97	1	(22)	0.065	1	18276
	K.LFQECCPHSTDRVVLIGGKPDR.V	U	1		646.8267	2583.2778	2583.2686	3.54	1	(7)	1.4	1	20411
	K.LFQECCPHSTDRVVLIGGKPDR.V	U	1		862.1007	2583.2803	2583.2686	4.52	1	18	0.1	1	20412
	R.IITITGTQDQIQNAQYLLQNSVK.Q	U	1		863.8013	2588.3820	2588.3810	0.39	0	90	4.2e-009	1	20431
	K.IIPTLEEGLQLPSPTATSQLPLESDAVECLNYQHYK.G	U	1		1014.5124	4054.0207	4054.0245	-0.93	0	41	0.00018	1	22265
P05387	60S acidic ribosomal protein P2 OS=Homo sapiens OX=9606 GN=RPLP2 PE=1 SV=1	11658	2153	47(40)	9(7)	27.85	93%	P05387_uniprot
	Peptide	Unique	Matches	Modification	Observed	Mr(expt)	Mr(calc)	ppm	Miss	Score	Expect	Rank	Query
	K.VISELNGK.N	U	1		430.2484	858.4823	858.4811	1.47	0	16	0.55	1	1097
	K.NIEDVIAQGIGK.L	U	5		628.8474	1255.6801	1255.6772	2.35	0	51	7.8e-005	1	6815
	K.ILDSVGIEADDDRLNK.V	U	7		886.9564	1771.8982	1771.8952	1.68	1	136	2.5e-013	1	15209
	K.ILDSVGIEADDDRLNK.V	U	3		591.6404	1771.8995	1771.8952	2.43	1	(47)	0.00024	1	15210
	R.YVASYLLAALGGNSSPSAK.D	U	1		934.9922	1867.9698	1867.9679	1.01	0	109	1.1e-010	1	16249
	R.YVASYLLAALGGNSSPSAK.D	U	1		623.6642	1867.9707	1867.9679	1.48	0	(46)	0.00022	1	16250
	K.KEESEESDDDMGFGLFD.-		1		975.3846	1948.7547	1948.7520	1.38	1	(8)	0.15	1	17099
	K.KEESEESDDD->M<-GFGLFD.-		15	Oxidation (M)	983.3834	1964.7523	1964.7469	2.72	1	118	1.7e-012	1	17249
	K.VISELNGKNIEDVIAQGIGK.L	U	1		1049.0820	2096.1495	2096.1477	0.86	1	107	7.1e-011	1	18128
	K.VISELNGKNIEDVIAQGIGK.L	U	1		699.7250	2096.1533	2096.1477	2.67	1	(70)	3.3e-007	1	18129
	-.->M<-RYVASYLLAALGGNSSPSAK.D	U	1	Oxidation (M)	724.7103	2171.1092	2171.1044	2.17	1	(55)	2.9e-005	1	18567
	-.->M<-RYVASYLLAALGGNSSPSAK.D	U	1	Oxidation (M)	1086.5629	2171.1112	2171.1044	3.11	1	88	1.3e-008	1	18568
	K.LASVPAGGAVAVSAAPGSAAPAAGSAPAAAEEK.K	U	3		925.4836	2773.4289	2773.4246	1.56	0	(52)	3.9e-005	1	20999
	K.LASVPAGGAVAVSAAPGSAAPAAGSAPAAAEEK.K	U	2		694.3652	2773.4318	2773.4246	2.61	0	(30)	0.0053	1	21001
	K.LASVPAGGAVAVSAAPGSAAPAAGSAPAAAEEK.K	U	2		1387.7260	2773.4373	2773.4246	4.60	0	72	2.8e-007	1	21004
	K.LASVPAGGAVAVSAAPGSAAPAAGSAPAAAEEKK.D	U	1		968.1812	2901.5218	2901.5195	0.78	1	13	0.17	1	21261
	K.LASVPAGGAVAVSAAPGSAAPAAGSAPAAAEEKK.D	U	1		726.3901	2901.5312	2901.5195	4.02	1	(3)	1.4	1	21262
P23396	40S ribosomal protein S3 OS=Homo sapiens OX=9606 GN=RPS3 PE=1 SV=2	26842	2132	105(92)	28(27)	74.97	80%	P23396_uniprot
	Peptide	Unique	Matches	Modification	Observed	Mr(expt)	Mr(calc)	ppm	Miss	Score	Expect	Rank	Query
	R.QGVLGIK.V	U	1		357.7298	713.4450	713.4436	1.98	0	38	0.002	1	47
	K.LLGGLAVR.R	U	3		399.7644	797.5143	797.5123	2.50	0	51	2.8e-005	1	558
	R.ACYGVLR.F	U	2		419.7158	837.4170	837.4167	0.32	0	37	0.0022	1	868
	R.FIMESGAK.G	U	1		441.7228	881.4311	881.4317	-0.68	0	35	0.003	1	1347
	R.ELTAVVQK.R	U	1		444.2650	886.5155	886.5124	3.58	0	32	0.01	1	1382
	K.FVADGIFK.A	U	3		448.7479	895.4813	895.4804	1.03	0	34	0.003	1	1443
	K.LLGGLAVRR.A	U	1		477.8155	953.6164	953.6134	3.09	1	10	0.3	1	2130
	R.RACYGVLR.F	U	1		497.7662	993.5179	993.5178	0.12	1	33	0.0056	1	2569
	R.KFVADGIFK.A	U	2		512.7966	1023.5787	1023.5753	3.31	1	38	0.0012	1	3013
	R.TEIIILATR.T	U	10		515.3194	1028.6242	1028.6230	1.24	0	53	2.2e-005	1	3078
	R.ELTAVVQKR.F	U	1		522.3135	1042.6124	1042.6135	-1.03	1	39	0.00098	1	3289
	R.YKLLGGLAVR.R	U	1		363.8978	1088.6716	1088.6706	0.90	1	65	5.1e-007	1	3940
	R.YKLLGGLAVR.R	U	2		545.3447	1088.6749	1088.6706	3.96	1	(19)	0.02	1	3942
	K.AELNEFLTR.E	U	4		546.7892	1091.5638	1091.5611	2.48	0	45	0.0004	1	3977
	R.IRELTAVVQK.R	U	1		386.2406	1155.6999	1155.6975	2.03	1	27	0.0079	1	5005
	R.IRELTAVVQK.R	U	2		578.8577	1155.7008	1155.6975	2.81	1	(26)	0.011	1	5006
	K.IMLPWDPTGK.I	U	1		579.3055	1156.5964	1156.5951	1.16	0	(48)	0.00017	1	5018
	K.I->M<-LPWDPTGK.I	U	5	Oxidation (M)	587.3034	1172.5923	1172.5900	1.95	0	56	3.6e-005	1	5321
	R.GLCAIAQAESLR.Y	U	2		644.8383	1287.6621	1287.6605	1.24	0	(55)	4.1e-005	1	7342
	R.GLCAIAQAESLR.Y	U	1		430.2282	1287.6629	1287.6605	1.86	0	65	4.1e-006	1	7343
	K.VKI->M<-LPWDPTGK.I	U	1	Oxidation (M)	700.8874	1399.7602	1399.7534	4.91	1	40	0.0008	1	9289
	R.ELAEDGYSGVEVR.V	U	13		712.3394	1422.6643	1422.6627	1.13	0	77	1.4e-007	1	9713
	K.KPLPDHVSIVEPK.D	U	2		729.9210	1457.8275	1457.8242	2.25	0	28	0.0086	1	10369
	K.KPLPDHVSIVEPK.D	U	1		486.9504	1457.8295	1457.8242	3.63	0	(13)	0.26	1	10370
	K.DEILPTTPISEQK.G	U	3		735.8896	1469.7646	1469.7613	2.25	0	33	0.0059	1	10589
	R.FGFPEGSVELYAEK.V	U	2		786.8827	1571.7509	1571.7508	0.12	0	55	3.4e-005	1	12238
	K.GGKPEPPAMPQPVPTA.-	U	1		787.4069	1572.7992	1572.7970	1.37	0	(9)	1.8	1	12251
	R.VTPTRTEIIILATR.T	U	2		792.4787	1582.9428	1582.9406	1.40	1	55	4.9e-006	1	12448
	R.VTPTRTEIIILATR.T	U	3		528.6556	1582.9451	1582.9406	2.82	1	(33)	0.00065	1	12452
	K.GGKPEPPA->M<-PQPVPTA.-	U	9	Oxidation (M)	795.4037	1588.7929	1588.7919	0.64	0	45	0.00041	1	12567
	K.RFGFPEGSVELYAEK.V	U	1		576.9601	1727.8586	1727.8519	3.89	1	55	3.7e-005	1	14571
	K.FVADGIFKAELNEFLTR.E	U	1		985.5214	1969.0282	1969.0309	-1.39	1	101	5.4e-010	1	17294
	K.FVADGIFKAELNEFLTR.E	U	2		657.3502	1969.0288	1969.0309	-1.05	1	(59)	8.5e-006	1	17295
	R.FGFPEGSVELYAEKVATR.G	U	1		667.3461	1999.0164	1999.0051	5.65	1	44	0.00042	1	17518
	K.FVDGLMIHSGDPVNYYVDTAVR.H	U	1		1234.6017	2467.1888	2467.1842	1.86	0	(58)	1.3e-005	1	19988
	K.FVDGLMIHSGDPVNYYVDTAVR.H	U	1		823.4046	2467.1920	2467.1842	3.14	0	(52)	5.4e-005	1	19989
	K.FVDGL->M<-IHSGDPVNYYVDTAVR.H	U	1	Oxidation (M)	1242.5962	2483.1778	2483.1791	-0.53	0	87	1.3e-008	1	20037
	K.FVDGL->M<-IHSGDPVNYYVDTAVR.H	U	5	Oxidation (M)	828.7388	2483.1945	2483.1791	6.18	0	(68)	1.2e-006	1	20042
	K.KPLPDHVSIVEPKDEILPTTPISEQK.G	U	4		970.8666	2909.5779	2909.5750	1.01	1	(40)	0.00021	1	21282
	K.KPLPDHVSIVEPKDEILPTTPISEQK.G	U	6		728.4028	2909.5820	2909.5750	2.41	1	44	9e-005	1	21287
P06748	Nucleophosmin OS=Homo sapiens OX=9606 GN=NPM1 PE=1 SV=2	32726	2128	59(53)	15(14)	17.13	48%	P06748_uniprot
	Peptide	Unique	Matches	Modification	Observed	Mr(expt)	Mr(calc)	ppm	Miss	Score	Expect	Rank	Query
	K.LLSISGK.R	U	1		359.2303	716.4461	716.4432	4.08	0	42	0.0006	1	56
	K.VTLATLK.M	U	8		373.2452	744.4758	744.4745	1.71	0	38	0.0002	1	191
	K.FINYVK.N	U	5		392.2247	782.4348	782.4327	2.79	0	30	0.0084	1	451
	K.LLSISGKR.S	U	1		437.2790	872.5434	872.5443	-1.03	1	41	0.00032	1	1289
	K.GPSSVEDIK.A	U	1		466.2412	930.4679	930.4658	2.27	0	58	2.9e-005	1	1839
	K.GPSSVEDIKAK.M	U	1		565.8057	1129.5968	1129.5979	-0.99	1	70	1.7e-006	1	4595
	K.GPSSVEDIKAK.M	U	1		377.5396	1129.5970	1129.5979	-0.78	1	(54)	6.2e-005	1	4596
	K.TPKGPSSVEDIK.A	U	1		629.3397	1256.6649	1256.6612	2.92	1	10	1.3	1	6836
	K.VDNDENEHQLSLR.T	U	3		784.8685	1567.7225	1567.7226	-0.08	0	116	1.9e-011	1	12175
	K.VDNDENEHQLSLR.T	U	3		523.5819	1567.7239	1567.7226	0.80	0	(87)	1.7e-008	1	12177
	R.MTDQEAIQDLWQWR.K	U	1		910.4260	1818.8375	1818.8359	0.88	0	121	8.8e-012	1	15738
	R.->M<-TDQEAIQDLWQWR.K	U	1	Oxidation (M)	612.6183	1834.8330	1834.8308	1.21	0	(56)	3.9e-005	1	15911
	R.->M<-TDQEAIQDLWQWR.K	U	4	Oxidation (M)	918.4251	1834.8355	1834.8308	2.57	0	(105)	5.1e-010	1	15914
	R.MTDQEAIQDLWQWRK.S	U	1		649.9850	1946.9331	1946.9309	1.17	1	62	6.5e-006	1	17077
	R.->M<-TDQEAIQDLWQWRK.S	U	1	Oxidation (M)	982.4725	1962.9305	1962.9258	2.41	1	(52)	5.2e-005	1	17227
	R.->M<-TDQEAIQDLWQWRK.S	U	3	Oxidation (M)	655.3179	1962.9320	1962.9258	3.15	1	(56)	2e-005	1	17228
	K.DELHIVEAEA->M<-NYEGSPIK.V	U	2	Oxidation (M)	1081.0110	2160.0074	2160.0045	1.38	0	(63)	3.8e-006	1	18508
	K.DELHIVEAEA->M<-NYEGSPIK.V	U	3	Oxidation (M)	721.0124	2160.0153	2160.0045	5.04	0	75	2.2e-007	1	18515
	K.MSVQPTVSLGGFEITPPVVLR.L	U	1		743.0764	2226.2072	2226.2083	-0.46	0	(81)	2.9e-008	1	18867
	K.->M<-SVQPTVSLGGFEITPPVVLR.L	U	2	Oxidation (M)	1122.1123	2242.2100	2242.2032	3.07	0	108	9.4e-011	1	18953
	K.->M<-SVQPTVSLGGFEITPPVVLR.L	U	2	Oxidation (M)	748.4139	2242.2200	2242.2032	7.50	0	(50)	4e-005	1	18954
	R.TVSLGAGAKDELHIVEAEAMNYEGSPIK.V	U	1		1465.2347	2928.4549	2928.4538	0.37	1	(55)	1.8e-005	1	21324
	R.TVSLGAGAKDELHIVEAEAMNYEGSPIK.V	U	1		977.1592	2928.4557	2928.4538	0.64	1	79	6.9e-008	1	21325
	R.TVSLGAGAKDELHIVEAEAMNYEGSPIK.V	U	1		733.1221	2928.4594	2928.4538	1.90	1	(44)	0.00024	1	21326
	R.TVSLGAGAKDELHIVEAEA->M<-NYEGSPIK.V	U	1	Oxidation (M)	1473.2324	2944.4503	2944.4488	0.52	1	(72)	3.9e-007	1	21353
	R.TVSLGAGAKDELHIVEAEA->M<-NYEGSPIK.V	U	4	Oxidation (M)	982.4924	2944.4555	2944.4488	2.28	1	(65)	2.1e-006	1	21354
	R.TVSLGAGAKDELHIVEAEA->M<-NYEGSPIK.V	U	1	Oxidation (M)	737.1220	2944.4589	2944.4488	3.46	1	(27)	0.012	1	21355
	K.CGSGPVHISGQHLVAVEEDAESEDEEEEDVK.L	U	1		845.8743	3379.4682	3379.4634	1.43	0	(41)	0.00013	1	21850
	K.CGSGPVHISGQHLVAVEEDAESEDEEEEDVK.L	U	1		1127.4971	3379.4694	3379.4634	1.77	0	69	2.2e-007	1	21851
	K.CGSGPVHISGQHLVAVEEDAESEDEEEEDVKLLSISGK.R	U	1		1020.4802	4077.8915	4077.8961	-1.11	1	(41)	0.00028	1	22269
	K.CGSGPVHISGQHLVAVEEDAESEDEEEEDVKLLSISGK.R	U	1		1360.3069	4077.8988	4077.8961	0.68	1	71	3.1e-007	1	22270
P62805	Histone H4 OS=Homo sapiens OX=9606 GN=HIST1H4A PE=1 SV=2	11360	2083	74(65)	13(12)	344.46	62%	P62805_uniprot
	Peptide	Unique	Matches	Modification	Observed	Mr(expt)	Mr(calc)	ppm	Miss	Score	Expect	Rank	Query
	K.VFLENVIR.D	U	4		495.2926	988.5707	988.5706	0.15	0	59	9.7e-006	1	2496
	R.DAVTYTEHAK.R	U	1		378.8516	1133.5329	1133.5353	-2.15	0	(27)	0.022	1	4658
	R.DAVTYTEHAK.R	U	1		567.7742	1133.5338	1133.5353	-1.33	0	62	8.3e-006	1	4659
	R.ISGLIYEETR.G	U	10		590.8154	1179.6162	1179.6135	2.26	0	59	1.6e-005	1	5444
	R.DAVTYTEHAKR.K	U	1		645.8243	1289.6340	1289.6364	-1.85	1	52	6.2e-005	1	7364
	R.DAVTYTEHAKR.K	U	1		430.8859	1289.6358	1289.6364	-0.43	1	(45)	0.00034	1	7365
	K.TVTAMDVVYALK.R	U	1		655.8547	1309.6948	1309.6952	-0.28	0	82	6.6e-008	1	7693
	R.DNIQGITKPAIR.R	U	2		442.5897	1324.7472	1324.7463	0.66	0	(40)	0.00049	1	7966
	R.DNIQGITKPAIR.R	U	12		663.3811	1324.7476	1324.7463	1.03	0	88	8.3e-009	1	7967
	K.TVTA->M<-DVVYALK.R	U	3	Oxidation (M)	663.8541	1325.6937	1325.6901	2.73	0	(75)	3.2e-007	1	7982
	K.RISGLIYEETR.G	U	2		668.8658	1335.7171	1335.7146	1.87	1	40	0.00074	1	8143
	R.KTVTAMDVVYALK.R	U	2		719.9042	1437.7938	1437.7901	2.54	1	(60)	6.5e-006	1	9988
	R.KTVTA->M<-DVVYALK.R	U	2	Oxidation (M)	727.9006	1453.7866	1453.7850	1.06	1	64	3.6e-006	1	10284
	K.TVTAMDVVYALKR.Q	U	3		489.6066	1465.7979	1465.7963	1.09	1	(64)	2.6e-006	1	10531
	K.TVTAMDVVYALKR.Q	U	5		733.9084	1465.8022	1465.7963	4.06	1	(76)	1.5e-007	1	10535
	R.DNIQGITKPAIRR.L	U	2		741.4312	1480.8479	1480.8474	0.33	1	37	0.00075	1	10764
	R.DNIQGITKPAIRR.L	U	2		494.6234	1480.8484	1480.8474	0.69	1	(24)	0.013	1	10765
	K.TVTA->M<-DVVYALKR.Q	U	3	Oxidation (M)	741.9050	1481.7955	1481.7912	2.91	1	87	1.2e-008	1	10780
	K.TVTA->M<-DVVYALKR.Q	U	7	Oxidation (M)	494.9394	1481.7963	1481.7912	3.47	1	(56)	1.6e-005	1	10782
	R.ISGLIYEETRGVLK.V	U	3		789.4499	1576.8852	1576.8824	1.77	1	66	8.2e-007	1	12333
	R.ISGLIYEETRGVLK.V	U	3		526.6367	1576.8882	1576.8824	3.63	1	(36)	0.0009	1	12335
	K.VLRDNIQGITKPAIR.R	U	1		424.2586	1693.0053	1692.9999	3.23	1	6	0.23	1	14068
	K.VFLENVIRDAVTYTEHAK.R	U	1		702.3726	2104.0960	2104.0953	0.35	1	39	0.0011	1	18172
	K.VFLENVIRDAVTYTEHAK.R	U	2		527.0322	2104.0998	2104.0953	2.15	1	(20)	0.081	1	18174
P39023	60S ribosomal protein L3 OS=Homo sapiens OX=9606 GN=RPL3 PE=1 SV=2	46365	2067	87(69)	25(20)	12.61	54%	P39023_uniprot
	Peptide	Unique	Matches	Modification	Observed	Mr(expt)	Mr(calc)	ppm	Miss	Score	Expect	Rank	Query
	R.VAFSVAR.A	U	3		375.2201	748.4256	748.4232	3.28	0	43	0.0006	1	225
	K.SLLVQTK.R	U	1		394.7491	787.4836	787.4803	4.14	0	8	1.2	1	491
	K.YCQVIR.V	U	2		419.7161	837.4177	837.4167	1.20	0	34	0.0041	1	869
	K.AGMTHIVR.E	U	1		442.7419	883.4693	883.4698	-0.61	0	55	2.8e-005	1	1360
	K.AFMGPLKK.D	U	1		446.2602	890.5059	890.5048	1.32	1	13	0.44	1	1400
	K.IGQGYLIK.D	U	1		446.2702	890.5259	890.5225	3.79	0	36	0.0017	1	1401
	R.ALEKIDLK.F	U	1		465.2888	928.5631	928.5593	4.08	1	14	0.32	1	1816
	R.VIAHTQMR.L	U	1		478.2611	954.5077	954.5069	0.79	0	5	2.6	3	2134
	R.HGSLGFLPR.K	U	3		492.2755	982.5365	982.5349	1.65	0	56	2.1e-005	1	2439
	K.IGQGYLIKDGK.L	U	3		596.3411	1190.6676	1190.6659	1.39	1	(57)	1.3e-005	1	5636
	K.IGQGYLIKDGK.L	U	4		397.8966	1190.6680	1190.6659	1.76	1	69	8.4e-007	1	5637
	K->.<-QLEKDFSSMK.K	U	1	Gln->pyro-Glu (N-term Q)	598.2887	1194.5628	1194.5591	3.17	1	5	3.4	1	5726
	K->.<-QLEKDFSS->M<-K.K	U	1	Gln->pyro-Glu (N-term Q); Oxidation (M)	606.2847	1210.5549	1210.5540	0.76	1	(3)	3.5	2	5991
	K.VACIGAWHPAR.V	U	4		619.3176	1236.6206	1236.6186	1.61	0	75	3.9e-007	1	6464
	K.VACIGAWHPAR.V	U	2		413.2144	1236.6214	1236.6186	2.30	0	(48)	0.0002	1	6465
	K.NNASTDYDLSDK.S	U	5		671.7899	1341.5652	1341.5684	-2.44	0	71	1.9e-007	1	8246
	K.FIDTTSKFGHGR.F	U	1		683.3533	1364.6921	1364.6837	6.15	1	27	0.025	1	8655
	R.KVACIGAWHPAR.V	U	4		683.3649	1364.7153	1364.7135	1.29	1	77	2.4e-007	1	8658
	R.KVACIGAWHPAR.V	U	3		455.9128	1364.7166	1364.7135	2.24	1	(64)	4.6e-006	1	8660
	K.TVFAEHISDECK.R	U	3		718.3297	1434.6447	1434.6449	-0.13	0	59	8.4e-006	1	9914
	K.TVFAEHISDECKR.R	U	1		398.6943	1590.7481	1590.7460	1.32	1	27	0.019	1	12587
	K.TVFAEHISDECKR.R	U	2		531.2568	1590.7485	1590.7460	1.54	1	(23)	0.046	1	12588
	K.AHLMEIQVNGGTVAEK.L	U	1		566.2946	1695.8620	1695.8614	0.38	0	(22)	0.062	1	14113
	K.AHLMEIQVNGGTVAEK.L	U	2		848.9396	1695.8646	1695.8614	1.90	0	(70)	1.2e-006	1	14114
	K.AHL->M<-EIQVNGGTVAEK.L	U	1	Oxidation (M)	856.9363	1711.8581	1711.8563	1.06	0	78	2e-007	1	14330
	K.AHL->M<-EIQVNGGTVAEK.L	U	1	Oxidation (M)	571.6273	1711.8601	1711.8563	2.23	0	(38)	0.0017	1	14331
	K.DDPSKPVHLTAFLGYK.A	U	1		894.4692	1786.9239	1786.9254	-0.82	0	65	3.5e-006	1	15404
	K.DDPSKPVHLTAFLGYK.A	U	2		596.6503	1786.9292	1786.9254	2.11	0	(39)	0.0012	1	15408
	K.KAHL->M<-EIQVNGGTVAEK.L	U	1	Oxidation (M)	614.3239	1839.9499	1839.9513	-0.74	1	(17)	0.16	1	15989
	K.KAHL->M<-EIQVNGGTVAEK.L	U	1	Oxidation (M)	920.9826	1839.9506	1839.9513	-0.33	1	86	1.9e-008	1	15990
	K.SFPKDDPSKPVHLTAFLGYK.A	U	6		749.7302	2246.1688	2246.1736	-2.10	1	40	0.00073	1	18972
	K.SFPKDDPSKPVHLTAFLGYK.A	U	1		1124.0929	2246.1712	2246.1736	-1.03	1	(31)	0.0056	1	18973
	K.SFPKDDPSKPVHLTAFLGYK.A	U	5		562.5508	2246.1740	2246.1736	0.21	1	(39)	0.00088	1	18976
	K.AHLMEIQVNGGTVAEKLDWAR.E	U	1		585.3071	2337.1994	2337.1899	4.06	1	(68)	1.2e-006	1	19423
	K.AHL->M<-EIQVNGGTVAEKLDWAR.E	U	2	Oxidation (M)	785.4017	2353.1832	2353.1848	-0.71	1	112	4.9e-011	1	19486
	K.AHL->M<-EIQVNGGTVAEKLDWAR.E	U	1	Oxidation (M)	589.3041	2353.1872	2353.1848	1.01	1	(80)	7.9e-008	1	19487
	K.SINPLGGFVHYGEVTNDFVMLK.G	U	1		1219.1166	2436.2186	2436.2148	1.57	0	70	6.9e-007	1	19847
	K.SINPLGGFVHYGEVTNDFVMLK.G	U	1		813.0812	2436.2219	2436.2148	2.92	0	(33)	0.0039	1	19848
	K.SINPLGGFVHYGEVTNDFV->M<-LK.G	U	1	Oxidation (M)	1227.1141	2452.2137	2452.2097	1.64	0	(32)	0.0051	1	19935
	K.SINPLGGFVHYGEVTNDFV->M<-LK.G	U	1	Oxidation (M)	818.4133	2452.2182	2452.2097	3.45	0	(32)	0.0062	1	19936
	R.LEQQVPVNQVFGQDEMIDVIGVTK.G	U	1		1343.6968	2685.3790	2685.3684	3.95	0	(64)	2.3e-006	1	20675
	R.LEQQVPVNQVFGQDEMIDVIGVTK.G	U	1		896.1357	2685.3854	2685.3684	6.33	0	(13)	0.31	1	20676
	R.LEQQVPVNQVFGQDE->M<-IDVIGVTK.G	U	1	Oxidation (M)	1351.6962	2701.3778	2701.3633	5.36	0	83	3.2e-008	1	20760
	R.LEQQVPVNQVFGQDE->M<-IDVIGVTK.G	U	1	Oxidation (M)	901.4669	2701.3789	2701.3633	5.78	0	(68)	1e-006	1	20761
	R.ERLEQQVPVNQVFGQDEMIDVIGVTK.G	U	1		991.1769	2970.5088	2970.5121	-1.10	1	(74)	2.3e-007	1	21404
	R.ERLEQQVPVNQVFGQDE->M<-IDVIGVTK.G	U	3	Oxidation (M)	996.5106	2986.5099	2986.5070	0.95	1	(70)	6.4e-007	1	21418
	R.ERLEQQVPVNQVFGQDE->M<-IDVIGVTK.G	U	1	Oxidation (M)	1494.2626	2986.5106	2986.5070	1.20	1	78	9.7e-008	1	21419
P63244	Receptor of activated protein C kinase 1 OS=Homo sapiens OX=9606 GN=RACK1 PE=1 SV=3	35511	2060	83(64)	22(18)	7.51	80%	P63244_uniprot
	Peptide	Unique	Matches	Modification	Observed	Mr(expt)	Mr(calc)	ppm	Miss	Score	Expect	Rank	Query
	K.TIIMWK.L	U	1		396.2273	790.4400	790.4411	-1.38	0	12	0.78	1	503
	K.IIVDELK.Q	U	1		415.2544	828.4942	828.4957	-1.72	0	3	3	5	793
	K.IWDLEGK.I	U	3		430.7295	859.4445	859.4440	0.62	0	29	0.023	1	1112
	K.VWNLANCK.L	U	2		502.7540	1003.4934	1003.4909	2.52	0	43	0.00078	1	2723
	R.DKTIIMWK.L	U	2		517.7895	1033.5644	1033.5630	1.36	1	31	0.0086	1	3180
	R.DKTII->M<-WK.L	U	1	Oxidation (M)	350.8605	1049.5596	1049.5579	1.57	1	(11)	0.85	1	3386
	R.DKTII->M<-WK.L	U	1	Oxidation (M)	525.7874	1049.5603	1049.5579	2.22	1	(29)	0.017	1	3387
	R.VWQVTIGTR.-	U	8		530.3023	1058.5901	1058.5873	2.62	0	46	0.00023	1	3487
	K.LWNTLGVCK.Y	U	2		545.7897	1089.5648	1089.5641	0.63	0	63	7.8e-006	1	3950
	R.DETNYGIPQR.A	U	3		596.7844	1191.5542	1191.5520	1.82	0	32	0.006	1	5642
	R.LWDLTTGTTTR.R	U	4		632.8311	1263.6475	1263.6459	1.28	0	53	5.3e-005	1	6965
	K.DVLSVAFSSDNR.Q	U	12		655.3242	1308.6339	1308.6310	2.21	0	74	3.7e-007	1	7668
	R.YWLCAATGPSIK.I	U	2		683.8472	1365.6798	1365.6751	3.44	0	60	1.1e-005	1	8676
	R.LWDLTTGTTTRR.F	U	1		474.2565	1419.7476	1419.7470	0.38	1	14	0.44	1	9663
	R.LWDLTTGTTTRR.F	U	2		710.8821	1419.7497	1419.7470	1.89	1	(10)	0.93	1	9668
	K.DGQAMLWDLNEGK.H	U	1		738.8459	1475.6772	1475.6715	3.91	0	(14)	0.38	1	10688
	K.DGQA->M<-LWDLNEGK.H	U	5	Oxidation (M)	746.8441	1491.6736	1491.6664	4.82	0	62	4.5e-006	1	10965
	K.LTRDETNYGIPQR.A	U	4		781.9003	1561.7860	1561.7849	0.73	1	(37)	0.0026	1	12067
	K.LTRDETNYGIPQR.A	U	2		521.6031	1561.7874	1561.7849	1.66	1	53	5.5e-005	1	12068
	K.IIVDELKQEVISTSSK.A	U	2		895.0044	1787.9942	1787.9880	3.47	1	109	4.7e-011	1	15425
	K.IIVDELKQEVISTSSK.A	U	3		597.0056	1787.9950	1787.9880	3.92	1	(75)	1.3e-007	1	15427
	R.FSPNSSNPIIVSCGWDK.L	U	3		954.4539	1906.8933	1906.8884	2.59	0	87	1.6e-008	1	16653
	K.YTVQDESHSEWVSCVR.F	U	4		991.4397	1980.8648	1980.8636	0.63	0	105	1.1e-010	1	17373
	K.YTVQDESHSEWVSCVR.F	U	4		661.2961	1980.8666	1980.8636	1.51	0	(58)	5.9e-006	1	17374
	R.FSPNSSNPIIVSCGWDKLVK.V	U	1		750.0534	2247.1384	2247.1358	1.16	1	9	1.3	1	18985
	K.HLYTLDGGDIINALCFSPNR.Y	U	1		759.3768	2275.1085	2275.1055	1.29	0	67	1.8e-006	1	19123
	K.GHNGWVTQIATTPQFPDMILSASR.D	U	1		876.4407	2626.3002	2626.2962	1.51	0	89	6.4e-009	1	20530
	K.GHNGWVTQIATTPQFPD->M<-ILSASR.D	U	1	Oxidation (M)	881.7733	2642.2981	2642.2911	2.65	0	(59)	7.9e-006	1	20577
	K.TNHIGHTGYLNTVTVSPDGSLCASGGK.D	U	1		686.5839	2742.3063	2742.3032	1.15	0	(21)	0.053	1	20882
	K.TNHIGHTGYLNTVTVSPDGSLCASGGK.D	U	4		915.1110	2742.3112	2742.3032	2.94	0	62	3.9e-006	1	20883
	K.AEPPQCTSLAWSADGQTLFAGYTDNLVR.V	U	1		1023.4873	3067.4401	3067.4346	1.80	0	69	5.2e-007	1	21521
P27635	60S ribosomal protein L10 OS=Homo sapiens OX=9606 GN=RPL10 PE=1 SV=4	25044	2042	99(71)	21(18)	41.56	73%	P27635_uniprot
	Peptide	Unique	Matches	Modification	Observed	Mr(expt)	Mr(calc)	ppm	Miss	Score	Expect	Rank	Query
	R.IFDLGR.K	U	12		360.7061	719.3975	719.3966	1.29	0	36	0.0028	1	71
	K.DGFHIR.V	U	1		372.6939	743.3733	743.3715	2.41	0	40	0.00089	1	181
	K.FKFPGR.Q	U	8		376.2168	750.4191	750.4177	1.88	1	35	0.0036	1	236
	K.KWGFTK.F	U	1		383.7160	765.4175	765.4174	0.20	1	20	0.057	1	327
	R.GPLDKWR.A	U	5		436.2429	870.4712	870.4712	-0.01	1	53	4.2e-005	1	1246
	R.LIPDGCGVK.Y	U	7		479.7560	957.4975	957.4954	2.20	0	30	0.012	1	2188
	K.EHVIEALR.R	U	1		483.7734	965.5323	965.5294	3.03	0	21	0.061	1	2254
	R.LHPFHVIR.I	U	7		509.8011	1017.5876	1017.5872	0.40	0	32	0.0033	1	2933
	K.RLIPDGCGVK.Y	U	2		557.8058	1113.5970	1113.5965	0.50	1	22	0.057	1	4321
	K.EHVIEALRR.A	U	1		561.8229	1121.6312	1121.6305	0.62	1	23	0.034	1	4479
	K.EHVIEALRR.A	U	2		374.8844	1121.6314	1121.6305	0.77	1	(19)	0.086	1	4480
	R.ICANKY->M<-VK.S	U	1	Oxidation (M)	381.5277	1141.5613	1141.5624	-0.93	1	(21)	0.084	1	4804
	R.ICANKY->M<-VK.S	U	1	Oxidation (M)	571.7885	1141.5623	1141.5624	-0.01	1	26	0.026	1	4805
	K.SCGKDGFHIR.V	U	1		392.8565	1175.5475	1175.5506	-2.60	1	33	0.0044	1	5380
	R.GAFGKPQGTVAR.V	U	3		594.8271	1187.6396	1187.6411	-1.25	0	53	7.4e-005	1	5574
	R.GAFGKPQGTVAR.V	U	2		396.8872	1187.6399	1187.6411	-1.03	0	(49)	0.00016	1	5576
	R.VHIGQVIMSIR.T	U	2		418.2457	1251.7152	1251.7122	2.42	0	60	5.1e-006	1	6725
	R.VHIGQVIMSIR.T	U	3		626.8650	1251.7154	1251.7122	2.61	0	(50)	5.2e-005	1	6726
	R.VHIGQVI->M<-SIR.T	U	4	Oxidation (M)	634.8624	1267.7103	1267.7071	2.55	0	(36)	0.002	1	7055
	R.VHIGQVI->M<-SIR.T	U	5	Oxidation (M)	423.5782	1267.7128	1267.7071	4.54	0	(52)	4.1e-005	1	7060
	R.VRLHPFHVIR.I	U	1		637.3866	1272.7586	1272.7567	1.50	1	21	0.021	1	7138
	K.LQNKEHVIEALR.R	U	1		483.9450	1448.8131	1448.8099	2.20	1	66	1.4e-006	1	10219
	K.LQNKEHVIEALR.R	U	1		725.4139	1448.8132	1448.8099	2.27	1	(52)	3.2e-005	1	10220
	K.FNADEFEDMVAEK.R	U	2		772.8342	1543.6538	1543.6501	2.42	0	(91)	2.7e-009	1	11790
	K.FNADEFED->M<-VAEK.R	U	5	Oxidation (M)	780.8295	1559.6444	1559.6450	-0.38	0	92	7.9e-010	1	12037
	K.MLSCAGADRLQTG->M<-R.G	U	1	Oxidation (M)	841.8915	1681.7684	1681.7698	-0.84	1	(3)	3.8	1	13916
	K.MLSCAGADRLQTG->M<-R.G	U	1	Oxidation (M)	561.5975	1681.7708	1681.7698	0.56	1	(9)	0.86	1	13917
	K.->M<-LSCAGADRLQTG->M<-R.G	U	1	2 Oxidation (M)	566.9300	1697.7681	1697.7647	2.00	1	12	0.43	1	14141
	K.FNADEFEDMVAEKR.L	U	2		850.8853	1699.7559	1699.7512	2.82	1	(95)	1.7e-009	1	14171
	K.FNADEFEDMVAEKR.L	U	2		567.5931	1699.7574	1699.7512	3.68	1	(65)	1.4e-006	1	14172
	K.FNADEFED->M<-VAEKR.L	U	4	Oxidation (M)	858.8829	1715.7513	1715.7461	3.05	1	97	7.3e-010	1	14379
	K.FNADEFED->M<-VAEKR.L	U	4	Oxidation (M)	572.9252	1715.7539	1715.7461	4.54	1	(65)	1.3e-006	1	14383
	K.VDEFPLCGHMVSDEYEQLSSEALEAAR.I	U	1		1028.1320	3081.3741	3081.3695	1.47	0	(72)	2e-007	1	21536
	K.VDEFPLCGH->M<-VSDEYEQLSSEALEAAR.I	U	1	Oxidation (M)	1033.4613	3097.3621	3097.3645	-0.77	0	(63)	1.4e-006	1	21557
	K.VDEFPLCGH->M<-VSDEYEQLSSEALEAAR.I	U	1	Oxidation (M)	1549.6886	3097.3626	3097.3645	-0.58	0	89	3.4e-009	1	21558
	K.AKVDEFPLCGH->M<-VSDEYEQLSSEALEAAR.I	U	1	Oxidation (M)	1099.8378	3296.4915	3296.4965	-1.53	1	96	9.1e-010	1	21755
	K.AKVDEFPLCGH->M<-VSDEYEQLSSEALEAAR.I	U	1	Oxidation (M)	825.1304	3296.4926	3296.4965	-1.18	1	(43)	0.00016	1	21756
P46777	60S ribosomal protein L5 OS=Homo sapiens OX=9606 GN=RPL5 PE=1 SV=3	34569	1959	94(81)	20(20)	55.63	51%	P46777_uniprot
	Peptide	Unique	Matches	Modification	Observed	Mr(expt)	Mr(calc)	ppm	Miss	Score	Expect	Rank	Query
	K.QFSQYIK.N	U	2		457.2439	912.4732	912.4705	3.01	0	39	0.0012	1	1651
	K.EFNAEVHR.K	U	1		501.2429	1000.4713	1000.4726	-1.34	0	51	5.9e-005	1	2685
	R.FPGYDSESK.E	U	2		515.2316	1028.4486	1028.4451	3.41	0	35	0.0013	1	3061
	K.EFNAEVHRK.H	U	1		565.2891	1128.5637	1128.5676	-3.45	1	25	0.036	1	4576
	K.RFPGYDSESK.E	U	5		593.2808	1184.5471	1184.5462	0.76	1	47	0.00014	1	5515
	R.DIICQIAYAR.I	U	3		611.8177	1221.6208	1221.6176	2.67	0	54	6e-005	1	6231
	R.TTTGNKVFGALK.G	U	1		618.8523	1235.6900	1235.6874	2.13	1	39	0.00093	1	6446
	K.GAVDGGLSIPHSTK.R	U	2		446.9053	1337.6941	1337.6939	0.10	0	(29)	0.015	1	8180
	K.GAVDGGLSIPHSTK.R	U	8		669.8556	1337.6966	1337.6939	2.01	0	74	4e-007	1	8184
	R.YLMEEDEDAYK.K	U	1		703.2956	1404.5766	1404.5755	0.82	0	14	0.041	1	9372
	K.HIMGQNVADYMR.Y	U	2		717.8352	1433.6559	1433.6544	1.04	0	70	7.3e-007	1	9894
	K.HIMGQNVADYMR.Y	U	1		478.8936	1433.6590	1433.6544	3.25	0	(40)	0.00066	1	9896
	K.HI->M<-GQNVADYMR.Y	U	4	Oxidation (M)	725.8329	1449.6512	1449.6493	1.34	0	(66)	1.3e-006	1	10223
	K.HI->M<-GQNVADY->M<-R.Y	U	1	2 Oxidation (M)	733.8312	1465.6478	1465.6442	2.45	0	(32)	0.0035	1	10522
	K.GAVDGGLSIPHSTKR.F	U	2		747.9032	1493.7918	1493.7950	-2.14	1	42	0.00061	1	10996
	K.GAVDGGLSIPHSTKR.F	U	2		498.9401	1493.7984	1493.7950	2.27	1	(23)	0.046	1	11005
	K.AHAAIRENPVYEK.K	U	1		749.3925	1496.7705	1496.7735	-2.03	1	37	0.0021	1	11038
	R.YLMEEDEDAYKK.Q	U	6		767.3431	1532.6716	1532.6704	0.77	1	55	1.2e-005	1	11592
	R.YLMEEDEDAYKK.Q	U	1		511.8986	1532.6739	1532.6704	2.24	1	(33)	0.0017	1	11595
	R.YL->M<-EEDEDAYKK.Q	U	2	Oxidation (M)	517.2266	1548.6580	1548.6653	-4.72	1	(24)	0.0098	1	11852
	R.YL->M<-EEDEDAYKK.Q	U	5	Oxidation (M)	775.3394	1548.6642	1548.6653	-0.76	1	(52)	1.7e-005	1	11857
	R.KHIMGQNVADYMR.Y	U	1		781.8818	1561.7490	1561.7493	-0.22	1	88	2e-008	1	12060
	R.KHIMGQNVADYMR.Y	U	1		521.5915	1561.7528	1561.7493	2.24	1	(49)	0.00017	1	12061
	K.NSVTPDMMEEMYK.K	U	2		787.8319	1573.6493	1573.6462	1.93	0	41	0.00014	1	12267
	R.KHI->M<-GQNVADYMR.Y	U	1	Oxidation (M)	789.8788	1577.7430	1577.7442	-0.79	1	(51)	7.2e-005	1	12343
	R.KHI->M<-GQNVADYMR.Y	U	1	Oxidation (M)	526.9224	1577.7453	1577.7442	0.64	1	(34)	0.0038	1	12344
	K.NSVTPD->M<-MEEMYK.K	U	1	Oxidation (M)	795.8302	1589.6458	1589.6411	2.96	0	(21)	0.0098	1	12576
	R.KHI->M<-GQNVADY->M<-R.Y	U	1	2 Oxidation (M)	532.2532	1593.7377	1593.7392	-0.93	1	(38)	0.0012	1	12638
	R.KHI->M<-GQNVADY->M<-R.Y	U	1	2 Oxidation (M)	797.8767	1593.7387	1593.7392	-0.26	1	(36)	0.0019	1	12639
	K.NSVTPD->M<-->M<-EE->M<-YK.K	U	2	3 Oxidation (M)	811.8206	1621.6267	1621.6310	-2.65	0	(19)	0.012	1	13079
	R.VTNRDIICQIAYAR.I	U	2		846.9488	1691.8830	1691.8777	3.15	1	57	1.9e-005	1	14040
	R.VTNRDIICQIAYAR.I	U	3		564.9683	1691.8831	1691.8777	3.21	1	(51)	7.5e-005	1	14041
	K.NSVTPDMMEEMYKK.A	U	2		851.8792	1701.7439	1701.7412	1.58	1	69	3.9e-007	1	14192
	K.NSVTPDMMEEMYKK.A	U	1		568.2560	1701.7463	1701.7412	3.00	1	(32)	0.0024	1	14193
	K.NSVTPD->M<-MEEMYKK.A	U	1	Oxidation (M)	573.5871	1717.7395	1717.7361	1.96	1	(9)	0.52	1	14422
	K.NSVTPDM->M<-EE->M<-YKK.A	U	1	2 Oxidation (M)	867.8718	1733.7291	1733.7310	-1.10	1	(10)	0.21	1	14641
	K.NSVTPD->M<-->M<-EE->M<-YKK.A	U	1	3 Oxidation (M)	875.8690	1749.7235	1749.7259	-1.40	1	(23)	0.0085	1	14886
	K.NSVTPD->M<-->M<-EE->M<-YKK.A	U	1	3 Oxidation (M)	584.2485	1749.7236	1749.7259	-1.35	1	(23)	0.0079	1	14887
	R.IEGDMIVCAAYAHELPK.Y	U	3		958.9656	1915.9166	1915.9172	-0.30	0	(55)	3.2e-005	1	16777
	R.IEGDMIVCAAYAHELPK.Y	U	4		639.6478	1915.9217	1915.9172	2.34	0	(54)	3.9e-005	1	16779
	K.VGLTNYAAAYCTGLLLAR.R	U	2		964.0079	1926.0012	1926.0033	-1.09	0	(90)	8.4e-009	1	16858
	K.VGLTNYAAAYCTGLLLAR.R	U	1		643.0092	1926.0058	1926.0033	1.32	0	91	6.7e-009	1	16861
	R.IEGD->M<-IVCAAYAHELPK.Y	U	1	Oxidation (M)	966.9631	1931.9117	1931.9121	-0.20	0	68	1.7e-006	1	16921
	R.IEGD->M<-IVCAAYAHELPK.Y	U	3	Oxidation (M)	644.9805	1931.9198	1931.9121	3.97	0	(56)	2.3e-005	1	16924
	R.FPGYDSESKEFNAEVHR.K	U	1		1006.4598	2010.9051	2010.9072	-1.01	1	105	1.5e-010	1	17596
	R.FPGYDSESKEFNAEVHR.K	U	2		671.3113	2010.9120	2010.9072	2.42	1	(48)	8.7e-005	1	17597
	R.FPGYDSESKEFNAEVHR.K	U	1		503.7362	2010.9156	2010.9072	4.21	1	(9)	0.74	1	17598
P26599	Polypyrimidine tract-binding protein 1 OS=Homo sapiens OX=9606 GN=PTBP1 PE=1 SV=1	57357	1951	46(43)	21(19)	4.04	60%	P26599_uniprot
	Peptide	Unique	Matches	Modification	Observed	Mr(expt)	Mr(calc)	ppm	Miss	Score	Expect	Rank	Query
	K.IITFTK.N		1		361.7271	721.4397	721.4374	3.11	0	24	0.0049	1	95
	K.LTSLNVK.Y		1		387.7411	773.4677	773.4647	3.87	0	16	0.21	1	401
	K.VTNLLMLK.G		2		466.2872	930.5598	930.5572	2.84	0	(46)	0.00013	1	1844
	K.VTNLL->M<-LK.G		2	Oxidation (M)	474.2851	946.5556	946.5521	3.64	0	52	2.9e-005	1	2045
	K.HQNVQLPR.E	U	1		496.2746	990.5346	990.5359	-1.33	0	52	5e-005	1	2540
	K.DYGNSPLHR.F	U	1		529.7540	1057.4935	1057.4941	-0.56	0	(41)	0.00059	1	3468
	K.DYGNSPLHR.F	U	1		353.5051	1057.4936	1057.4941	-0.50	0	57	1.5e-005	1	3469
	K.VLFSSNGGVVK.G	U	1		553.8152	1105.6158	1105.6132	2.40	0	34	0.0032	1	4199
	R.IDFSKLTSLNVK.Y		1		455.5989	1363.7747	1363.7711	2.65	1	12	0.25	1	8648
	R.GQPIYIQFSNHK.E	U	3		716.3741	1430.7337	1430.7306	2.17	0	50	0.00014	1	9861
	R.GQPIYIQFSNHK.E	U	1		477.9192	1430.7359	1430.7306	3.69	0	(36)	0.0034	1	9863
	K.LSLDGQNIYNACCTLR.I	U	6		949.4511	1896.8877	1896.8822	2.88	0	100	6.9e-010	1	16574
	K.LPIDVTEGEVISLGLPFGK.V	U	1		992.5536	1983.0926	1983.0929	-0.11	0	102	2.1e-010	1	17397
	R.VTPQSLFILFGVYGDVQR.V	U	2		1020.0537	2038.0929	2038.0888	2.00	0	79	6.9e-008	1	17788
	R.KLPIDVTEGEVISLGLPFGK.V	U	1		1056.6011	2111.1876	2111.1878	-0.10	1	96	5.2e-010	1	18210
	R.EGQEDQGLTKDYGNSPLHR.F	U	1		715.3391	2142.9955	2142.9930	1.16	1	56	1.6e-005	1	18424
	K.NNQFQALLQYADPVSAQHAK.L	U	1		1122.0608	2242.1070	2242.1131	-2.69	0	(56)	2.2e-005	1	18946
	K.NNQFQALLQYADPVSAQHAK.L	U	1		748.3781	2242.1125	2242.1131	-0.25	0	83	3.9e-008	1	18947
	R.IAIPGLAGAGNSVLLVSNLNPER.V	U	1		1138.1456	2274.2767	2274.2695	3.15	0	126	4.5e-013	1	19119
	R.IAIPGLAGAGNSVLLVSNLNPER.V	U	2		759.1016	2274.2830	2274.2695	5.93	0	(64)	5.3e-007	1	19120
	R.IIVENLFYPVTLDVLHQIFSK.F	U	1		830.1315	2487.3726	2487.3777	-2.07	0	63	6.7e-007	1	20059
	K.NFQNIFPPSATLHLSNIPPSVSEEDLK.V	U	2		998.8467	2993.5184	2993.5134	1.66	0	39	0.0007	1	21436
	K.NQAFIE->M<-NTEEAANT->M<-VNYYTSVTPVLR.G	U	1	2 Oxidation (M)	1080.1740	3237.5000	3237.4958	1.30	0	74	1.6e-007	1	21694
	K.GKNQAFIE->M<-NTEEAANT->M<-VNYYTSVTPVLR.G	U	4	2 Oxidation (M)	1141.8806	3422.6200	3422.6122	2.28	1	86	1.2e-008	1	21890
	K.->M<-ALIQ->M<-GSVEEAVQALIDLHNHDLGENHHLR.V	U	1	2 Oxidation (M)	881.4363	3521.7161	3521.7143	0.51	0	61	3e-006	1	21984
	R.AQAALQAVNSVQSGNLALAASAAAVDAGMAMAGQSPVLR.I	U	1		920.9804	3679.8925	3679.8774	4.12	0	(75)	1e-007	1	22089
	R.AQAALQAVNSVQSGNLALAASAAAVDAGMAMAGQSPVLR.I	U	1		1227.6394	3679.8964	3679.8774	5.17	0	100	3.6e-010	1	22090
	R.AQAALQAVNSVQSGNLALAASAAAVDAG->M<-AMAGQSPVLR.I	U	1	Oxidation (M)	1232.9626	3695.8661	3695.8723	-1.67	0	(59)	5.6e-006	1	22100
	R.AQAALQAVNSVQSGNLALAASAAAVDAG->M<-A->M<-AGQSPVLR.I	U	1	2 Oxidation (M)	1238.2900	3711.8483	3711.8672	-5.09	0	(96)	9.4e-010	1	22120
	R.AQAALQAVNSVQSGNLALAASAAAVDAG->M<-A->M<-AGQSPVLR.I	U	1	2 Oxidation (M)	928.9703	3711.8523	3711.8672	-4.03	0	(89)	5.5e-009	1	22121
	R.AQAALQAVNSVQSGNLALAASAAAVDAG->M<-A->M<-AGQSPVLR.I	U	1	2 Oxidation (M)	743.3808	3711.8676	3711.8672	0.11	0	(50)	3.5e-005	1	22122
Q00839	Heterogeneous nuclear ribonucleoprotein U OS=Homo sapiens OX=9606 GN=HNRNPU PE=1 SV=6	91269	1927	85(64)	33(29)	3.72	49%	Q00839_uniprot
	Peptide	Unique	Matches	Modification	Observed	Mr(expt)	Mr(calc)	ppm	Miss	Score	Expect	Rank	Query
	K.MMVAGFK.K	U	1		392.1988	782.3831	782.3819	1.52	0	14	0.34	1	446
	K.FIEIAAR.K	U	2		410.2413	818.4680	818.4650	3.71	0	36	0.0019	1	703
	K.LNTLLQR.A	U	2		429.2650	856.5153	856.5130	2.71	0	45	0.00038	1	1063
	K.MMVAGFKK.Q	U	1		456.2459	910.4772	910.4769	0.39	1	21	0.07	1	1619
	K.VTEKIPVR.H	U	1		471.2928	940.5710	940.5706	0.50	1	64	2.3e-006	1	1951
	K.DIDIHEVR.I	U	5		498.7600	995.5055	995.5036	1.88	0	38	0.0019	1	2599
	K.GLKAELMER.L	U	1		523.7881	1045.5616	1045.5590	2.54	1	31	0.012	1	3333
	K.VSELKEELK.K	U	1		358.8734	1073.5983	1073.5968	1.41	1	(19)	0.16	1	3659
	K.VSELKEELK.K	U	1		537.8066	1073.5987	1073.5968	1.79	1	42	0.00087	1	3660
	K.MCLFAGFQR.K	U	1		565.2697	1128.5249	1128.5209	3.55	0	(15)	0.22	1	4575
	K.->M<-CLFAGFQR.K	U	1	Oxidation (M)	573.2668	1144.5190	1144.5158	2.82	0	38	0.0007	1	4844
	R.KMCLFAGFQR.K	U	1		629.3142	1256.6139	1256.6158	-1.55	1	(18)	0.14	1	6831
	R.KMCLFAGFQR.K	U	1		419.8806	1256.6198	1256.6158	3.19	1	41	0.00076	1	6832
	K.LLEQYKEESK.K	U	1		633.8325	1265.6505	1265.6503	0.16	1	44	0.00046	1	7013
	R.GYFEYIEENK.Y	U	1		646.2965	1290.5783	1290.5768	1.20	0	19	0.088	1	7375
	K.YNILGTNTIMDK.M	U	1		691.8541	1381.6936	1381.6911	1.76	0	72	8.4e-007	1	8957
	K.YNILGTNTI->M<-DK.M	U	2	Oxidation (M)	699.8511	1397.6877	1397.6861	1.20	0	(60)	1.3e-005	1	9211
	K.AVVVCPKDEDYK.Q	U	1		711.8520	1421.6894	1421.6861	2.36	1	23	0.061	1	9695
	K->.<-QMADTGKLNTLLQR.A	U	1	Gln->pyro-Glu (N-term Q)	786.4162	1570.8178	1570.8137	2.63	1	(24)	0.035	1	12235
	K->.<-Q->M<-ADTGKLNTLLQR.A	U	2	Gln->pyro-Glu (N-term Q); Oxidation (M)	794.4126	1586.8106	1586.8086	1.27	1	73	6.2e-007	1	12525
	K.QMADTGKLNTLLQR.A	U	1		794.9298	1587.8449	1587.8403	2.95	1	(57)	2e-005	1	12542
	K.Q->M<-ADTGKLNTLLQR.A	U	1	Oxidation (M)	802.9255	1603.8364	1603.8352	0.77	1	(65)	4.3e-006	1	12780
	K.Q->M<-ADTGKLNTLLQR.A	U	2	Oxidation (M)	535.6207	1603.8404	1603.8352	3.23	1	(39)	0.0014	1	12781
	K.AEVEGKDLPEHAVLK.M	U	1		817.9415	1633.8684	1633.8675	0.54	1	55	3.1e-005	1	13261
	R.NFILDQTNVSAAAQR.R	U	2		549.9540	1646.8403	1646.8376	1.62	0	(70)	1.4e-006	1	13451
	R.NFILDQTNVSAAAQR.R	U	4		824.4287	1646.8429	1646.8376	3.19	0	118	2.4e-011	1	13452
	R.GYFEYIEENKYSR.A	U	3		849.3951	1696.7756	1696.7733	1.39	1	68	8.5e-007	1	14123
	R.GYFEYIEENKYSR.A	U	2		566.5998	1696.7777	1696.7733	2.63	1	(34)	0.0022	1	14126
	K.KDCEVVMMIGLPGAGK.T	U	1		568.9560	1703.8461	1703.8409	3.10	1	(23)	0.051	1	14221
	K.KDCEVVMMIGLPGAGK.T	U	2		852.9307	1703.8469	1703.8409	3.55	1	(16)	0.25	1	14223
	K.SSGPTSLFAVTVAPPGAR.Q	U	6		857.9598	1713.9051	1713.9050	0.08	0	105	2.8e-010	1	14360
	K.SSGPTSLFAVTVAPPGAR.Q	U	2		572.3099	1713.9078	1713.9050	1.64	0	(50)	9.2e-005	1	14363
	K.KDCEVVM->M<-IGLPGAGK.T	U	1	Oxidation (M)	574.2891	1719.8455	1719.8358	5.67	1	(25)	0.039	1	14464
	K.KDCEVV->M<-->M<-IGLPGAGK.T	U	2	2 Oxidation (M)	868.9249	1735.8352	1735.8307	2.58	1	49	0.00014	1	14696
	R.NFILDQTNVSAAAQRR.K	U	1		601.9878	1802.9417	1802.9387	1.66	1	29	0.013	1	15580
	K.RNFILDQTNVSAAAQR.R	U	1		601.9882	1802.9428	1802.9387	2.28	1	39	0.0012	1	15581
	K.RNFILDQTNVSAAAQR.R	U	1		902.4811	1802.9476	1802.9387	4.93	1	(17)	0.18	1	15582
	K.AEGGGGGGRPGAPAAGDGKTEQK.G	U	1		675.6637	2023.9693	2023.9671	1.05	1	36	0.0018	1	17687
	R.LSASSLTMESFAFLWAGGR.A	U	1		1016.0037	2029.9929	2029.9931	-0.12	0	101	8e-010	1	17727
	R.LSASSLT->M<-ESFAFLWAGGR.A	U	1	Oxidation (M)	683.0045	2045.9916	2045.9881	1.71	0	(10)	0.86	1	17836
	K.HAAENPGKYNILGTNTIMDK.M	U	1		547.5285	2186.0849	2186.0790	2.71	1	(17)	0.15	1	18653
	K.HAAENPGKYNILGTNTIMDK.M	U	1		729.7034	2186.0883	2186.0790	4.26	1	45	0.00028	1	18654
	K.HAAENPGKYNILGTNTI->M<-DK.M	U	1	Oxidation (M)	551.5270	2202.0788	2202.0739	2.24	1	(11)	0.84	1	18734
	K.HAAENPGKYNILGTNTI->M<-DK.M	U	1	Oxidation (M)	735.0341	2202.0804	2202.0739	2.94	1	(31)	0.0077	1	18735
	K.HAAENPGKYNILGTNTI->M<-DK.M	U	1	Oxidation (M)	1102.0503	2202.0860	2202.0739	5.52	1	(33)	0.0048	1	18736
	R.DRLSASSLTMESFAFLWAGGR.A	U	1		1151.5658	2301.1170	2301.1212	-1.80	1	(35)	0.0028	1	19263
	R.DRLSASSLTMESFAFLWAGGR.A	U	1		768.0479	2301.1219	2301.1212	0.31	1	80	7.1e-008	1	19264
	K.EKPYFPIPEEYTFIQNVPLEDR.V	U	1		908.7916	2723.3531	2723.3483	1.77	0	(44)	0.00027	1	20835
	K.EKPYFPIPEEYTFIQNVPLEDR.V	U	1		1362.6845	2723.3543	2723.3483	2.24	0	67	1.6e-006	1	20836
	K.EKPYFPIPEEYTFIQNVPLEDRVR.G	U	1		745.6384	2978.5244	2978.5178	2.22	1	17	0.092	1	21412
	K.EVLAGRPLFPHVLCHNCAVEFNFGQK.E	U	2		760.6326	3038.5012	3038.5007	0.14	0	44	0.00027	1	21499
	K.EVLAGRPLFPHVLCHNCAVEFNFGQK.E	U	1		608.7078	3038.5027	3038.5007	0.65	0	(17)	0.13	1	21500
	K.EVLAGRPLFPHVLCHNCAVEFNFGQK.E	U	1		1013.8470	3038.5191	3038.5007	6.04	0	(27)	0.013	1	21502
	R.LQAALDDEEAGGRPA->M<-EPGNGSLDLGGDSAGR.S	U	3	Oxidation (M)	1048.1515	3141.4326	3141.4269	1.83	0	36	0.00077	1	21608
	K.GNFTLPEVAECFDEITYVELQKEEAQK.L	U	1		1063.1763	3186.5070	3186.5067	0.09	1	26	0.016	1	21657
	K.SPQPPVEEEDEHFDDTVVCLDTYNCDLHFK.I	U	1		1212.5288	3634.5646	3634.5505	3.89	0	19	0.015	1	22062
	K.NQSQGYNQWQQGQFWGQKPWSQHYHQGYY.-	U	1		915.4069	3657.5986	3657.5988	-0.05	0	15	0.038	1	22074
	K.NQSQGYNQWQQGQFWGQKPWSQHYHQGYY.-	U	1		1220.2102	3657.6088	3657.5988	2.75	0	(6)	0.35	1	22075
P08865	40S ribosomal protein SA OS=Homo sapiens OX=9606 GN=RPSA PE=1 SV=4	32947	1924	70(61)	14(14)	13.68	50%	P08865_uniprot
	Peptide	Unique	Matches	Modification	Observed	Mr(expt)	Mr(calc)	ppm	Miss	Score	Expect	Rank	Query
	R.LLVVTDPR.A	U	6		456.7802	911.5459	911.5440	2.09	0	48	6.8e-005	1	1642
	K.SDGIYIINLK.R	U	2		568.3223	1134.6301	1134.6284	1.46	0	37	0.002	1	4685
	K.FAAATGATPIAGR.F	U	11		602.3284	1202.6422	1202.6408	1.19	0	70	1.4e-006	1	5841
	R.KSDGIYIINLK.R	U	3		632.3703	1262.7260	1262.7234	2.09	1	65	1.3e-006	1	6949
	R.KSDGIYIINLK.R	U	2		421.9167	1262.7284	1262.7234	3.97	1	(24)	0.02	1	6952
	K.SDGIYIINLKR.T	U	1		646.3725	1290.7304	1290.7296	0.69	1	(21)	0.039	1	7389
	K.SDGIYIINLKR.T	U	2		431.2512	1290.7317	1290.7296	1.70	1	25	0.016	1	7390
	R.YVDIAIPCNNK.G	U	4		653.8278	1305.6410	1305.6387	1.74	0	40	0.0012	1	7611
	K.GAHSVGLMWWMLAR.E	U	1		538.9394	1613.7963	1613.7959	0.28	0	(45)	0.00032	1	12949
	R.AVLKFAAATGATPIAGR.F	U	1		807.9741	1613.9336	1613.9253	5.12	1	48	4.1e-005	1	12960
	R.AVLKFAAATGATPIAGR.F	U	1		538.9852	1613.9339	1613.9253	5.30	1	(22)	0.019	1	12961
	K.GAHSVGLMWW->M<-LAR.E	U	1	Oxidation (M)	815.9019	1629.7892	1629.7908	-1.01	0	(39)	0.0015	1	13207
	K.GAHSVGLMWW->M<-LAR.E	U	2	Oxidation (M)	544.2718	1629.7937	1629.7908	1.78	0	(50)	0.00011	1	13209
	K.GAHSVGL->M<-WW->M<-LAR.E	U	3	2 Oxidation (M)	823.9003	1645.7861	1645.7857	0.23	0	(39)	0.0014	1	13424
	K.GAHSVGL->M<-WW->M<-LAR.E	U	6	2 Oxidation (M)	549.6041	1645.7904	1645.7857	2.80	0	52	6.2e-005	1	13429
	R.FTPGTFTNQIQAAFR.E	U	1		849.9366	1697.8586	1697.8526	3.56	0	113	4.4e-011	1	14146
	R.AIVAIENPADVSVISSR.N	U	8		870.9788	1739.9431	1739.9417	0.77	0	135	2.1e-013	1	14767
	R.AIVAIENPADVSVISSR.N	U	2		580.9890	1739.9452	1739.9417	1.99	0	(99)	9.2e-010	1	14769
	R.FTPGTFTNQIQAAFREPR.L	U	2		694.3566	2080.0481	2080.0490	-0.46	1	37	0.0021	1	18024
	R.FTPGTFTNQIQAAFREPR.L	U	1		1041.0326	2080.0506	2080.0490	0.77	1	(29)	0.013	1	18025
	K.FLAAGTHLGGTNLDFQMEQYIYK.R	U	1		873.0972	2616.2697	2616.2683	0.55	0	66	1.9e-006	1	20509
	K.FLAAGTHLGGTNLDFQMEQYIYK.R	U	1		1309.1491	2616.2835	2616.2683	5.85	0	(59)	1e-005	1	20510
	K.FLAAGTHLGGTNLDFQ->M<-EQYIYK.R	U	2	Oxidation (M)	878.4298	2632.2676	2632.2632	1.68	0	(54)	3.3e-005	1	20544
	K.FLAAGTHLGGTNLDFQMEQYIYKR.K	U	1		925.1306	2772.3700	2772.3694	0.24	1	(60)	7.8e-006	1	20996
	K.FLAAGTHLGGTNLDFQMEQYIYKR.K	U	1		694.1009	2772.3745	2772.3694	1.84	1	64	3.3e-006	1	20997
	K.FLAAGTHLGGTNLDFQ->M<-EQYIYKR.K	U	2	Oxidation (M)	930.4635	2788.3687	2788.3643	1.58	1	(57)	1.3e-005	1	21027
	R.ADHQPLTEASYVNLPTIALCNTDSPLR.Y	U	1		1498.7441	2995.4737	2995.4709	0.94	0	96	1.6e-009	1	21443
	R.ADHQPLTEASYVNLPTIALCNTDSPLR.Y	U	1		999.4986	2995.4740	2995.4709	1.02	0	(77)	1.2e-007	1	21444
Q86UE4	Protein LYRIC OS=Homo sapiens OX=9606 GN=MTDH PE=1 SV=2	63856	1873	66(53)	21(15)	2.34	47%	Q86UE4_uniprot
	Peptide	Unique	Matches	Modification	Observed	Mr(expt)	Mr(calc)	ppm	Miss	Score	Expect	Rank	Query
	R.EDLPVNTSK.T	U	1		501.7592	1001.5038	1001.5029	0.90	0	13	0.76	1	2699
	K.SETSWESPK.Q	U	1		525.7419	1049.4692	1049.4665	2.55	0	38	0.0011	1	3379
	R.TVEVAEGEAVR.T	U	5		580.3029	1158.5913	1158.5881	2.79	0	53	7.4e-005	1	5071
	R.EMLSVGLGFLR.T	U	1		611.3388	1220.6629	1220.6587	3.46	0	53	4.3e-005	1	6217
	R.TELGLDLGLEPK.R	U	3		642.8575	1283.7005	1283.6973	2.54	0	57	2.2e-005	1	7293
	K.TISTSDPAEVLVK.N	U	4		680.3734	1358.7323	1358.7293	2.18	0	49	0.00013	1	8551
	K.EIREDLPVNTSK.T	U	1		467.5837	1399.7292	1399.7307	-1.05	1	(11)	1	1	9286
	K.EIREDLPVNTSK.T	U	1		700.8739	1399.7332	1399.7307	1.83	1	20	0.11	1	9288
	R.TELGLDLGLEPKR.Y	U	2		720.9087	1439.8028	1439.7984	3.10	1	56	1.3e-005	1	10033
	R.TELGLDLGLEPKR.Y	U	1		480.9416	1439.8029	1439.7984	3.11	1	(56)	1.4e-005	1	10034
	K.GDSHLNVQVSNFK.S	U	1		722.8658	1443.7170	1443.7106	4.41	0	15	0.34	1	10098
	R.LREMLSVGLGFLR.T	U	1		497.6217	1489.8433	1489.8439	-0.41	1	(50)	3.8e-005	1	10940
	R.LREMLSVGLGFLR.T	U	2		745.9299	1489.8452	1489.8439	0.87	1	54	1.4e-005	1	10941
	R.LRE->M<-LSVGLGFLR.T	U	2	Oxidation (M)	502.9540	1505.8401	1505.8388	0.87	1	(51)	4.2e-005	1	11173
	R.LRE->M<-LSVGLGFLR.T	U	1	Oxidation (M)	753.9287	1505.8429	1505.8388	2.70	1	(12)	0.26	1	11175
	R.HDGKEVDEGAWETK.I	U	2		800.8643	1599.7140	1599.7165	-1.59	1	72	2.8e-007	1	12722
	R.HDGKEVDEGAWETK.I	U	2		534.2464	1599.7174	1599.7165	0.54	1	(45)	0.00016	1	12723
	K.TLPPATSTEPSVILSK.S	U	11		820.9594	1639.9043	1639.9032	0.62	0	61	4.3e-006	1	13348
	K.NKGDSHLNVQVSNFK.S	U	1		843.9318	1685.8491	1685.8485	0.33	1	(46)	0.00029	1	13960
	K.NKGDSHLNVQVSNFK.S	U	3		562.9584	1685.8535	1685.8485	2.95	1	46	0.00027	1	13963
	K.SSSQVPPILQETDKSK.S	U	2		872.4612	1742.9078	1742.9050	1.59	1	4	3.5	1	14811
	R.EEAAAVPAAAPDDLALLK.N	U	2		882.9757	1763.9369	1763.9305	3.62	0	34	0.003	1	15090
	K.QGEDNSTAQDTEELEK.E	U	1		897.3846	1792.7547	1792.7599	-2.87	0	80	2.9e-008	1	15470
	R.SWQDELAQQAEEGSAR.L	U	6		902.9091	1803.8037	1803.8023	0.75	0	94	1.9e-009	1	15587
	R.SWQDELAQQAEEGSAR.L	U	2		602.2770	1803.8093	1803.8023	3.86	0	(59)	7.2e-006	1	15592
	R.TVEVAEGEAVRTPQSVTAK.Q	U	1		986.5225	1971.0304	1971.0273	1.57	1	6	1.9	1	17308
	K.LSSQISAGEEKWNSVSPASAGK.R	U	1		1117.0575	2232.1004	2232.1022	-0.79	1	(56)	2.2e-005	1	18882
	K.LSSQISAGEEKWNSVSPASAGK.R	U	2		745.0420	2232.1041	2232.1022	0.87	1	72	5.3e-007	1	18883
	R.SIFSGIGSTAEPVSQSTTSDYQWDVSR.N	U	1		1453.1811	2904.3477	2904.3414	2.19	0	152	3.4e-015	1	21268
	R.SIFSGIGSTAEPVSQSTTSDYQWDVSR.N	U	1		969.1232	2904.3479	2904.3414	2.23	0	(128)	8.8e-013	1	21269
	K.VLTDSGSLDSTIPGIENTITVTTEQLTTASFPVGSK.K	U	1		920.7284	3678.8845	3678.8728	3.17	0	15	0.094	1	22088
Q08211	ATP-dependent RNA helicase A OS=Homo sapiens OX=9606 GN=DHX9 PE=1 SV=4	142181	1853	83(67)	42(35)	2.26	40%	Q08211_uniprot
	Peptide	Unique	Matches	Modification	Observed	Mr(expt)	Mr(calc)	ppm	Miss	Score	Expect	Rank	Query
	K.LPIEPR.F	U	2		362.7215	723.4285	723.4279	0.84	0	31	0.0033	1	101
	R.LGYIHR.N	U	1		379.7189	757.4232	757.4235	-0.32	0	36	0.0047	1	294
	R.MLN->M<-IR.Q	U	1	Oxidation (M)	397.2066	792.3987	792.3986	0.15	0	8	2	1	517
	R.ISAVSVAER.V	U	1		466.2652	930.5159	930.5134	2.67	0	29	0.02	1	1842
	K.RLNMATLR.M	U	1		487.7834	973.5522	973.5491	3.16	1	14	0.59	1	2344
	R.LGGIGQFLAK.A	U	4		502.3018	1002.5890	1002.5862	2.75	0	52	3.1e-005	1	2718
	K.->M<-TPSYEIR.A	U	1	Oxidation (M)	506.7433	1011.4720	1011.4695	2.49	0	37	0.0012	1	2819
	R.DFVNYLVR.I	U	3		513.2761	1024.5376	1024.5342	3.31	0	39	0.0014	1	3021
	K.LAQFEPSQR.Q	U	1		538.2811	1074.5476	1074.5458	1.67	0	37	0.0027	1	3675
	R.RISAVSVAER.V	U	1		363.2117	1086.6134	1086.6145	-1.08	1	32	0.0085	1	3890
	R.RISAVSVAER.V	U	1		544.3149	1086.6153	1086.6145	0.73	1	(25)	0.04	1	3892
	K.VFDPVPVGVTK.V	U	2		579.3348	1156.6551	1156.6492	5.09	0	8	1.5	1	5037
	K.NFLYAWCGK.R	U	1		579.7760	1157.5374	1157.5328	4.02	0	29	0.0095	1	5043
	R.DVVQAYPEVR.I	U	1		588.3075	1174.6004	1174.5982	1.88	0	31	0.013	1	5358
	R.GANLKDYYSR.K	U	1		396.1995	1185.5768	1185.5778	-0.83	1	(30)	0.011	1	5539
	R.GANLKDYYSR.K	U	1		593.7966	1185.5786	1185.5778	0.66	1	38	0.0016	1	5540
	R.VAFERGEEPGK.S	U	1		406.8752	1217.6036	1217.6040	-0.34	1	15	0.47	1	6148
	R.TPLHEIALSIK.L	U	2		611.3652	1220.7159	1220.7128	2.51	0	55	8.3e-006	1	6221
	R.TPLHEIALSIK.L	U	2		407.9126	1220.7161	1220.7128	2.64	0	(46)	7.3e-005	1	6222
	R.AAMEALVVEVTK.Q	U	1		630.8486	1259.6827	1259.6795	2.54	0	44	0.00054	1	6900
	R.AA->M<-EALVVEVTK.Q	U	1	Oxidation (M)	638.8463	1275.6781	1275.6744	2.86	0	(26)	0.032	1	7162
	R.AAECNIVVTQPR.R	U	2		679.3492	1356.6839	1356.6820	1.44	0	69	1.8e-006	1	8526
	K.ETPFELIEALLK.Y	U	1		701.8944	1401.7743	1401.7755	-0.88	0	2	5.5	1	9331
	R.LETH->M<-TPEMFR.T	U	1	Oxidation (M)	704.3241	1406.6336	1406.6322	1.00	0	38	0.0013	1	9425
	R.DINTDFLLVVLR.D	U	1		709.4080	1416.8014	1416.7977	2.61	0	71	4.7e-007	1	9603
	R.LETH->M<-TPE->M<-FR.T	U	1	2 Oxidation (M)	712.3221	1422.6297	1422.6272	1.80	0	(8)	0.92	1	9706
	R.LETH->M<-TPE->M<-FR.T	U	1	2 Oxidation (M)	475.2179	1422.6319	1422.6272	3.31	0	(4)	2.1	1	9707
	R.YQILPLHSQIPR.E	U	3		732.9208	1463.8271	1463.8249	1.55	0	51	3.8e-005	1	10497
	R.YQILPLHSQIPR.E	U	3		488.9497	1463.8273	1463.8249	1.67	0	(41)	0.00036	1	10498
	K.HLE->M<-NPHFGSHR.Y	U	1	Oxidation (M)	739.3409	1476.6672	1476.6681	-0.58	0	64	3.1e-006	1	10697
	K.HLE->M<-NPHFGSHR.Y	U	1	Oxidation (M)	493.2301	1476.6685	1476.6681	0.28	0	(57)	1.5e-005	1	10698
	K.HLE->M<-NPHFGSHR.Y	U	1	Oxidation (M)	370.1744	1476.6685	1476.6681	0.32	0	(33)	0.004	1	10699
	R.GISHVIVDEIHER.D	U	2		752.4004	1502.7863	1502.7841	1.47	0	(46)	0.00021	1	11113
	R.GISHVIVDEIHER.D	U	1		376.7040	1502.7867	1502.7841	1.70	0	(33)	0.0042	1	11114
	R.GISHVIVDEIHER.D	U	3		501.9375	1502.7907	1502.7841	4.35	0	52	6e-005	1	11120
	R.VRPGFCFHLCSR.A	U	1		768.3696	1534.7247	1534.7286	-2.52	0	(8)	1.5	1	11635
	R.VRPGFCFHLCSR.A	U	1		512.5837	1534.7294	1534.7286	0.53	0	(21)	0.093	1	11636
	R.VRPGFCFHLCSR.A	U	1		384.6900	1534.7309	1534.7286	1.51	0	30	0.013	1	11637
	K.QPAIISQLDPVNER.M	U	1		790.4257	1578.8369	1578.8365	0.22	0	59	1.2e-005	1	12370
	K.LQISHEAAACITGLR.A	U	1		820.4339	1638.8532	1638.8512	1.28	0	(39)	0.0012	1	13323
	K.LQISHEAAACITGLR.A	U	1		547.2934	1638.8584	1638.8512	4.41	0	66	2e-006	1	13324
	K.GMTLVTPLQLLLFASK.K	U	1		866.5061	1730.9976	1731.0005	-1.62	0	46	4.3e-005	1	14621
	R.ELDALDANDELTPLGR.I	U	2		871.4367	1740.8589	1740.8530	3.38	0	108	1.4e-010	1	14782
	R->.<-QLYHLGVVEAYSGLTK.K	U	1	Gln->pyro-Glu (N-term Q)	880.9648	1759.9151	1759.9145	0.36	0	(51)	8.2e-005	1	15027
	R.QLYHLGVVEAYSGLTK.K	U	1		593.3223	1776.9452	1776.9410	2.33	0	(40)	0.00068	1	15259
	R.QLYHLGVVEAYSGLTK.K	U	1		889.4805	1776.9465	1776.9410	3.09	0	80	5.9e-008	1	15260
	K.KVQSDGQIVLVDDWIK.L	U	1		615.0057	1841.9954	1841.9887	3.62	1	(53)	2.9e-005	1	16028
	K.KVQSDGQIVLVDDWIK.L	U	1		922.0071	1841.9997	1841.9887	5.97	1	80	5e-008	1	16029
	R->.<-QISRPSAAGINL->M<-IGSTR.Y	U	1	Gln->pyro-Glu (N-term Q); Oxidation (M)	935.9929	1869.9713	1869.9731	-0.95	0	(1)	6	1	16269
	K.G->M<-TLVTPLQLLLFASKK.V	U	1	Oxidation (M)	626.0391	1875.0954	1875.0903	2.68	1	79	1.3e-008	1	16317
	R.QISRPSAAGINL->M<-IGSTR.Y	U	1	Oxidation (M)	944.5076	1887.0006	1886.9996	0.52	0	(16)	0.19	1	16455
	R.QISRPSAAGINL->M<-IGSTR.Y	U	1	Oxidation (M)	630.0089	1887.0047	1886.9996	2.71	0	35	0.0027	1	16457
	K.AIEPPPLDAVIEAEHTLR.E	U	1		986.0324	1970.0503	1970.0473	1.53	0	(58)	1.1e-005	1	17300
	K.AIEPPPLDAVIEAEHTLR.E	U	1		657.6914	1970.0524	1970.0473	2.61	0	58	1e-005	1	17301
	R.YQILPLHSQIPREEQR.K	U	1		502.5255	2006.0728	2006.0697	1.54	1	2	4.1	1	17572
	K.TTQVPQFILDDFIQNDR.A	U	1		1025.5150	2049.0155	2049.0167	-0.62	0	70	9.7e-007	1	17864
	R.FSDHVALLSVFQAWDDAR.M	U	1		693.0101	2076.0084	2076.0065	0.91	0	(69)	1.1e-006	1	17991
	R.FSDHVALLSVFQAWDDAR.M	U	1		1039.0118	2076.0091	2076.0065	1.27	0	78	1.4e-007	1	17992
	K.LFTAHNN->M<-TNYATVWASK.T	U	1	Oxidation (M)	695.6670	2083.9791	2083.9785	0.29	0	(25)	0.027	1	18037
	K.LFTAHNN->M<-TNYATVWASK.T	U	1	Oxidation (M)	1042.9985	2083.9825	2083.9785	1.91	0	58	1.5e-005	1	18038
	K.AENNSEVGASGYGVPGPTWDR.G	U	1		1081.9915	2161.9684	2161.9665	0.88	0	101	3.6e-010	1	18528
	K.KFESEILEAISQNSVVIIR.G	U	1		725.7407	2174.2002	2174.1946	2.53	1	113	1.7e-011	1	18583
	R.FESILPRPHASIMFCTVGVLLR.K	U	1		636.5980	2542.3630	2542.3552	3.04	0	9	0.67	1	20241
	R.FESILPRPHASIMFCTVGVLLR.K	U	1		848.4662	2542.3769	2542.3552	8.53	0	(6)	1	1	20242
	K.VILSTNIAETSITINDVVYVIDSCK.Q	U	1		923.1539	2766.4398	2766.4361	1.33	0	26	0.012	1	20965
P62753	40S ribosomal protein S6 OS=Homo sapiens OX=9606 GN=RPS6 PE=1 SV=1	28834	1843	65(51)	15(14)	14.33	43%	P62753_uniprot
	Peptide	Unique	Matches	Modification	Observed	Mr(expt)	Mr(calc)	ppm	Miss	Score	Expect	Rank	Query
	K.LFNLSK.E	U	2		361.2164	720.4182	720.4170	1.64	0	28	0.014	1	92
	K->.<-QGVLTHGR.V	U	1	Gln->pyro-Glu (N-term Q)	425.7304	849.4462	849.4457	0.57	0	44	0.00054	1	1018
	K.LIEVDDER.K	U	3		494.7508	987.4871	987.4873	-0.19	0	67	2.6e-006	1	2481
	K.LIEVDDERK.L	U	1		558.7971	1115.5796	1115.5822	-2.39	1	36	0.0036	1	4363
	K.LIEVDDERK.L	U	1		372.8680	1115.5822	1115.5822	-0.03	1	(25)	0.043	1	4364
	K.DIPGLTDTTVPR.R	U	7		642.8459	1283.6772	1283.6722	3.96	0	67	2.2e-006	1	7283
	K.LNISFPATGCQK.L	U	3		668.3414	1334.6682	1334.6653	2.19	0	57	2.6e-005	1	8107
	K.LFNLSKEDDVR.Q	U	5		668.3502	1334.6859	1334.6830	2.15	1	93	5.3e-009	1	8113
	K.LFNLSKEDDVR.Q	U	2		445.9031	1334.6873	1334.6830	3.23	1	(45)	0.00039	1	8116
	R.ISGGNDKQGFP->M<-K.Q	U	1	Oxidation (M)	697.8385	1393.6624	1393.6660	-2.55	1	46	0.00026	1	9137
	R.ISGGNDKQGFP->M<-K.Q	U	1	Oxidation (M)	465.5622	1393.6647	1393.6660	-0.90	1	(22)	0.066	1	9138
	K.DIPGLTDTTVPRR.L	U	2		720.8960	1439.7774	1439.7733	2.91	1	22	0.06	1	10031
	K.QGFP->M<-KQGVLTHGR.V	U	1	Oxidation (M)	786.4087	1570.8029	1570.8038	-0.62	1	24	0.035	1	12234
	-.MKLNISFPATGCQK.L	U	1		532.2739	1593.7998	1593.8007	-0.60	1	(12)	0.57	1	12643
	-.MKLNISFPATGCQK.L	U	1		797.9074	1593.8003	1593.8007	-0.27	1	(64)	3.8e-006	1	12644
	K.GEKDIPGLTDTTVPR.R	U	1		799.9226	1597.8305	1597.8312	-0.38	1	(16)	0.2	1	12695
	K.GEKDIPGLTDTTVPR.R	U	1		533.6187	1597.8343	1597.8312	1.97	1	50	9e-005	1	12696
	-.->M<-KLNISFPATGCQK.L	U	4	Oxidation (M)	805.9066	1609.7987	1609.7956	1.90	1	77	2.3e-007	1	12880
	-.->M<-KLNISFPATGCQK.L	U	1	Oxidation (M)	537.6076	1609.8010	1609.7956	3.32	1	(26)	0.027	1	12882
	R.MATEVAADALGEEWK.G	U	1		540.9245	1619.7517	1619.7501	0.98	0	(12)	0.54	1	13051
	R.MATEVAADALGEEWK.G	U	1		810.8834	1619.7523	1619.7501	1.36	0	(64)	3.5e-006	1	13052
	R.->M<-ATEVAADALGEEWK.G	U	4	Oxidation (M)	818.8814	1635.7481	1635.7450	1.92	0	117	1.7e-011	1	13282
	R.->M<-ATEVAADALGEEWK.G	U	1	Oxidation (M)	546.2569	1635.7489	1635.7450	2.36	0	(19)	0.1	1	13283
	R.GCIVDANLSVLNLVIVK.K	U	5		914.0250	1826.0354	1826.0336	0.99	0	82	1.8e-008	1	15812
	R.MATEVAADALGEEWKGYVVR.I	U	2		732.3655	2194.0746	2194.0728	0.81	1	(42)	0.00057	1	18689
	R.MATEVAADALGEEWKGYVVR.I	U	2		1098.0461	2194.0777	2194.0728	2.23	1	(96)	2.6e-009	1	18691
	R.->M<-ATEVAADALGEEWKGYVVR.I	U	5	Oxidation (M)	1106.0446	2210.0746	2210.0677	3.09	1	122	6e-012	1	18786
	R.->M<-ATEVAADALGEEWKGYVVR.I	U	5	Oxidation (M)	737.6998	2210.0777	2210.0677	4.49	1	(100)	8.6e-010	1	18788
P13639	Elongation factor 2 OS=Homo sapiens OX=9606 GN=EEF2 PE=1 SV=4	96246	1783	71(57)	38(29)	3.22	55%	P13639_uniprot
	Peptide	Unique	Matches	Modification	Observed	Mr(expt)	Mr(calc)	ppm	Miss	Score	Expect	Rank	Query
	R.FYAFGR.V	U	2		380.6932	759.3718	759.3704	1.84	0	27	0.023	1	307
	K.FSVSPVVR.V	U	2		445.7586	889.5027	889.5022	0.56	0	24	0.035	1	1391
	R.GGGQIIPTAR.R		2		485.2778	968.5410	968.5403	0.74	0	19	0.11	1	2279
	K.LIEKLDIK.L	U	1		486.3171	970.6197	970.6062	13.9	1	2	1.7	3	2306
	K.GEGQLGPAER.A	U	1		507.2535	1012.4925	1012.4938	-1.28	0	38	0.0016	1	2828
	R.IKPVLMMNK.M	U	1		358.5460	1072.6161	1072.6137	2.31	0	(28)	0.017	1	3645
	R.IKPVLMMNK.M	U	1		537.3162	1072.6179	1072.6137	3.94	0	(7)	2.1	1	3646
	K.VFDAIMNFK.K	U	1		542.7806	1083.5467	1083.5423	4.09	0	50	0.00014	1	3827
	R.IKPVL->M<-MNK.M	U	1	Oxidation (M)	363.8774	1088.6105	1088.6086	1.75	0	33	0.0055	1	3935
	R.I->M<-GPNYTPGK.K	U	1	Oxidation (M)	547.2728	1092.5311	1092.5274	3.42	0	17	0.24	1	4000
	K.QFAE->M<-YVAK.F	U	1	Oxidation (M)	551.7674	1101.5202	1101.5165	3.44	0	22	0.056	1	4121
	R.VFSGLVSTGLK.V	U	3		554.3242	1106.6338	1106.6336	0.17	0	69	7.2e-007	1	4222
	K.EGALCEENMR.G	U	1		604.7555	1207.4964	1207.4961	0.25	0	36	0.00047	1	5929
	K.EDLYLKPIQR.T	U	1		637.8577	1273.7008	1273.7030	-1.74	0	13	0.45	1	7146
	R.NMSVIAHVDHGK.S	U	1		436.5563	1306.6472	1306.6452	1.52	0	(24)	0.047	1	7621
	R.N->M<-SVIAHVDHGK.S	U	1	Oxidation (M)	441.8869	1322.6388	1322.6401	-1.01	0	(32)	0.0058	1	7914
	R.N->M<-SVIAHVDHGK.S	U	1	Oxidation (M)	662.3267	1322.6389	1322.6401	-0.93	0	34	0.0038	1	7915
	R.CLYASVLTAQPR.L	U	1		689.8619	1377.7093	1377.7075	1.36	0	61	9.4e-006	1	8880
	K.KEDLYLKPIQR.T	U	1		701.9067	1401.7988	1401.7980	0.61	1	39	0.00058	1	9332
	K.FAAKGEGQLGPAER.A	U	1		715.8741	1429.7336	1429.7314	1.58	1	42	0.00068	1	9843
	K.EGIPALDNFLDKL.-	U	1		722.8881	1443.7616	1443.7609	0.45	1	19	0.12	1	10104
	R.TFCQLILDPIFK.V	U	1		747.9037	1493.7929	1493.7952	-1.53	0	59	1.1e-005	1	10998
	R.RCLYASVLTAQPR.L	U	1		767.9125	1533.8105	1533.8086	1.28	1	(24)	0.038	1	11629
	R.RCLYASVLTAQPR.L	U	1		512.2786	1533.8139	1533.8086	3.45	1	43	0.00052	1	11630
	R.ETVSEESNVLCLSK.S	U	1		797.8867	1593.7588	1593.7556	2.00	0	70	9e-007	1	12641
	K.TGTITTFEHAHNMR.V	U	1		539.2624	1614.7653	1614.7573	4.99	0	48	0.00015	1	12969
	K.TGTITTFEHAHN->M<-R.V	U	1	Oxidation (M)	408.6952	1630.7518	1630.7522	-0.26	0	(19)	0.11	1	13216
	K.TGTITTFEHAHN->M<-R.V	U	1	Oxidation (M)	816.3838	1630.7530	1630.7522	0.51	0	(37)	0.0015	1	13217
	K.TGTITTFEHAHN->M<-R.V	U	1	Oxidation (M)	544.5925	1630.7558	1630.7522	2.19	0	(20)	0.077	1	13218
	R.YLAEKYEWDVAEAR.K	U	2		871.9243	1741.8340	1741.8311	1.65	1	81	6.4e-008	1	14790
	R.YLAEKYEWDVAEAR.K	U	1		581.6188	1741.8347	1741.8311	2.06	1	(52)	5.3e-005	1	14791
	K.ANIRNMSVIAHVDHGK.S	U	1		587.9715	587.9715	1760.8927	-10.07	1	1	9.9	3	15038
	K.AYLPVNESFGFTADLR.S	U	2		900.4475	1798.8803	1798.8890	-4.81	0	(76)	2.6e-007	1	15537
	K.AYLPVNESFGFTADLR.S	U	1		600.6352	1798.8837	1798.8890	-2.92	0	92	5.5e-009	1	15538
	R.GHVFEESQVAGTPMFVVK.A	U	1		981.4995	1960.9845	1960.9717	6.51	0	100	9.7e-010	1	17213
	R.GHVFEESQVAGTP->M<-FVVK.A	U	2	Oxidation (M)	989.4908	1976.9670	1976.9666	0.19	0	(72)	6.1e-007	1	17340
	R.GHVFEESQVAGTP->M<-FVVK.A	U	2	Oxidation (M)	659.9981	1976.9725	1976.9666	2.97	0	(41)	0.0008	1	17341
	R.CELLYEGPPDDEAA->M<-GIK.S	U	2	Oxidation (M)	1012.4570	2022.8994	2022.8914	3.94	0	68	6.6e-007	1	17680
	K.RGHVFEESQVAGTP->M<-FVVK.A	U	1	Oxidation (M)	712.0320	2133.0743	2133.0677	3.07	1	14	0.4	1	18362
	K.ARPFPDGLAEDIDKGEVSAR.Q	U	5		715.0332	2142.0778	2142.0705	3.38	1	74	3.7e-007	1	18413
	K.ARPFPDGLAEDIDKGEVSAR.Q	U	2		536.5270	2142.0788	2142.0705	3.87	1	(36)	0.0024	1	18415
	K.STAISLFYELSENDLNFIK.Q	U	1		1102.5601	2203.1056	2203.1048	0.34	0	67	1.8e-006	1	18744
	R.ALLELQLEPEELYQTFQR.I	U	1		740.7229	2219.1469	2219.1474	-0.22	0	67	1.5e-006	1	18827
	R.KIWCFGPDGTGPNILTDITK.G	U	2		745.0505	2232.1296	2232.1249	2.11	1	71	7.6e-007	1	18886
	K.YRCELLYEGPPDDEAA->M<-GIK.S	U	2	Oxidation (M)	781.6923	2342.0550	2342.0558	-0.38	1	37	0.00096	1	19447
	K.GVQYLNEIKDSVVAGFQWATK.E	U	1		785.0776	2352.2111	2352.2114	-0.13	1	(37)	0.0013	1	19477
	K.GVQYLNEIKDSVVAGFQWATK.E	U	1		1177.1129	2352.2113	2352.2114	-0.05	1	124	2.7e-012	1	19478
	K.SDPVVSYRETVSEESNVLCLSK.S	U	1		833.4127	2497.2162	2497.2006	6.22	1	17	0.16	1	20087
	R.WLPAGDALLQMITIHLPSPVTAQK.Y	U	1		867.4840	2599.4300	2599.4196	4.01	0	59	2.6e-006	1	20450
	R.WLPAGDALLQ->M<-ITIHLPSPVTAQK.Y	U	1	Oxidation (M)	872.8155	2615.4246	2615.4145	3.87	0	(29)	0.0033	1	20506
	R.YVEPIEDVPCGNIVGLVGVDQFLVK.T	U	1		1380.2228	2758.4310	2758.4252	2.11	0	57	1e-005	1	20952
	R.YVEPIEDVPCGNIVGLVGVDQFLVK.T	U	1		920.4862	2758.4368	2758.4252	4.21	0	(53)	2e-005	1	20953
	K.DGAGFLINLIDSPGHVDFSSEVTAALR.V	U	1		934.4770	2800.4093	2800.4032	2.19	0	17	0.14	1	21062
	R.L->M<-EPIYLVEIQCPEQVVGGIYGVLNR.K	U	1	Oxidation (M)	1002.5295	3004.5666	3004.5402	8.79	0	84	1.7e-008	1	21451
P61247	40S ribosomal protein S3a OS=Homo sapiens OX=9606 GN=RPS3A PE=1 SV=2	30154	1711	84(65)	25(20)	33.93	65%	P61247_uniprot
	Peptide	Unique	Matches	Modification	Observed	Mr(expt)	Mr(calc)	ppm	Miss	Score	Expect	Rank	Query
	K.VVDPFSK.K	U	4		396.2196	790.4247	790.4225	2.80	0	37	0.0025	1	500
	K.APAMFNIR.N	U	3		460.2455	918.4765	918.4745	2.17	0	51	0.00011	1	1702
	K.VVDPFSKK.D	U	1		460.2673	918.5200	918.5175	2.81	1	34	0.0039	1	1708
	K.KVVDPFSK.K	U	1		460.2679	918.5211	918.5175	4.00	1	11	0.81	1	1710
	K.MMEI->M<-TR.E	U	1	Oxidation (M)	464.2086	926.4027	926.4024	0.42	0	(2)	1.2	1	1758
	K.M->M<-EIMTR.E	U	2	Oxidation (M)	464.2092	926.4038	926.4024	1.54	0	25	0.0093	1	1759
	K.APA->M<-FNIR.N	U	5	Oxidation (M)	468.2437	934.4729	934.4695	3.66	0	(46)	0.00032	1	1886
	K.TTDGYLLR.L	U	3		469.7515	937.4884	937.4869	1.66	0	55	3.2e-005	1	1910
	K.KDWYDVK.A	U	2		477.2412	952.4678	952.4654	2.50	1	21	0.093	1	2110
	R.LFCVGFTK.K	U	4		486.2544	970.4943	970.4946	-0.35	0	41	0.00084	1	2301
	K.LITEDVQGK.N	U	2		501.7771	1001.5396	1001.5393	0.27	0	59	2.4e-005	1	2701
	K.KMMEIMTR.E	U	1		520.2595	1038.5044	1038.5024	1.90	1	13	0.64	1	3230
	R.LFCVGFTKK.R	U	1		367.2043	1098.5912	1098.5896	1.48	1	21	0.075	1	4094
	K.FKLITEDVQGK.N	U	1		639.3608	1276.7070	1276.7027	3.38	1	54	3.5e-005	1	7181
	R.ADGYEPPVQESV.-	U	4		645.7972	1289.5799	1289.5776	1.84	0	41	0.00037	1	7357
	K.LIPDSIGKDIEK.A	U	3		664.3779	1326.7412	1326.7395	1.31	1	46	0.00019	1	8001
	K.LIPDSIGKDIEK.A	U	2		443.2552	1326.7438	1326.7395	3.30	1	(33)	0.004	1	8004
	K.LMELHGEGSSSGK.A	U	1		666.3161	1330.6176	1330.6187	-0.79	0	(71)	7.7e-007	1	8059
	R.KTSYAQHQQVR.Q	U	1		673.3493	1344.6840	1344.6898	-4.30	1	27	0.025	1	8292
	K.L->M<-ELHGEGSSSGK.A	U	1	Oxidation (M)	674.3126	1346.6107	1346.6136	-2.18	0	84	3.2e-008	1	8334
	K.L->M<-ELHGEGSSSGK.A	U	1	Oxidation (M)	449.8785	1346.6137	1346.6136	0.06	0	(18)	0.12	1	8335
	R.EVQTNDLKEVVNK.L	U	7		758.4055	1514.7965	1514.7940	1.63	1	76	3e-007	1	11313
	R.EVQTNDLKEVVNK.L	U	3		505.9398	1514.7976	1514.7940	2.38	1	(38)	0.0018	1	11315
	K.NCLTNFHGMDLTR.D	U	2		789.8608	1577.7070	1577.7079	-0.56	0	65	2.3e-006	1	12339
	K.NCLTNFHGMDLTR.D	U	2		526.9105	1577.7097	1577.7079	1.17	0	(40)	0.00077	1	12340
	K.NCLTNFHG->M<-DLTR.D	U	1	Oxidation (M)	797.8594	1593.7042	1593.7028	0.88	0	(62)	3.8e-006	1	12635
	K.NCLTNFHG->M<-DLTR.D	U	2	Oxidation (M)	532.2426	1593.7060	1593.7028	2.01	0	(17)	0.11	1	12637
	K.VERADGYEPPVQESV.-	U	2		837.9036	1673.7927	1673.7897	1.81	1	42	0.00055	1	13817
	K.ACQSIYPLHDVFVR.K	U	2		852.9306	1703.8466	1703.8454	0.75	0	95	3.2e-009	1	14222
	K.ACQSIYPLHDVFVR.K	U	2		568.9572	1703.8498	1703.8454	2.60	0	(62)	7.4e-006	1	14224
	K.ACQSIYPLHDVFVRK.V	U	2		611.6554	1831.9444	1831.9403	2.21	1	(28)	0.014	1	15865
	K.ACQSIYPLHDVFVRK.V	U	2		458.9937	1831.9459	1831.9403	3.02	1	(25)	0.027	1	15866
	K.ACQSIYPLHDVFVRK.V	U	1		916.9812	1831.9478	1831.9403	4.11	1	61	6.4e-006	1	15867
	K.FELGKL->M<-ELHGEGSSSGK.A	U	1	Oxidation (M)	961.4700	1920.9255	1920.9251	0.21	1	56	2.2e-005	1	16819
	K.FELGKL->M<-ELHGEGSSSGK.A	U	2	Oxidation (M)	641.3172	1920.9298	1920.9251	2.43	1	(46)	0.00021	1	16821
	R.VFEVSLADLQNDEVAFR.K	U	2		976.4939	1950.9732	1950.9687	2.33	0	125	2.9e-012	1	17123
	R.VFEVSLADLQNDEVAFR.K	U	1		651.3325	1950.9756	1950.9687	3.51	0	(26)	0.022	1	17125
	R.VFEVSLADLQNDEVAFRK.F	U	1		520.7737	2079.0659	2079.0637	1.06	1	(21)	0.073	1	18010
	R.VFEVSLADLQNDEVAFRK.F	U	2		694.0297	2079.0673	2079.0637	1.77	1	(61)	6.2e-006	1	18011
	R.VFEVSLADLQNDEVAFRK.F	U	2		1040.5416	2079.0687	2079.0637	2.43	1	83	3.9e-008	1	18012
	K.LITEDVQGKNCLTNFHG->M<-DLTR.D	U	1	Oxidation (M)	860.0869	2577.2389	2577.2316	2.85	1	7	1.5	1	20375
P18124	60S ribosomal protein L7 OS=Homo sapiens OX=9606 GN=RPL7 PE=1 SV=1	29264	1679	94(65)	23(20)	37.77	63%	P18124_uniprot
	Peptide	Unique	Matches	Modification	Observed	Mr(expt)	Mr(calc)	ppm	Miss	Score	Expect	Rank	Query
	K.LAFVIR.I	U	6		359.7354	717.4563	717.4537	3.61	0	56	3.6e-006	1	63
	R.NFAELK.I	U	1		361.1982	720.3818	720.3806	1.66	0	32	0.0076	1	91
	K.VLQLLR.L		3		371.2537	740.4929	740.4908	2.76	0	35	0.0011	1	176
	K.ASINMLR.I	U	5		402.7246	803.4345	803.4323	2.76	0	58	2.9e-005	1	580
	K.ASIN->M<-LR.I	U	3	Oxidation (M)	410.7217	819.4287	819.4272	1.83	0	(43)	0.00063	1	713
	R.KVLQLLR.L	U	2		435.3015	868.5885	868.5858	3.14	1	43	5.2e-005	1	1225
	K.SVNELIYK.R	U	2		483.2701	964.5256	964.5229	2.79	0	22	0.068	1	2248
	R.GINGVSPKVR.K	U	2		513.8016	1025.5887	1025.5982	-9.21	1	7	1.3	3	3040
	R->.<-QIFNGTFVK.L	U	2	Gln->pyro-Glu (N-term Q)	518.7792	1035.5439	1035.5390	4.80	0	(28)	0.017	1	3207
	R.IRGINGVSPK.V	U	1		520.8143	1039.6140	1039.6138	0.17	1	9	0.55	1	3249
	R.QIFNGTFVK.L	U	1		527.2913	1052.5681	1052.5655	2.47	0	40	0.00082	1	3421
	K.EVPAVPETLK.K	U	4		541.8091	1081.6036	1081.6019	1.57	0	36	0.0023	1	3796
	K.SVNELIYKR.G	U	6		561.3204	1120.6262	1120.6240	1.93	1	50	7.6e-005	1	4436
	K.SVNELIYKR.G	U	1		374.5495	1120.6267	1120.6240	2.36	1	(37)	0.0016	1	4437
	R.IALTDNALIAR.S	U	6		585.8464	1169.6783	1169.6768	1.32	0	84	2.6e-008	1	5289
	K.AGNFYVPAEPK.L	U	3		596.8046	1191.5947	1191.5924	1.93	0	31	0.01	1	5645
	K.EVPAVPETLKK.K	U	4		605.8558	1209.6971	1209.6969	0.20	1	26	0.013	1	5981
	K.EVPAVPETLKK.K	U	1		404.2401	1209.6983	1209.6969	1.20	1	(25)	0.014	1	5983
	K.EANNFLWPFK.L	U	1		633.3211	1264.6277	1264.6240	2.87	0	70	1.3e-006	1	6981
	R.KAGNFYVPAEPK.L	U	5		660.8514	1319.6882	1319.6874	0.64	1	75	3.8e-007	1	7872
	R.LRQIFNGTFVK.L	U	3		441.5926	1321.7560	1321.7507	4.07	1	41	0.00027	1	7909
	R.LRQIFNGTFVK.L	U	2		661.8854	1321.7562	1321.7507	4.20	1	(37)	0.00066	1	7910
	K.RIALTDNALIAR.S	U	2		663.8965	1325.7784	1325.7779	0.39	1	(37)	0.00081	1	7991
	K.RIALTDNALIAR.S	U	1		442.9337	1325.7793	1325.7779	1.09	1	62	2.3e-006	1	7992
	R.FKEANNFLWPFK.L	U	1		770.9015	1539.7884	1539.7874	0.66	1	50	0.00012	1	11720
	R.FKEANNFLWPFK.L	U	1		514.2701	1539.7886	1539.7874	0.76	1	(32)	0.0073	1	11721
	R.IVEPYIAWGYPNLK.S	U	3		831.9497	1661.8847	1661.8817	1.83	0	57	1.6e-005	1	13654
	R.IVEPYIAWGYPNLK.S	U	1		554.9691	1661.8855	1661.8817	2.31	0	(26)	0.021	1	13655
	K.TTHFVEGGDAGNREDQINR.L	U	8		705.9962	2114.9668	2114.9730	-2.90	1	(23)	0.03	1	18240
	K.TTHFVEGGDAGNREDQINR.L	U	4		1058.4952	2114.9759	2114.9730	1.40	1	52	4e-005	1	18250
	K.TTHFVEGGDAGNREDQINR.L	U	3		529.7516	2114.9773	2114.9730	2.03	1	(31)	0.005	1	18252
	K.YGIICMEDLIHEIYTVGK.R	U	1		1077.5292	2153.0438	2153.0537	-4.59	0	97	1.9e-009	1	18474
	K.YGIICMEDLIHEIYTVGK.R	U	1		718.6937	2153.0594	2153.0537	2.64	0	(76)	2e-007	1	18475
	K.YGIICMEDLIHEIYTVGKR.F	U	1		770.7260	2309.1562	2309.1548	0.61	1	(61)	7.7e-006	1	19283
	K.YGIICMEDLIHEIYTVGKR.F	U	1		578.2965	2309.1569	2309.1548	0.93	1	(60)	9.2e-006	1	19284
	K.YGIIC->M<-EDLIHEIYTVGKR.F	U	1	Oxidation (M)	582.2961	2325.1552	2325.1497	2.37	1	(53)	4.4e-005	1	19372
	K.YGIIC->M<-EDLIHEIYTVGKR.F	U	1	Oxidation (M)	776.0594	2325.1563	2325.1497	2.85	1	69	9.9e-007	1	19373
P62424	60S ribosomal protein L7a OS=Homo sapiens OX=9606 GN=RPL7A PE=1 SV=2	30148	1666	75(56)	22(20)	21.99	61%	P62424_uniprot
	Peptide	Unique	Matches	Modification	Observed	Mr(expt)	Mr(calc)	ppm	Miss	Score	Expect	Rank	Query
	K.LVEAIR.T	U	1		350.7221	699.4295	699.4279	2.35	0	38	0.0018	1	6
	K.VAPAPAVVK.K	U	1		426.2701	850.5257	850.5276	-2.31	0	49	2.5e-005	1	1028
	R.QTATQLLK.L	U	2		451.7694	901.5242	901.5233	1.04	0	48	0.00016	1	1539
	K.VVNPLFEK.R	U	3		473.2755	944.5364	944.5331	3.49	0	41	0.001	1	2007
	K.KVAPAPAVVK.K	U	1		490.3177	978.6208	978.6226	-1.86	1	22	0.0069	1	2405
	K.VAPAPAVVKK.Q	U	1		490.3187	978.6229	978.6226	0.33	1	11	0.084	1	2406
	R.HWGGNVLGPK.S	U	5		532.7871	1063.5595	1063.5563	3.04	0	50	0.00013	1	3556
	K.KVVNPLFEK.R	U	4		537.3226	1072.6306	1072.6281	2.35	1	44	0.0002	1	3648
	K.KVVNPLFEK.R	U	3		358.5509	1072.6309	1072.6281	2.62	1	(33)	0.0029	1	3649
	K.MGVPYCIIK.G	U	2		540.7837	1079.5528	1079.5508	1.92	0	35	0.0032	1	3766
	K.->M<-GVPYCIIK.G	U	2	Oxidation (M)	548.7803	1095.5460	1095.5457	0.29	0	(25)	0.039	1	4037
	R.KMGVPYCIIK.G	U	1		403.5568	1207.6485	1207.6457	2.35	1	30	0.01	1	5940
	K.NFGIGQDIQPK.R	U	6		608.8214	1215.6283	1215.6248	2.86	0	45	0.00043	1	6114
	R.RHWGGNVLGPK.S	U	1		407.5603	1219.6590	1219.6574	1.28	1	55	3.5e-005	1	6197
	R.RHWGGNVLGPK.S	U	1		610.8380	1219.6615	1219.6574	3.31	1	(25)	0.028	1	6198
	R.K->M<-GVPYCIIK.G	U	3	Oxidation (M)	612.8297	1223.6447	1223.6406	3.37	1	(28)	0.016	1	6249
	K.GDVPTKRPPVLR.A	U	1		445.6017	1333.7834	1333.7830	0.30	1	7	0.41	1	8101
	R.AGVNTVTTLVENK.K	U	2		673.3717	1344.7288	1344.7249	2.94	0	86	2.8e-008	1	8308
	K.NFGIGQDIQPKR.D	U	1		686.8710	1371.7274	1371.7259	1.09	1	51	0.00012	1	8769
	R.TNYNDRYDEIR.R	U	5		729.8347	1457.6548	1457.6535	0.88	1	32	0.0032	1	10358
	R.TNYNDRYDEIR.R	U	1		486.8923	1457.6552	1457.6535	1.15	1	(16)	0.15	1	10359
	R.AGVNTVTTLVENKK.A	U	3		737.4183	1472.8220	1472.8199	1.45	1	83	3.2e-008	1	10634
	K.VPPAINQFTQALDR.Q	U	3		785.4236	1568.8327	1568.8311	1.06	0	88	1.5e-008	1	12205
	K.VPPAINQFTQALDR.Q	U	3		523.9526	1568.8361	1568.8311	3.19	0	(70)	1e-006	1	12209
	R.LKVPPAINQFTQALDR.Q	U	5		604.3445	1810.0116	1810.0101	0.83	1	(85)	1.2e-008	1	15656
	R.LKVPPAINQFTQALDR.Q	U	3		906.0137	1810.0129	1810.0101	1.55	1	100	3.6e-010	1	15658
	K.TCTTVAFTQVNSEDKGALAK.L	U	3		714.3574	2140.0504	2140.0470	1.58	1	(70)	1e-006	1	18397
	K.TCTTVAFTQVNSEDKGALAK.L	U	2		1071.0328	2140.0511	2140.0470	1.91	1	104	3.9e-010	1	18398
	K.AQLVVIAHDVDPIELVVFLPALCR.K	U	1		672.6289	2686.4865	2686.4880	-0.56	0	(43)	9.1e-005	1	20677
	K.AQLVVIAHDVDPIELVVFLPALCR.K	U	1		1344.2521	2686.4896	2686.4880	0.58	0	74	6.9e-008	1	20678
	K.KAQLVVIAHDVDPIELVVFLPALCR.K	U	1		1408.2919	2814.5692	2814.5830	-4.90	1	75	3.4e-008	1	21102
	K.KAQLVVIAHDVDPIELVVFLPALCR.K	U	1		939.2009	2814.5810	2814.5830	-0.72	1	(14)	0.041	1	21103
	K.KAQLVVIAHDVDPIELVVFLPALCR.K	U	2		704.6550	2814.5910	2814.5830	2.85	1	(16)	0.031	1	21105
P60709	Actin, cytoplasmic 1 OS=Homo sapiens OX=9606 GN=ACTB PE=1 SV=1	42052	1660	84(64)	24(22)	14.22	78%	P60709_uniprot
P63261	Actin, cytoplasmic 2 OS=Homo sapiens OX=9606 GN=ACTG1 PE=1 SV=1	42108	1660	84(64)	24(22)		78%	P63261_uniprot
	Peptide	Unique	Matches	Modification	Observed	Mr(expt)	Mr(calc)	ppm	Miss	Score	Expect	Rank	Query
	K.IIAPPER.K		1		398.2398	794.4649	794.4650	-0.08	0	36	0.0017	1	527
	K.RGILTLK.Y		2		400.7722	799.5298	799.5280	2.27	1	18	0.034	1	565
	K.AGFAGDDAPR.A		4		488.7281	975.4416	975.4410	0.57	0	62	5.1e-006	1	2365
	R.DLTDYLMK.I		2		499.7484	997.4823	997.4790	3.26	0	(28)	0.014	1	2630
	R.DLTDYL->M<-K.I		3	Oxidation (M)	507.7464	1013.4783	1013.4739	4.31	0	35	0.0025	1	2842
	K.IKIIAPPER.K		1		518.8308	1035.6471	1035.6440	2.94	1	29	0.0017	1	3210
	R.GYSFTTTAER.E	U	4		566.7684	1131.5223	1131.5197	2.35	0	39	0.00089	1	4620
	K.EITALAPSTMK.I		1		581.3144	1160.6143	1160.6111	2.81	0	(33)	0.0088	1	5096
	K.EITALAPST->M<-K.I		4	Oxidation (M)	589.3099	1176.6052	1176.6060	-0.68	0	38	0.0022	1	5394
	K.DSYVGDEAQSK.R		1		599.7634	1197.5123	1197.5150	-2.21	0	45	0.00014	1	5777
	R.AVFPSIVGRPR.H		6		400.2403	1197.6991	1197.6982	0.71	0	(39)	0.00073	1	5786
	R.AVFPSIVGRPR.H		3		599.8582	1197.7017	1197.6982	2.94	0	47	0.00011	1	5791
	K.DSYVGDEAQSKR.G		1		452.2128	1353.6166	1353.6161	0.38	1	(35)	0.0028	1	8466
	K.DSYVGDEAQSKR.G		1		677.8156	1353.6167	1353.6161	0.45	1	47	0.00017	1	8467
	K->.<-QEYDESGPSIVHR.K		1	Gln->pyro-Glu (N-term Q)	750.3434	1498.6723	1498.6688	2.33	0	(62)	4.3e-006	1	11061
	K.IWHHTFYNELR.V		2		758.3779	1514.7412	1514.7419	-0.45	0	(29)	0.012	1	11298
	K.IWHHTFYNELR.V		1		379.6943	1514.7483	1514.7419	4.22	0	(10)	1.1	1	11301
	K.IWHHTFYNELR.V		2		505.9234	1514.7484	1514.7419	4.29	0	37	0.0024	1	11302
	K.QEYDESGPSIVHR.K		2		758.8536	1515.6927	1515.6954	-1.75	0	62	4.4e-006	1	11327
	K.QEYDESGPSIVHR.K		1		506.2398	1515.6974	1515.6954	1.35	0	(50)	8.2e-005	1	11328
	R.->M<-QKEITALAPST->M<-K.I		1	2 Oxidation (M)	527.6068	1579.7984	1579.7949	2.21	1	6	2.5	1	12384
	R.LDLAGRDLTDYLMK.I		1		812.4263	1622.8380	1622.8338	2.60	1	(18)	0.15	1	13093
	R.LDLAGRDLTDYLMK.I		1		541.9535	1622.8388	1622.8338	3.11	1	(14)	0.36	1	13094
	R.GYSFTTTAEREIVR.D	U	1		543.9470	1628.8191	1628.8158	1.98	1	(20)	0.13	1	13187
	R.GYSFTTTAEREIVR.D	U	1		815.4172	1628.8198	1628.8158	2.44	1	21	0.096	1	13188
	R.LDLAGRDLTDYL->M<-K.I		1	Oxidation (M)	820.4244	1638.8342	1638.8287	3.37	1	40	0.0012	1	13317
	R.LDLAGRDLTDYL->M<-K.I		2	Oxidation (M)	547.2855	1638.8346	1638.8287	3.58	1	(12)	0.76	1	13318
	K.SYELPDGQVITIGNER.F		5		895.9512	1789.8879	1789.8846	1.83	0	107	2.2e-010	1	15436
	R.VAPEEHPVLLTEAPLNPK.A	U	3		977.5353	1953.0560	1953.0571	-0.56	0	63	2.7e-006	1	17142
	R.VAPEEHPVLLTEAPLNPK.A	U	7		652.0270	1953.0591	1953.0571	1.03	0	(38)	0.00078	1	17145
	K.DLYANTVLSGGTT->M<-YPGIADR.M	U	2	Oxidation (M)	1116.0372	2230.0599	2230.0576	1.03	0	120	8.4e-012	1	18877
	K.DLYANTVLSGGTT->M<-YPGIADR.M	U	2	Oxidation (M)	744.3612	2230.0618	2230.0576	1.88	0	(73)	3.5e-007	1	18878
	R.KDLYANTVLSGGTT->M<-YPGIADR.M	U	1	Oxidation (M)	787.0598	2358.1576	2358.1526	2.14	1	73	4.2e-007	1	19505
	R.HQGV->M<-VG->M<-GQKDSYVGDEAQSK.R		1	2 Oxidation (M)	795.0265	2382.0576	2382.0580	-0.16	1	40	0.0004	1	19604
	K.LCYVALDFEQEMATAASSSSLEK.S		1		1275.5908	2549.1671	2549.1665	0.22	0	(30)	0.005	1	20259
	K.LCYVALDFEQEMATAASSSSLEK.S		1		850.7330	2549.1773	2549.1665	4.21	0	31	0.0045	1	20261
	K.LCYVALDFEQE->M<-ATAASSSSLEK.S		1	Oxidation (M)	856.0635	2565.1686	2565.1614	2.80	0	(17)	0.11	1	20315
	R.TTGIVMDSGDGVTHTVPIYEGYALPHAILR.L	U	1		1061.8767	3182.6083	3182.6071	0.39	0	(48)	7.7e-005	1	21651
	R.TTGIVMDSGDGVTHTVPIYEGYALPHAILR.L	U	2		796.6595	3182.6091	3182.6071	0.64	0	(36)	0.0012	1	21652
	R.TTGIV->M<-DSGDGVTHTVPIYEGYALPHAILR.L	U	1	Oxidation (M)	1067.2082	3198.6029	3198.6020	0.30	0	66	1.1e-006	1	21669
	R.TTGIV->M<-DSGDGVTHTVPIYEGYALPHAILR.L	U	2	Oxidation (M)	800.6591	3198.6074	3198.6020	1.69	0	(50)	4.8e-005	1	21670
	K.->M<-TQI->M<-FETFNTPA->M<-YVAIQAVLSLYASGR.T	U	1	3 Oxidation (M)	1101.2052	3300.5938	3300.5869	2.09	0	79	7.3e-008	1	21758
	R.FRCPEALFQPSFLG->M<-ESCGIHETTFNSIMK.C	U	1	Oxidation (M)	1184.2159	3549.6260	3549.6189	1.99	1	82	2.2e-008	1	22004
	R.FRCPEALFQPSFLG->M<-ESCGIHETTFNSI->M<-K.C	U	1	2 Oxidation (M)	892.4115	3565.6169	3565.6139	0.85	1	(20)	0.026	1	22012
P62241	40S ribosomal protein S8 OS=Homo sapiens OX=9606 GN=RPS8 PE=1 SV=2	24475	1624	66(47)	17(17)	20.75	62%	P62241_uniprot
	Peptide	Unique	Matches	Modification	Observed	Mr(expt)	Mr(calc)	ppm	Miss	Score	Expect	Rank	Query
	R.ADGYVLEGK.E	U	1		476.2436	950.4727	950.4709	1.88	0	43	0.00063	1	2090
	K.ELEFYLR.K	U	5		485.2573	968.5001	968.4967	3.56	0	40	0.00094	1	2277
	K.ELEFYLRK.I	U	2		549.3039	1096.5932	1096.5917	1.43	1	23	0.047	1	4068
	K.YELGRPAANTK.I	U	1		407.2187	1218.6342	1218.6357	-1.23	0	(15)	0.45	1	6166
	K.YELGRPAANTK.I	U	2		610.3248	1218.6350	1218.6357	-0.54	0	52	8.1e-005	1	6167
	K.LTPEEEEILNK.K	U	4		657.8442	1313.6738	1313.6714	1.82	0	51	7.4e-005	1	7752
	R.KYELGRPAANTK.I	U	2		449.9163	1346.7270	1346.7306	-2.65	1	(22)	0.052	1	8346
	R.KYELGRPAANTK.I	U	1		674.3710	1346.7274	1346.7306	-2.39	1	64	4e-006	1	8347
	K.LTPEEEEILNKK.R	U	1		481.5974	1441.7705	1441.7664	2.86	1	(32)	0.0067	1	10069
	K.LTPEEEEILNKK.R	U	1		721.8929	1441.7713	1441.7664	3.44	1	34	0.0048	1	10070
	K.NCIVLIDSTPYR.Q	U	6		725.8733	1449.7321	1449.7286	2.45	0	61	1e-005	1	10244
	K.ISSLLEEQFQQGK.L	U	5		753.8939	1505.7732	1505.7726	0.41	0	90	1.2e-008	1	11158
	K.LLACIASRPGQCGR.A	U	7		779.9017	1557.7889	1557.7868	1.36	0	26	0.032	1	12014
	K.LLACIASRPGQCGR.A	U	3		520.2707	1557.7902	1557.7868	2.22	0	(19)	0.15	1	12019
	R->.<-QWYESHYALPLGR.K	U	1	Gln->pyro-Glu (N-term Q)	801.8908	1601.7669	1601.7627	2.67	0	74	4e-007	1	12765
	R.QWYESHYALPLGR.K	U	2		540.6047	1618.7922	1618.7892	1.86	0	(41)	0.00082	1	13036
	R.QWYESHYALPLGR.K	U	1		810.4039	1618.7933	1618.7892	2.54	0	(53)	6.4e-005	1	13037
	R.IIDVVYNASNNELVR.T	U	5		859.9564	1717.8983	1717.8999	-0.92	0	94	3.9e-009	1	14435
	R.IIDVVYNASNNELVR.T	U	2		573.6401	1717.8984	1717.8999	-0.85	0	(59)	1.4e-005	1	14436
	R.LDVGNFSWGSECCTR.K	U	4		894.3800	1786.7454	1786.7403	2.87	0	113	8.1e-012	1	15398
	R.ADGYVLEGKELEFYLR.K	U	2		634.6603	1900.9592	1900.9570	1.13	1	(78)	1.7e-007	1	16610
	R.ADGYVLEGKELEFYLR.K	U	2		951.4888	1900.9631	1900.9570	3.19	1	93	5.1e-009	1	16613
	R.LDVGNFSWGSECCTRK.T	U	1		958.4252	1914.8359	1914.8353	0.33	1	68	4.4e-007	1	16762
	R.LDVGNFSWGSECCTRK.T	U	2		639.2872	1914.8397	1914.8353	2.30	1	(41)	0.00029	1	16763
	K.TRIIDVVYNASNNELVR.T	U	1		659.3592	1975.0557	1975.0487	3.59	1	29	0.0081	1	17326
	R.ALRLDVGNFSWGSECCTR.K	U	1		1064.4843	2126.9539	2126.9626	-4.07	1	(12)	0.28	1	18315
	R.ALRLDVGNFSWGSECCTR.K	U	1		709.9965	2126.9677	2126.9626	2.41	1	23	0.032	1	18317
P62917	60S ribosomal protein L8 OS=Homo sapiens OX=9606 GN=RPL8 PE=1 SV=2	28235	1574	73(59)	17(17)	21.81	58%	P62917_uniprot
	Peptide	Unique	Matches	Modification	Observed	Mr(expt)	Mr(calc)	ppm	Miss	Score	Expect	Rank	Query
	K.VGLIAAR.R	U	2		350.2290	698.4435	698.4439	-0.55	0	55	1.3e-005	1	2
	R.IDKPILK.A	U	1		413.7736	825.5327	825.5324	0.39	0	30	0.0024	1	761
	R.KVGLIAAR.R	U	1		414.2763	826.5381	826.5388	-0.94	1	42	0.00022	1	781
	K.DIIHDPGR.G	U	2		461.7411	921.4676	921.4668	0.87	0	32	0.0078	1	1730
	R.AVVGVVAGGGR.I	U	9		471.2809	940.5473	940.5454	1.94	0	62	4.4e-006	1	1947
	K.VVFRDPYR.F	U	4		351.1953	1050.5640	1050.5611	2.80	1	(12)	0.6	1	3398
	K.VVFRDPYR.F	U	5		526.2895	1050.5645	1050.5611	3.31	1	24	0.04	1	3400
	R.LRAVDFAER.H	U	1		359.5334	1075.5783	1075.5774	0.77	1	(27)	0.032	1	3691
	R.LRAVDFAER.H	U	1		538.7969	1075.5792	1075.5774	1.66	1	32	0.0091	1	3692
	K.GIVKDIIHDPGR.G	U	3		660.3763	1318.7380	1318.7357	1.73	1	71	5.5e-007	1	7857
	K.GIVKDIIHDPGR.G	U	4		440.5870	1318.7393	1318.7357	2.70	1	(43)	0.00036	1	7858
	R.ASGNYATVISHNPETK.K	U	5		844.9170	1687.8194	1687.8165	1.71	0	95	3.6e-009	1	13999
	R.ASGNYATVISHNPETK.K	U	5		563.6141	1687.8204	1687.8165	2.27	0	(56)	2.5e-005	1	14001
	R.AVVGVVAGGGRIDKPILK.A	U	1		875.0420	1748.0694	1748.0672	1.25	1	34	0.00041	1	14874
	R.AVVGVVAGGGRIDKPILK.A	U	2		583.6989	1748.0749	1748.0672	4.38	1	(21)	0.0081	1	14875
	R.ASGNYATVISHNPETKK.T	U	3		908.9646	1815.9146	1815.9115	1.73	1	84	3.9e-008	1	15724
	R.ASGNYATVISHNPETKK.T	U	2		606.3123	1815.9151	1815.9115	2.00	1	(59)	1.4e-005	1	15726
	R.ASGNYATVISHNPETKK.T	U	1		454.9864	1815.9166	1815.9115	2.80	1	(29)	0.014	1	15727
	R.TELFIAAEGIHTGQFVYCGK.K	U	3		1121.0553	2240.0960	2240.0936	1.09	0	95	2.8e-009	1	18928
	R.TELFIAAEGIHTGQFVYCGK.K	U	2		747.7078	2240.1015	2240.0936	3.51	0	(59)	9.4e-006	1	18930
	R.TELFIAAEGIHTGQFVYCGKK.A	U	2		593.0548	2368.1901	2368.1886	0.67	1	(21)	0.059	1	19571
	R.TELFIAAEGIHTGQFVYCGKK.A	U	1		790.4045	2368.1916	2368.1886	1.29	1	21	0.056	1	19573
	K.RTELFIAAEGIHTGQFVYCGK.K	U	3		799.7394	2396.1965	2396.1947	0.75	1	42	0.00052	1	19672
	K.RTELFIAAEGIHTGQFVYCGK.K	U	2		600.0582	2396.2036	2396.1947	3.70	1	(42)	0.00055	1	19675
	R.GVA->M<-NPVEHPFGGGNHQHIGKPSTIR.R	U	1	Oxidation (M)	918.4616	2752.3630	2752.3616	0.50	0	21	0.056	1	20929
	R.GVA->M<-NPVEHPFGGGNHQHIGKPSTIR.R	U	2	Oxidation (M)	551.4816	2752.3715	2752.3616	3.58	0	(3)	3.1	1	20933
	K.AQLNIGNVLPVGTMPEGTIVCCLEEKPGDR.G	U	1		1089.8783	3266.6131	3266.6098	1.02	0	48	7.6e-005	1	21725
	K.AQLNIGNVLPVGT->M<-PEGTIVCCLEEKPGDR.G	U	1	Oxidation (M)	1095.2067	3282.5982	3282.6047	-1.98	0	(44)	0.00026	1	21741
	K.AQLNIGNVLPVGT->M<-PEGTIVCCLEEKPGDR.G	U	1	Oxidation (M)	821.6598	3282.6101	3282.6047	1.64	0	(35)	0.0019	1	21742
	K.KAQLNIGNVLPVGT->M<-PEGTIVCCLEEKPGDR.G	U	1	Oxidation (M)	1137.9059	3410.6958	3410.6996	-1.12	1	55	1.7e-005	1	21881
	K.KAQLNIGNVLPVGT->M<-PEGTIVCCLEEKPGDR.G	U	1	Oxidation (M)	853.6827	3410.7019	3410.6996	0.65	1	(44)	0.00021	1	21882
P62701	40S ribosomal protein S4, X isoform OS=Homo sapiens OX=9606 GN=RPS4X PE=1 SV=2	29807	1485	89(61)	28(24)	43.83	77%	P62701_uniprot
	Peptide	Unique	Matches	Modification	Observed	Mr(expt)	Mr(calc)	ppm	Miss	Score	Expect	Rank	Query
	K.ITDFIK.F	U	2		368.7162	735.4178	735.4167	1.47	0	27	0.014	1	163
	R.LIYDTK.G	U	1		376.7128	751.4111	751.4116	-0.64	0	29	0.0055	1	257
	R.IGVITNR.E	U	2		386.7378	771.4611	771.4603	1.05	0	52	0.00011	1	389
	R.FIKIDGK.V		1		410.7506	819.4867	819.4854	1.59	1	35	0.0017	1	715
	K.HWMLDK.L		1		415.2061	828.3976	828.3952	2.89	0	17	0.16	1	790
	R.LTIAEER.D		1		416.2332	830.4517	830.4498	2.40	0	53	0.00011	1	811
	R.YPDPLIK.V		6		423.2426	844.4706	844.4694	1.39	0	23	0.099	1	979
	R.LSNIFVIGK.G	U	1		495.8040	989.5935	989.5910	2.56	0	45	9.4e-005	1	2537
	K.YALTGDEVK.K		1		498.2576	994.5006	994.4971	3.55	0	38	0.0017	1	2584
	K.DANGNSFATR.L		1		526.7367	1051.4588	1051.4683	-8.99	0	6	1.3	1	3409
	R.ITPEEAKYK.L	U	1		539.7971	1077.5797	1077.5706	8.45	1	2	7.9	2	3739
	K.YALTGDEVKK.I		1		562.3046	1122.5946	1122.5921	2.24	1	36	0.0028	1	4495
	K.GNKPWISLPR.G	U	4		584.3371	1166.6596	1166.6560	3.12	0	(41)	0.00056	1	5227
	K.GNKPWISLPR.G	U	3		389.8942	1166.6607	1166.6560	4.01	0	44	0.00026	1	5229
	K.GIPHLVTHDAR.T		5		405.8908	1214.6507	1214.6520	-1.08	0	(37)	0.003	1	6091
	K.GIPHLVTHDAR.T		5		608.3346	1214.6546	1214.6520	2.16	0	55	5.2e-005	1	6094
	R.TIRYPDPLIK.V		5		405.9087	1214.7042	1214.7023	1.61	1	(22)	0.042	1	6103
	R.TIRYPDPLIK.V		3		608.3596	1214.7046	1214.7023	1.88	1	35	0.0021	1	6105
	R.HPGSFDVVHVK.D		1		611.3220	1220.6294	1220.6302	-0.71	0	48	0.00022	1	6211
	R.HPGSFDVVHVK.D		3		407.8846	1220.6320	1220.6302	1.45	0	(40)	0.0012	1	6213
	R.ECLPLIIFLR.N	U	2		637.3718	1272.7290	1272.7264	2.04	0	46	0.00017	1	7136
	K.VNDTIQIDLETGK.I	U	5		723.3748	1444.7350	1444.7409	-4.13	0	65	3.8e-006	1	10124
	R.ERHPGSFDVVHVK.D		2		753.8966	1505.7787	1505.7739	3.15	1	(46)	0.00027	1	11168
	R.ERHPGSFDVVHVK.D		2		502.9335	1505.7787	1505.7739	3.15	1	(47)	0.00021	1	11169
	R.ERHPGSFDVVHVK.D		3		377.4521	1505.7793	1505.7739	3.54	1	48	0.00017	1	11170
	K.LRECLPLIIFLR.N	U	1		771.9629	1541.9112	1541.9116	-0.22	1	58	2.7e-006	1	11760
	K.LRECLPLIIFLR.N	U	1		514.9782	1541.9128	1541.9116	0.81	1	(47)	3.5e-005	1	11761
	K.LTGVFAPRPSTGPHK.L		1		782.9326	1563.8506	1563.8522	-1.03	0	43	0.00027	1	12107
	K.LTGVFAPRPSTGPHK.L		1		522.2916	1563.8531	1563.8522	0.57	0	(10)	0.54	1	12108
	K.LTGVFAPRPSTGPHK.L		1		391.9706	1563.8535	1563.8522	0.82	0	(7)	1.1	1	12109
	K.FDTGNLCMVTGGANLGR.I	U	2		891.9156	1781.8166	1781.8189	-1.28	0	(121)	5.7e-012	1	15315
	K.FDTGNLCMVTGGANLGR.I	U	1		594.9488	1781.8245	1781.8189	3.16	0	(13)	0.4	1	15316
	K.FDTGNLC->M<-VTGGANLGR.I	U	2	Oxidation (M)	899.9149	1797.8153	1797.8138	0.81	0	127	1.1e-012	1	15522
	K.FDTGNLC->M<-VTGGANLGR.I	U	1	Oxidation (M)	600.2803	1797.8192	1797.8138	2.97	0	(58)	9.4e-006	1	15524
	R.TDITYPAGFMDVISIDK.T	U	1		943.4686	1884.9226	1884.9179	2.47	0	41	0.00072	1	16422
	R.TDITYPAGF->M<-DVISIDK.T	U	1	Oxidation (M)	951.4672	1900.9199	1900.9128	3.71	0	(38)	0.0015	1	16607
	R.LSNIFVIGKGNKPWISLPR.G	U	1		535.5686	2138.2453	2138.2364	4.16	1	46	2.6e-005	1	18385
	K.VRTDITYPAGF->M<-DVISIDK.T	U	1	Oxidation (M)	1079.0465	2156.0785	2156.0824	-1.81	1	(22)	0.06	1	18497
	K.VRTDITYPAGF->M<-DVISIDK.T	U	3	Oxidation (M)	719.7023	2156.0850	2156.0824	1.21	1	51	6.7e-005	1	18499
	K.VNDTIQIDLETGKITDFIK.F	U	1		721.7239	2162.1500	2162.1471	1.35	1	70	5.7e-007	1	18531
	K.VNDTIQIDLETGKITDFIK.F	U	1		1082.0831	2162.1517	2162.1471	2.15	1	(61)	4.7e-006	1	18532
	K.HWMLDKLTGVFAPRPSTGPHK.L		2		475.8550	2374.2388	2374.2368	0.83	1	(15)	0.21	1	19593
	K.HWMLDKLTGVFAPRPSTGPHK.L		1		594.5673	2374.2402	2374.2368	1.40	1	24	0.025	1	19594
	K.HW->M<-LDKLTGVFAPRPSTGPHK.L		1	Oxidation (M)	797.7498	2390.2276	2390.2318	-1.73	1	(19)	0.074	1	19638
	K.HW->M<-LDKLTGVFAPRPSTGPHK.L		1	Oxidation (M)	598.5645	2390.2289	2390.2318	-1.18	1	(4)	2.7	1	19639
	K.HW->M<-LDKLTGVFAPRPSTGPHK.L		1	Oxidation (M)	479.0532	2390.2296	2390.2318	-0.92	1	(12)	0.4	1	19640
	R.TDITYPAGF->M<-DVISIDKTGENFR.L	U	1	Oxidation (M)	869.4176	2605.2310	2605.2370	-2.33	1	39	0.00096	1	20462
P19338	Nucleolin OS=Homo sapiens OX=9606 GN=NCL PE=1 SV=3	76625	1477	51(40)	24(21)	1.98	31%	P19338_uniprot
	Peptide	Unique	Matches	Modification	Observed	Mr(expt)	Mr(calc)	ppm	Miss	Score	Expect	Rank	Query
	K.VFGNEIK.L	U	1		403.7243	805.4341	805.4334	0.89	0	9	1.7	1	593
	R.LELQGPR.G	U	2		406.7346	811.4546	811.4552	-0.69	0	40	0.00093	1	620
	K.ALELTGLK.V	U	1		422.7617	843.5088	843.5065	2.71	0	28	0.021	1	978
	K.TGISDVFAK.N	U	3		469.2536	936.4926	936.4917	1.06	0	36	0.0023	1	1902
	K.GIAYIEFK.T	U	2		470.7624	939.5102	939.5065	3.86	0	34	0.0031	1	1926
	K.NDLAVVDVR.I	U	3		500.7759	999.5372	999.5349	2.30	0	65	4e-006	1	2663
	K.VTLDWAKPK.G	U	1		529.3071	1056.5996	1056.5968	2.67	0	30	0.0093	1	3466
	R.AIRLELQGPR.G	U	2		576.8470	1151.6794	1151.6775	1.69	1	(26)	0.0087	1	4952
	R.AIRLELQGPR.G	U	1		384.9006	1151.6801	1151.6775	2.26	1	29	0.0044	1	4953
	K.SKGIAYIEFK.T	U	1		578.3258	1154.6371	1154.6335	3.06	1	32	0.0045	1	4987
	R.SISLYYTGEK.G	U	2		580.7969	1159.5792	1159.5761	2.70	0	58	2.7e-005	1	5082
	K.TEADAEKTFEEK.Q	U	1		699.3250	1396.6355	1396.6358	-0.22	1	38	0.0012	1	9190
	K.VFGNEIKLEKPK.G	U	1		351.2086	1400.8051	1400.8027	1.73	1	(14)	0.15	1	9315
	K.VFGNEIKLEKPK.G	U	1		701.4099	1400.8051	1400.8027	1.73	1	30	0.0037	1	9316
	K.VFGNEIKLEKPK.G	U	1		467.9428	1400.8065	1400.8027	2.71	1	(13)	0.17	1	9317
	K.ATFIKVPQNQNGK.S	U	1		482.2718	1443.7935	1443.7834	7.02	1	17	0.15	1	10106
	K.TFEEKQGTEIDGR.S	U	1		755.3577	1508.7008	1508.7107	-6.57	1	16	0.23	2	11199
	K.GFGFVDFNSEEDAK.A	U	2		781.3458	1560.6771	1560.6733	2.46	0	90	3.2e-009	1	12047
	K.FGYVDFESAEDLEK.A	U	2		824.8728	1647.7310	1647.7304	0.38	0	61	3.5e-006	1	13460
	R.KFGYVDFESAEDLEK.A	U	1		888.9197	1775.8248	1775.8254	-0.32	1	(17)	0.16	1	15242
	R.KFGYVDFESAEDLEK.A	U	1		592.9494	1775.8264	1775.8254	0.56	1	58	1.4e-005	1	15243
	K.TGISDVFAKNDLAVVDVR.I	U	1		640.3463	1918.0171	1918.0160	0.57	1	117	1.5e-011	1	16797
	K.TGISDVFAKNDLAVVDVR.I	U	1		960.0175	1918.0205	1918.0160	2.34	1	(84)	2.8e-008	1	16798
	R.SISLYYTGEKGQNQDYR.G	U	1		1011.4836	2020.9527	2020.9490	1.84	1	43	0.00042	1	17671
	K.GLSEDTTEETLKESFDGSVR.A	U	4		734.0156	2199.0249	2199.0179	3.16	1	(55)	2.1e-005	1	18718
	K.GLSEDTTEETLKESFDGSVR.A	U	4		1100.5210	2199.0274	2199.0179	4.34	1	115	2.2e-011	1	18719
	K.VEGTEPTTAFNLFVGNLNFNK.S	U	1		771.3860	2311.1363	2311.1485	-5.26	0	(58)	1.4e-005	1	19291
	K.VEGTEPTTAFNLFVGNLNFNK.S	U	1		1156.5809	2311.1473	2311.1485	-0.50	0	105	2.5e-010	1	19292
	K.EA->M<-EDGEIDGNKVTLDWAKPK.G	U	3	Oxidation (M)	788.0482	2361.1227	2361.1158	2.90	1	39	0.001	1	19525
	K.EA->M<-EDGEIDGNKVTLDWAKPK.G	U	1	Oxidation (M)	591.2890	2361.1269	2361.1158	4.69	1	(18)	0.14	1	19526
	K.TLVLSNLSYSATEETLQEVFEK.A	U	1		1251.1376	2500.2606	2500.2584	0.86	0	(70)	7.3e-007	1	20093
	K.TLVLSNLSYSATEETLQEVFEK.A	U	1		834.4288	2500.2645	2500.2584	2.42	0	109	9.2e-011	1	20094
	K.QKVEGTEPTTAFNLFVGNLNFNK.S	U	1		856.7761	2567.3065	2567.3020	1.76	1	61	6.3e-006	1	20331
Q12905	Interleukin enhancer-binding factor 2 OS=Homo sapiens OX=9606 GN=ILF2 PE=1 SV=2	43263	1436	55(49)	19(16)	6.84	65%	Q12905_uniprot
	Peptide	Unique	Matches	Modification	Observed	Mr(expt)	Mr(calc)	ppm	Miss	Score	Expect	Rank	Query
	R.LLKDLR.I	U	1		379.2503	756.4861	756.4857	0.42	1	41	0.00089	1	290
	R.ILSHGGFRK.I	U	1		507.7962	1013.5778	1013.5770	0.80	1	33	0.0063	1	2852
	K.VLQSALAAIR.H	U	6		521.3256	1040.6366	1040.6342	2.27	0	74	2.2e-007	1	3266
	R->.<-QPLALNVAYR.R	U	3	Gln->pyro-Glu (N-term Q)	564.3156	1126.6165	1126.6135	2.72	0	45	0.00019	1	4545
	R.QPLALNVAYR.R	U	2		572.8286	1143.6427	1143.6400	2.32	0	(33)	0.0045	1	4841
	K.LDPELHLDIK.V	U	1		596.8336	1191.6527	1191.6499	2.32	0	46	0.00026	1	5660
	K.ILITTVPPNLR.K	U	7		618.8893	1235.7640	1235.7601	3.12	0	50	9.7e-006	1	6458
	R->.<-QPLALNVAYRR.C	U	2	Gln->pyro-Glu (N-term Q)	642.3667	1282.7188	1282.7146	3.32	1	(8)	0.86	1	7261
	R.QPLALNVAYRR.C	U	1		650.8781	1299.7417	1299.7411	0.42	1	(10)	0.61	1	7543
	R.QPLALNVAYRR.C	U	1		434.2549	1299.7430	1299.7411	1.44	1	19	0.066	1	7544
	R.KLDPELHLDIK.V	U	2		440.9228	1319.7466	1319.7449	1.33	1	(30)	0.0055	1	7882
	R.KLDPELHLDIK.V	U	2		660.8810	1319.7475	1319.7449	2.01	1	55	1.8e-005	1	7884
	K.ILPTLEAVAALGNK.V	U	1		705.4238	1408.8331	1408.8289	2.96	0	62	1.2e-006	1	9485
	R.VKPAPDETSFSEALLK.R	U	2		866.4644	1730.9142	1730.9090	2.96	0	(66)	2.6e-006	1	14615
	R.VKPAPDETSFSEALLK.R	U	2		577.9793	1730.9161	1730.9090	4.08	0	71	7.9e-007	1	14616
	K.GT->M<-TTGHNVADLVVILK.I	U	1	Oxidation (M)	892.9846	1783.9546	1783.9502	2.43	0	(55)	2.3e-005	1	15369
	K.GT->M<-TTGHNVADLVVILK.I	U	2	Oxidation (M)	595.6588	1783.9546	1783.9502	2.44	0	73	3.7e-007	1	15370
	R.VKPAPDETSFSEALLKR.N	U	2		472.7618	1887.0180	1887.0101	4.17	1	(22)	0.034	1	16458
	R.VKPAPDETSFSEALLKR.N	U	2		630.0135	1887.0186	1887.0101	4.50	1	72	4e-007	1	16459
	R.VKPAPDETSFSEALLKR.N	U	1		944.5183	1887.0221	1887.0101	6.32	1	(29)	0.0067	1	16462
	K.KGT->M<-TTGHNVADLVVILK.I	U	1	Oxidation (M)	638.3558	1912.0455	1912.0452	0.15	1	19	0.058	1	16739
	R.NQDLAPNSAEQASILSLVTK.I	U	1		1050.0532	2098.0919	2098.0906	0.63	0	80	6.6e-008	1	18138
	R.NQDLAPNSAEQASILSLVTK.I	U	1		700.3719	2098.0938	2098.0906	1.56	0	(64)	2.8e-006	1	18139
	K.INNVIDNLIVAPGTFEVQIEEVR.Q	U	1		861.4680	2581.3822	2581.3752	2.74	0	85	1.2e-008	1	20398
	K.INNVIDNLIVAPGTFEVQIEEVR.Q	U	1		1291.6999	2581.3853	2581.3752	3.95	0	(74)	1.3e-007	1	20399
	R.VHTVMTLEQQDMVCYTAQTLVR.I	U	1		875.0934	2622.2585	2622.2604	-0.74	0	(44)	0.00026	1	20522
	R.VHTV->M<-TLEQQDMVCYTAQTLVR.I	U	1	Oxidation (M)	880.4315	2638.2726	2638.2554	6.52	0	(42)	0.00044	1	20562
	R.VHTV->M<-TLEQQD->M<-VCYTAQTLVR.I	U	1	2 Oxidation (M)	885.7635	2654.2686	2654.2503	6.92	0	46	0.00017	1	20599
	R.AQDPSEVLTMLTNETGFEISSSDATVK.I	U	1		957.4539	2869.3399	2869.3539	-4.87	0	(57)	1.3e-005	1	21212
	R.AQDPSEVLT->M<-LTNETGFEISSSDATVK.I	U	1	Oxidation (M)	1443.6825	2885.3504	2885.3488	0.57	0	(60)	6e-006	1	21231
	R.AQDPSEVLT->M<-LTNETGFEISSSDATVK.I	U	1	Oxidation (M)	962.7960	2885.3661	2885.3488	5.97	0	64	2.9e-006	1	21232
	R.CLQILAAGLFLPGSVGITDPCESGNFR.V	U	1		964.8199	2891.4380	2891.4310	2.43	0	13	0.36	1	21248
	K.ILGQEGDASYLASEISTWDGVIVTPSEK.A	U	1		989.1566	2964.4480	2964.4604	-4.17	0	36	0.0017	1	21395
Q02878	60S ribosomal protein L6 OS=Homo sapiens OX=9606 GN=RPL6 PE=1 SV=3	32765	1428	73(61)	26(23)	28.38	59%	Q02878_uniprot
	Peptide	Unique	Matches	Modification	Observed	Mr(expt)	Mr(calc)	ppm	Miss	Score	Expect	Rank	Query
	K.RVVFLK.Q	U	1		381.2556	760.4967	760.4959	0.98	1	21	0.0088	1	313
	K.IDISNVK.I	U	1		394.7299	787.4452	787.4440	1.54	0	24	0.081	1	474
	K.FVIATSTK.I	U	3		433.7521	865.4897	865.4909	-1.38	0	54	2.9e-005	1	1169
	K.YEITEQR.K	U	1		469.7328	937.4511	937.4505	0.71	0	44	0.00037	1	1907
	K.AVDSQILPK.I	U	6		485.7827	969.5509	969.5495	1.43	0	44	0.00027	1	2290
	K.HLTDAYFK.K	U	3		497.7544	993.4942	993.4920	2.21	0	54	4.4e-005	1	2568
	K.HLTDAYFKK.K	U	1		374.8709	1121.5908	1121.5869	3.46	1	39	0.0017	1	4477
	K.HLTDAYFKK.K	U	1		561.8033	1121.5921	1121.5869	4.64	1	(24)	0.057	1	4478
	K.IDISNVKIPK.H	U	1		376.2332	1125.6776	1125.6757	1.68	1	33	0.0022	1	4535
	K.IDISNVKIPK.H	U	2		563.8478	1125.6810	1125.6757	4.68	1	(30)	0.0031	1	4536
	R.YYPTEDVPR.K	U	8		570.2722	1138.5298	1138.5295	0.25	0	50	8.8e-005	1	4744
	K.AIPQLQGYLR.S	U	7		579.8349	1157.6552	1157.6557	-0.36	0	42	0.00055	1	5054
	K.EKYEITEQR.K	U	1		399.2024	1194.5853	1194.5880	-2.32	1	(9)	1.4	1	5730
	K.EKYEITEQR.K	U	1		598.3013	1194.5881	1194.5880	0.07	1	34	0.0045	1	5731
	R.YYPTEDVPRK.L	U	2		423.2149	1266.6230	1266.6244	-1.14	1	(30)	0.01	1	7024
	R.YYPTEDVPRK.L	U	2		634.3212	1266.6279	1266.6244	2.74	1	39	0.0014	1	7026
	K.VLATVTKPVGGDK.N	U	2		642.8791	1283.7436	1283.7449	-1.01	0	(46)	0.00013	1	7298
	K.VLATVTKPVGGDK.N	U	1		428.9226	1283.7459	1283.7449	0.77	0	53	2.4e-005	1	7299
	R.HQEGEIFDTEK.E	U	1		666.8063	1331.5981	1331.5994	-0.92	0	50	6.6e-005	1	8068
	K.IKAIPQLQGYLR.S	U	1		467.2867	1398.8382	1398.8347	2.52	1	35	0.00053	1	9269
	K.IKAIPQLQGYLR.S	U	2		700.4266	1398.8387	1398.8347	2.89	1	(23)	0.0072	1	9270
	R.SVFALTNGIYPHK.L	U	2		723.8931	1445.7717	1445.7667	3.47	0	(73)	6.6e-007	1	10149
	R.SVFALTNGIYPHK.L	U	2		482.9313	1445.7722	1445.7667	3.80	0	77	2.7e-007	1	10150
	R.ASITPGTILIILTGR.H	U	2		763.4701	1524.9257	1524.9239	1.20	0	96	2.3e-010	1	11485
	R.ASITPGTILIILTGR.H	U	2		509.3172	1524.9297	1524.9239	3.78	0	(88)	1.5e-009	1	11486
	K.EKVLATVTKPVGGDK.N	U	1		771.4471	1540.8797	1540.8825	-1.77	1	56	8.9e-006	1	11743
	R.HQEGEIFDTEKEK.Y	U	1		795.3771	1588.7396	1588.7369	1.71	1	51	5.8e-005	1	12558
	K.LLSHGKKPFSQHVR.K	U	1		409.2361	1632.9152	1632.9212	-3.69	1	18	0.082	1	13248
	K.LLSHGKKPFSQHVR.K	U	1		545.3141	1632.9204	1632.9212	-0.49	1	(9)	0.55	1	13249
	K->.<-QLASGLLLVTGPLVLNR.V	U	1	Gln->pyro-Glu (N-term Q)	874.0273	1746.0400	1746.0404	-0.20	0	(17)	0.018	1	14848
	K.QLASGLLLVTGPLVLNR.V	U	1		588.6962	1763.0669	1763.0669	-0.02	0	(60)	9.5e-007	1	15077
	K.QLASGLLLVTGPLVLNR.V	U	2		882.5409	1763.0672	1763.0669	0.19	0	86	2.3e-009	1	15078
	K.VLATVTKPVGGDKNGGTR.V	U	1		885.4965	1768.9784	1768.9796	-0.68	1	(33)	0.0025	1	15167
	K.VLATVTKPVGGDKNGGTR.V	U	1		590.6667	1768.9784	1768.9796	-0.65	1	(31)	0.0038	1	15168
	K.VLATVTKPVGGDKNGGTR.V	U	1		443.2522	1768.9797	1768.9796	0.07	1	49	6e-005	1	15169
	K.LRASITPGTILIILTGR.H	U	1		898.0623	1794.1100	1794.1091	0.49	1	(13)	0.049	1	15488
	K.LRASITPGTILIILTGR.H	U	1		599.0446	1794.1119	1794.1091	1.54	1	51	8.4e-006	1	15489
	R.SVFALTNGIYPHKLVF.-	U	1		602.6726	1804.9958	1804.9876	4.56	1	10	0.49	1	15603
	K->.<-QLASGLLLVTGPLVLNRVPLR.R	U	1	Gln->pyro-Glu (N-term Q)	1106.6780	2211.3414	2211.3467	-2.40	1	31	0.00085	1	18803
	K.QLASGLLLVTGPLVLNRVPLR.R	U	1		743.7985	2228.3737	2228.3732	0.22	1	(25)	0.0029	1	18872
	R.VVFLKQLASGLLLVTGPLVLNR.V	U	1		784.1579	2349.4519	2349.4512	0.30	1	69	1.2e-007	1	19471
Q02543	60S ribosomal protein L18a OS=Homo sapiens OX=9606 GN=RPL18A PE=1 SV=2	21034	1404	73(55)	19(15)	29.42	64%	Q02543_uniprot
	Peptide	Unique	Matches	Modification	Observed	Mr(expt)	Mr(calc)	ppm	Miss	Score	Expect	Rank	Query
	K.FPLPHR.V	U	3		383.7226	765.4306	765.4286	2.69	0	29	0.0085	1	328
	K.RPNTFF.-	U	3		391.2041	780.3936	780.3919	2.19	0	20	0.14	1	438
	K.NFGIWLR.Y	U	2		453.2534	904.4922	904.4919	0.28	0	35	0.0038	1	1592
	R.AHSIQIMK.V	U	1		464.2591	926.5036	926.5007	3.11	0	23	0.044	1	1771
	K.IKFPLPHR.V	U	7		504.3117	1006.6089	1006.6076	1.31	1	41	0.00013	1	2777
	K.CHTPPLYR.M	U	3		522.2579	1042.5012	1042.5018	-0.62	0	19	0.1	1	3278
	R.IFAPNHVVAK.S	U	3		548.3203	1094.6261	1094.6237	2.20	0	53	2e-005	1	4028
	R.IFAPNHVVAK.S	U	3		365.8828	1094.6266	1094.6237	2.69	0	(46)	0.00011	1	4029
	R.VKNFGIWLR.Y	U	2		378.2265	1131.6577	1131.6553	2.11	1	52	2.1e-005	1	4636
	R.VKNFGIWLR.Y	U	2		566.8366	1131.6587	1131.6553	2.99	1	(48)	5e-005	1	4639
	R.ARAHSIQIMK.V	U	1		385.5536	1153.6389	1153.6390	-0.10	1	23	0.035	1	4969
	R.FWYFVSQLKK.M	U	4		449.2487	1344.7242	1344.7230	0.90	1	(31)	0.0099	1	8300
	R.FWYFVSQLKK.M	U	1		673.3710	1344.7274	1344.7230	3.23	1	31	0.0075	1	8304
	R.->M<-RIFAPNHVVAK.S	U	1	Oxidation (M)	466.9292	1397.7659	1397.7602	4.08	1	14	0.26	1	9226
	R.DLTTAGAVTQCYR.D	U	9		728.3496	1454.6845	1454.6824	1.48	0	70	8e-007	1	10295
	K.SRFWYFVSQLK.K	U	1		730.8891	1459.7636	1459.7612	1.67	1	58	1.9e-005	1	10404
	K.SSGEIVYCGQVFEK.S	U	8		801.8782	1601.7418	1601.7396	1.39	0	76	2e-007	1	12760
	K.KSSGEIVYCGQVFEK.S	U	1		865.9260	1729.8374	1729.8345	1.65	1	65	2.9e-006	1	14598
	K.KSSGEIVYCGQVFEK.S	U	1		577.6198	1729.8376	1729.8345	1.78	1	(19)	0.11	1	14600
	R.AHSIQIMKVEEIAASK.C	U	1		877.9803	1753.9460	1753.9396	3.66	1	(89)	1.1e-008	1	14932
	R.AHSIQIMKVEEIAASK.C	U	1		585.6564	1753.9473	1753.9396	4.38	1	(27)	0.017	1	14933
	R.AHSIQIMKVEEIAASK.C	U	1		439.4943	1753.9481	1753.9396	4.82	1	(20)	0.077	1	14934
	R.AHSIQI->M<-KVEEIAASK.C	U	3	Oxidation (M)	885.9763	1769.9380	1769.9345	1.95	1	104	3.6e-010	1	15178
	R.AHSIQI->M<-KVEEIAASK.C	U	4	Oxidation (M)	590.9879	1769.9419	1769.9345	4.18	1	(51)	6.1e-005	1	15183
	R.EYRDLTTAGAVTQCYR.D	U	2		952.4519	1902.8892	1902.8894	-0.08	1	70	8.2e-007	1	16621
	R.EYRDLTTAGAVTQCYR.D	U	2		635.3044	1902.8913	1902.8894	1.00	1	(48)	0.00015	1	16622
	R.DLTTAGAVTQCYRD->M<-GAR.H	U	2	Oxidation (M)	1001.4623	2000.9100	2000.9044	2.79	1	17	0.13	1	17534
	K.SSGEIVYCGQVFEKSPLR.V	U	1		686.0122	2055.0146	2055.0095	2.48	1	36	0.0022	1	17882
P62906	60S ribosomal protein L10a OS=Homo sapiens OX=9606 GN=RPL10A PE=1 SV=2	24987	1403	84(65)	15(14)	48.04	54%	P62906_uniprot
	Peptide	Unique	Matches	Modification	Observed	Mr(expt)	Mr(calc)	ppm	Miss	Score	Expect	Rank	Query
	R.ILGPGLNK.A	U	4		406.2564	810.4981	810.4963	2.25	0	54	1.3e-005	1	617
	K.NWQNVR.A	U	1		408.7086	815.4026	815.4038	-1.47	0	7	2.1	2	689
	R.DTLYEAVR.E	U	2		483.7498	965.4851	965.4818	3.47	0	30	0.013	1	2252
	K.VLCLAVAVGHVK.M	U	2		633.3748	1264.7350	1264.7326	1.89	0	49	3.8e-005	1	6996
	K.VLCLAVAVGHVK.M	U	1		422.5860	1264.7361	1264.7326	2.77	0	(36)	0.00089	1	6997
	K.VSRDTLYEAVR.E	U	3		654.8508	1307.6871	1307.6834	2.87	1	66	2.5e-006	1	7646
	K.VSRDTLYEAVR.E	U	1		436.9031	1307.6874	1307.6834	3.11	1	(14)	0.46	1	7647
	K.YDAFLASESLIK.Q	U	4		678.8574	1355.7003	1355.6972	2.24	0	53	4.7e-005	1	8516
	K.KVLCLAVAVGHVK.M	U	2		465.2852	1392.8338	1392.8275	4.52	1	25	0.0036	1	9131
	K.FLETVELQISLK.N	U	3		710.4106	1418.8067	1418.8021	3.29	0	48	8e-005	1	9646
	K.AVDIPHMDIEALK.K	U	2		726.3827	1450.7508	1450.7490	1.28	0	(32)	0.0073	1	10259
	K.AVDIPHMDIEALK.K	U	2		484.5917	1450.7533	1450.7490	2.98	0	(33)	0.0054	1	10261
	K.AVDIPH->M<-DIEALK.K	U	3	Oxidation (M)	734.3794	1466.7442	1466.7439	0.23	0	56	2.9e-005	1	10543
	K.AVDIPH->M<-DIEALK.K	U	2	Oxidation (M)	489.9225	1466.7456	1466.7439	1.19	0	(30)	0.012	1	10544
	K.KYDAFLASESLIK.Q	U	4		742.9022	1483.7899	1483.7922	-1.56	1	88	1.6e-008	1	10816
	K.KYDAFLASESLIK.Q	U	3		495.6057	1483.7954	1483.7922	2.15	1	(31)	0.0076	1	10821
	K.AVDIPHMDIEALKK.L	U	1		790.4306	1578.8466	1578.8439	1.72	1	(40)	0.00073	1	12371
	K.AVDIPHMDIEALKK.L	U	2		395.7190	1578.8467	1578.8439	1.78	1	46	0.00019	1	12372
	K.AVDIPHMDIEALKK.L	U	2		527.2903	1578.8490	1578.8439	3.22	1	(35)	0.0024	1	12374
	K.AVDIPH->M<-DIEALKK.L	U	2	Oxidation (M)	798.4277	1594.8408	1594.8389	1.21	1	(37)	0.0019	1	12657
	K.AVDIPH->M<-DIEALKK.L	U	3	Oxidation (M)	399.7179	1594.8423	1594.8389	2.18	1	(26)	0.022	1	12659
	K.AVDIPH->M<-DIEALKK.L	U	2	Oxidation (M)	532.6216	1594.8431	1594.8389	2.66	1	(34)	0.0034	1	12661
	K.FPSLLTHNENMVAK.V	U	2		800.9119	1599.8093	1599.8079	0.89	0	(59)	1.4e-005	1	12730
	K.FPSLLTHNENMVAK.V	U	4		534.2783	1599.8131	1599.8079	3.28	0	(39)	0.0014	1	12734
	K.FPSLLTHNEN->M<-VAK.V	U	6	Oxidation (M)	808.9088	1615.8031	1615.8028	0.16	0	60	1.2e-005	1	12977
	K.FPSLLTHNEN->M<-VAK.V	U	5	Oxidation (M)	539.6091	1615.8054	1615.8028	1.59	0	(40)	0.0013	1	12979
	K.AGKFPSLLTHNENMVAK.V	U	1		619.6630	1855.9672	1855.9614	3.13	1	(40)	0.0008	1	16134
	K.AGKFPSLLTHNENMVAK.V	U	2		464.9992	1855.9679	1855.9614	3.46	1	(34)	0.0031	1	16135
	K.AGKFPSLLTHNEN->M<-VAK.V	U	2	Oxidation (M)	624.9933	1871.9582	1871.9563	1.00	1	(22)	0.067	1	16286
	K.AGKFPSLLTHNEN->M<-VAK.V	U	1	Oxidation (M)	936.9870	1871.9594	1871.9563	1.66	1	58	1.4e-005	1	16288
	K.AGKFPSLLTHNEN->M<-VAK.V	U	1	Oxidation (M)	468.9972	1871.9598	1871.9563	1.83	1	(20)	0.1	1	16290
	K.FSVCVLGDQQHCDEAK.A	U	4		946.9178	1891.8210	1891.8193	0.91	0	70	3.6e-007	1	16498
	K.FSVCVLGDQQHCDEAK.A	U	4		631.6151	1891.8233	1891.8193	2.12	0	(47)	6.9e-005	1	16500
	R.DTLYEAVREVLHGNQR.K	U	1		633.9938	1898.9597	1898.9599	-0.09	1	32	0.0053	1	16590
P18621	60S ribosomal protein L17 OS=Homo sapiens OX=9606 GN=RPL17 PE=1 SV=3	21611	1327	83(57)	16(14)	55.54	65%	P18621_uniprot
	Peptide	Unique	Matches	Modification	Observed	Mr(expt)	Mr(calc)	ppm	Miss	Score	Expect	Rank	Query
	K->.<-QCVPFR.R	U	1	Gln->pyro-Glu (N-term Q)	395.1894	788.3643	788.3640	0.41	0	(17)	0.16	1	492
	K.QCVPFR.R	U	1		403.7033	805.3921	805.3905	1.94	0	26	0.037	1	592
	K->.<-QCVPFRR.Y	U	2	Gln->pyro-Glu (N-term Q)	473.2409	944.4673	944.4651	2.32	1	(16)	0.34	1	1998
	K.QCVPFRR.Y	U	1		481.7531	961.4916	961.4916	0.00	1	21	0.13	1	2229
	K->.<-QWGWTQGR.W	U	1	Gln->pyro-Glu (N-term Q)	501.2332	1000.4517	1000.4515	0.21	0	(18)	0.081	1	2683
	K.QWGWTQGR.W	U	4		509.7475	1017.4805	1017.4781	2.39	0	36	0.0029	1	2918
	K.YLKDVTLQK.Q	U	1		369.8857	1106.6352	1106.6335	1.51	1	(39)	0.00076	1	4224
	K.YLKDVTLQK.Q	U	3		554.3251	1106.6356	1106.6335	1.85	1	50	5.1e-005	1	4225
	R.YSLDPENPTK.S	U	6		582.2838	1162.5529	1162.5506	2.02	0	52	6.6e-005	1	5125
	K.SAEFLLHMLK.N	U	2		396.8874	1187.6404	1187.6372	2.69	0	(37)	0.0023	1	5577
	K.SAEFLLHMLK.N	U	2		594.8276	1187.6406	1187.6372	2.84	0	(50)	0.00012	1	5578
	K.SAEFLLH->M<-LK.N	U	2	Oxidation (M)	402.2185	1203.6338	1203.6322	1.36	0	(41)	0.0011	1	5862
	K.SAEFLLH->M<-LK.N	U	5	Oxidation (M)	602.8248	1203.6350	1203.6322	2.35	0	55	4.6e-005	1	5866
	K.KSAEFLLHMLK.N	U	3		439.5838	1315.7297	1315.7322	-1.92	1	(42)	0.00053	1	7805
	K.KSAEFLLHMLK.N	U	1		658.8730	1315.7314	1315.7322	-0.58	1	(74)	3.7e-007	1	7807
	K.KSAEFLLH->M<-LK.N	U	4	Oxidation (M)	666.8718	1331.7291	1331.7271	1.50	1	74	3.6e-007	1	8077
	K.KSAEFLLH->M<-LK.N	U	2	Oxidation (M)	444.9183	1331.7330	1331.7271	4.41	1	(38)	0.0014	1	8080
	R.ETAQAIKG->M<-HIR.K	U	1	Oxidation (M)	457.5787	1369.7143	1369.7136	0.50	1	(34)	0.0043	1	8741
	R.ETAQAIKG->M<-HIR.K	U	1	Oxidation (M)	685.8646	1369.7147	1369.7136	0.80	1	44	0.00039	1	8742
	M.VRYSLDPENPTK.S	U	3		709.8703	1417.7260	1417.7201	4.18	1	40	0.0014	1	9619
	K.EQIVPKPEEEVAQK.K	U	2		541.9573	1622.8502	1622.8515	-0.82	0	31	0.006	1	13095
	K.EQIVPKPEEEVAQK.K	U	2		812.4338	1622.8531	1622.8515	0.99	0	(31)	0.006	1	13096
	K.EQIVPKPEEEVAQKK.K	U	1		438.7440	1750.9470	1750.9465	0.29	1	(9)	0.78	1	14903
	K.EQIVPKPEEEVAQKK.K	U	1		876.4809	1750.9472	1750.9465	0.44	1	35	0.0022	1	14904
	K.EQIVPKPEEEVAQKK.K	U	2		584.6573	1750.9502	1750.9465	2.14	1	(26)	0.015	1	14905
	K.GLDVDSLVIEHIQVNK.A	U	4		889.9880	1777.9615	1777.9574	2.31	0	98	8.3e-010	1	15276
	K.GLDVDSLVIEHIQVNK.A	U	3		593.6616	1777.9629	1777.9574	3.06	0	(55)	1.8e-005	1	15278
	K.GLDVDSLVIEHIQVNKAPK.M	U	1		1038.0798	2074.1451	2074.1422	1.38	1	86	8e-009	1	17978
	K.GLDVDSLVIEHIQVNKAPK.M	U	3		692.3891	2074.1455	2074.1422	1.56	1	(55)	1.1e-005	1	17980
	K.GLDVDSLVIEHIQVNKAPK.M	U	1		519.5438	2074.1462	2074.1422	1.90	1	(19)	0.04	1	17981
	R.INPYMSSPCHIE->M<-ILTEK.E	U	1	Oxidation (M)	727.0129	2178.0170	2178.0159	0.50	0	(12)	0.48	1	18597
	R.INPY->M<-SSPCHIE->M<-ILTEK.E	U	2	2 Oxidation (M)	1098.0129	2194.0113	2194.0108	0.23	0	(17)	0.15	1	18684
	R.INPY->M<-SSPCHIE->M<-ILTEK.E	U	4	2 Oxidation (M)	732.3461	2194.0166	2194.0108	2.62	0	26	0.017	1	18686
	K.NAESNAELKGLDVDSLVIEHIQVNK.A	U	1		684.6119	2734.4184	2734.4137	1.73	1	(44)	0.00023	1	20857
	K.NAESNAELKGLDVDSLVIEHIQVNK.A	U	1		912.4801	2734.4185	2734.4137	1.75	1	80	5.2e-008	1	20858
	R.INPY->M<-SSPCHIEMILTEKEQIVPKPEEEVAQK.K	U	1	Oxidation (M)	946.7234	3782.8645	3782.8569	2.01	1	(3)	2	1	22158
	R.INPYMSSPCHIE->M<-ILTEKEQIVPKPEEEVAQK.K	U	1	Oxidation (M)	946.7236	3782.8652	3782.8569	2.20	1	(0)	4	1	22159
	R.INPY->M<-SSPCHIE->M<-ILTEKEQIVPKPEEEVAQK.K	U	2	2 Oxidation (M)	1267.2893	3798.8461	3798.8518	-1.49	1	17	0.092	1	22167
	R.INPY->M<-SSPCHIE->M<-ILTEKEQIVPKPEEEVAQK.K	U	2	2 Oxidation (M)	760.7792	3798.8598	3798.8518	2.10	1	(4)	1.9	1	22170
	R.INPY->M<-SSPCHIE->M<-ILTEKEQIVPKPEEEVAQK.K	U	2	2 Oxidation (M)	950.7227	3798.8618	3798.8518	2.63	1	(6)	1.1	1	22171
P15880	40S ribosomal protein S2 OS=Homo sapiens OX=9606 GN=RPS2 PE=1 SV=2	31590	1323	65(46)	16(13)	9.99	51%	P15880_uniprot
	Peptide	Unique	Matches	Modification	Observed	Mr(expt)	Mr(calc)	ppm	Miss	Score	Expect	Rank	Query
	K.LSIVPVR.R	U	2		392.2589	782.5031	782.5014	2.21	0	40	9.5e-005	1	452
	K.ATFDAISK.T	U	3		426.7276	851.4407	851.4389	2.16	0	46	0.00025	1	1035
	R.TQAPAVATT.-	U	1		430.2283	858.4420	858.4447	-3.09	0	20	0.11	1	1093
	K.LSIVPVRR.G	U	3		470.3096	938.6046	938.6025	2.26	1	46	4.3e-005	1	1922
	R.GTGIVSAPVPK.K	U	6		513.3051	1024.5955	1024.5917	3.75	0	26	0.01	1	3027
	K.I->M<-PVQKQTR.A	U	1	Oxidation (M)	558.8194	1115.6242	1115.6121	10.9	1	0	10	1	4365
	K.IGKPHTVPCK.V	U	1		379.5457	1135.6151	1135.6172	-1.83	0	44	0.00044	1	4698
	R.GCTATLGNFAK.A	U	4		570.2806	1138.5466	1138.5441	2.20	0	38	0.0016	1	4757
	R.GTGIVSAPVPKK.L	U	1		577.3534	1152.6923	1152.6867	4.93	1	15	0.073	1	4962
	K.AEDKEWMPVTK.L	U	1		667.3288	1332.6430	1332.6384	3.51	1	(12)	0.75	1	8089
	K.AEDKEW->M<-PVTK.L	U	2	Oxidation (M)	675.3247	1348.6349	1348.6333	1.17	1	40	0.0012	1	8371
	K.AEDKEW->M<-PVTK.L	U	2	Oxidation (M)	450.5524	1348.6353	1348.6333	1.48	1	(26)	0.03	1	8372
	K.TYSYLTPDLWK.E	U	2		693.8518	1385.6889	1385.6867	1.62	0	49	0.00016	1	9004
	K.SPYQEFTDHLVK.T	U	6		488.5779	1462.7117	1462.7092	1.69	0	(31)	0.0091	1	10456
	K.SPYQEFTDHLVK.T	U	4		732.3636	1462.7126	1462.7092	2.31	0	62	7.1e-006	1	10458
	K.LLMMAGIDDCYTSAR.G	U	1		858.8948	1715.7751	1715.7681	4.11	0	(37)	0.001	1	14385
	K.AFVAIGDYNGHVGLGVK.C	U	4		858.9592	1715.9039	1715.8995	2.56	0	73	4.1e-007	1	14400
	K.AFVAIGDYNGHVGLGVK.C	U	3		572.9759	1715.9058	1715.8995	3.68	0	(72)	4.9e-007	1	14404
	K.LL->M<-MAGIDDCYTSAR.G	U	2	Oxidation (M)	866.8895	1731.7644	1731.7630	0.80	0	(76)	1.1e-007	1	14623
	K.LL->M<-->M<-AGIDDCYTSAR.G	U	3	2 Oxidation (M)	874.8879	1747.7612	1747.7579	1.88	0	80	4.2e-008	1	14866
	K.KLLMMAGIDDCYTSAR.G	U	1		922.9443	1843.8741	1843.8630	6.02	1	(39)	0.0011	1	16038
	K.KLLMMAGIDDCYTSAR.G	U	1		615.6326	1843.8759	1843.8630	6.97	1	(25)	0.027	1	16040
	K.KLL->M<-MAGIDDCYTSAR.G	U	2	Oxidation (M)	930.9346	1859.8546	1859.8580	-1.81	1	(81)	5.2e-008	1	16175
	K.KLLM->M<-AGIDDCYTSAR.G	U	1	Oxidation (M)	930.9366	1859.8586	1859.8580	0.35	1	(25)	0.023	1	16177
	K.KLL->M<-MAGIDDCYTSAR.G	U	2	Oxidation (M)	620.9603	1859.8590	1859.8580	0.55	1	(67)	1.5e-006	1	16178
	K.KLL->M<-->M<-AGIDDCYTSAR.G	U	2	2 Oxidation (M)	938.9338	1875.8531	1875.8529	0.13	1	81	5e-008	1	16319
	K.KLL->M<-->M<-AGIDDCYTSAR.G	U	2	2 Oxidation (M)	626.2926	1875.8560	1875.8529	1.65	1	(60)	6e-006	1	16321
	K.ESEIIDFFLGASLKDEVLK.I	U	1		1077.0748	2152.1351	2152.1303	2.22	1	83	3.1e-008	1	18470
	K.ESEIIDFFLGASLKDEVLK.I	U	1		718.3859	2152.1358	2152.1303	2.52	1	(35)	0.0018	1	18471
Q9P2E9	Ribosome-binding protein 1 OS=Homo sapiens OX=9606 GN=RRBP1 PE=1 SV=4	152780	1319	48(38)	34(28)	1.05	30%	Q9P2E9_uniprot
	Peptide	Unique	Matches	Modification	Observed	Mr(expt)	Mr(calc)	ppm	Miss	Score	Expect	Rank	Query
	R.LQELLK.T	U	1		372.2376	742.4605	742.4589	2.27	0	10	1.1	1	180
	K.LLSLTQAK.E	U	1		437.2790	872.5434	872.5331	11.8	0	41	0.00032	1	1289
	K.AAILETAPK.E	U	1		457.2726	912.5307	912.5280	2.92	0	19	0.12	1	1654
	R.LIEILSEK.A	U	1		472.7890	943.5634	943.5590	4.76	0	30	0.0043	1	1995
	K.LQSSEAEVR.S	U	3		509.7623	1017.5100	1017.5091	0.97	0	6	4.2	4	2923
	R.LQQENSILR.D		1		550.8056	1099.5966	1099.5985	-1.72	0	40	0.0011	1	4103
	R.EQEITAVQAR.M	U	1		572.8012	1143.5877	1143.5884	-0.55	0	33	0.0073	1	4832
	K->.<-QVLQLQASHR.E	U	1	Gln->pyro-Glu (N-term Q)	581.8225	1161.6303	1161.6255	4.21	0	(25)	0.034	1	5112
	K.AGIIQDTWHK.A	U	1		584.8083	1167.6020	1167.6037	-1.39	0	21	0.084	1	5249
	K.QVLQLQASHR.E	U	1		590.3343	1178.6541	1178.6520	1.83	0	49	9.8e-005	1	5429
	R.SILAETEGMLR.D	U	1		610.3212	1218.6279	1218.6278	0.10	0	51	0.00011	1	6163
	K.ATQKGDPVAILK.R	U	1		620.8676	1239.7207	1239.7187	1.61	1	6	1	1	6513
	R.NTDVAQSPEAPK.Q	U	1		628.8080	1255.6014	1255.6044	-2.41	0	41	0.0008	1	6810
	K.SVEEEEQVWR.A	U	2		645.8007	1289.5868	1289.5888	-1.56	0	57	1.3e-005	1	7362
	K.LLATEQEDAAVAK.S	U	1		679.8540	1357.6934	1357.7089	-11.36	0	25	0.044	1	8537
	K.LKGELESSDQVR.E	U	1		680.8545	1359.6944	1359.6994	-3.65	1	47	0.00037	1	8572
	K.LKGELESSDQVR.E	U	1		454.2397	1359.6973	1359.6994	-1.51	1	(38)	0.0024	1	8573
	R.DALNQATSQVESK.Q	U	2		695.8462	1389.6778	1389.6736	3.06	0	67	2.1e-006	1	9073
	R.LKELESQVSGLEK.E	U	1		730.4045	1458.7945	1458.7929	1.09	1	13	0.38	1	10387
	K.HPPAPAEPSSDLASK.L	U	1		752.3764	1502.7382	1502.7365	1.17	0	46	0.00028	1	11108
	R.QLLLESQSQLDAAK.S	U	2		772.4218	1542.8291	1542.8253	2.44	0	54	3.6e-005	1	11784
	K.LQEQLEKAEDGSSSK.E	U	1		824.9043	1647.7940	1647.7951	-0.65	1	108	2.1e-010	1	13462
	K.AMEALATAEQACKEK.L	U	1		825.8944	1649.7741	1649.7752	-0.66	1	31	0.0085	1	13490
	R.TAGPLESSETEEASQLK.E	U	1		888.9363	1775.8581	1775.8425	8.82	0	51	8.2e-005	1	15246
	R.TLQEQLENGPNTQLAR.L	U	1		906.4701	1810.9257	1810.9173	4.66	0	79	1.1e-007	1	15667
	K.VEPAVSSVVNSIQVLTSK.A	U	1		929.0236	1856.0327	1856.0255	3.87	0	112	2.8e-011	1	16137
	R.NTDVAQSPEAPKQEAPAK.K	U	1		627.6498	1879.9277	1879.9275	0.08	1	(45)	0.00036	1	16361
	R.NTDVAQSPEAPKQEAPAK.K	U	1		940.9721	1879.9297	1879.9275	1.13	1	60	1.2e-005	1	16362
	K.TLVSTVGS->M<-VFNEGEAQR.L	U	1	Oxidation (M)	647.6531	1939.9376	1939.9310	3.42	0	(43)	0.00052	1	17001
	K.TLVSTVGS->M<-VFNEGEAQR.L	U	2	Oxidation (M)	970.9770	1939.9394	1939.9310	4.37	0	74	3.9e-007	1	17002
	R.SKCEELSGLHGQLQEAR.A	U	1		647.9871	1940.9394	1940.9374	1.01	1	63	3.8e-006	1	17004
	R.DAQDVQASQAEADQQQTR.L	U	1		663.6338	1987.8795	1987.8831	-1.81	0	(81)	3.8e-008	1	17428
	R.DAQDVQASQAEADQQQTR.L	U	1		994.9479	1987.8812	1987.8831	-0.97	0	112	3.4e-011	1	17429
	R.EAEETQSTLQAECDQYR.S	U	1		1029.4377	2056.8609	2056.8643	-1.66	0	70	1.7e-007	1	17891
	R.TAGPLESSETEEASQLKER.L	U	2		688.0034	2060.9883	2060.9862	1.02	1	(53)	5e-005	1	17914
	R.TAGPLESSETEEASQLKER.L	U	1		1031.5066	2060.9986	2060.9862	6.05	1	78	1.7e-007	1	17916
	K.TQLEWTEAILEDEQTQR.Q	U	1		697.3407	2089.0003	2088.9964	1.88	0	41	0.00074	1	18075
	R.ADAEKAQEQQQQ->M<-AELHSK.L	U	1	Oxidation (M)	729.3436	2185.0089	2185.0069	0.90	1	79	7.9e-008	1	18644
	R.ADAEKAQEQQQQ->M<-AELHSK.L	U	1	Oxidation (M)	547.2597	2185.0097	2185.0069	1.27	1	(11)	0.47	1	18645
	R.APAVAVAPTPVQPPIIVAPVATVPA->M<-PQEK.L	U	1	Oxidation (M)	992.5582	2974.6527	2974.6566	-1.30	0	26	0.0034	1	21407
	R.EPVRAPAVAVAPTPVQPPIIVAPVATVPA->M<-PQEK.L	U	1	Oxidation (M)	1152.9821	3455.9244	3455.9214	0.84	1	30	0.0009	1	21922
P05386	60S acidic ribosomal protein P1 OS=Homo sapiens OX=9606 GN=RPLP1 PE=1 SV=1	11621	1306	23(21)	3(3)	5.11	66%	P05386_uniprot
	Peptide	Unique	Matches	Modification	Observed	Mr(expt)	Mr(calc)	ppm	Miss	Score	Expect	Rank	Query
	K.AAGVNVEPFWPGLFAK.A	U	2		851.9525	1701.8905	1701.8879	1.52	0	58	1.6e-005	1	14201
	K.AAGVNVEPFWPGLFAK.A	U	1		568.3043	1701.8910	1701.8879	1.81	0	(39)	0.0011	1	14202
	K.KEESEESDDDMGFGLFD.-		1		975.3846	1948.7547	1948.7520	1.38	1	(8)	0.15	1	17099
	K.KEESEESDDD->M<-GFGLFD.-		15	Oxidation (M)	983.3834	1964.7523	1964.7469	2.72	1	118	1.7e-012	1	17249
	K.ALANVNIGSLICNVGAGGPAPAAGAAPAGGPAPSTAAAPAEEK.K	U	1		952.9884	3807.9245	3807.9213	0.83	0	(81)	2.9e-008	1	22179
	K.ALANVNIGSLICNVGAGGPAPAAGAAPAGGPAPSTAAAPAEEK.K	U	1		1904.9712	3807.9278	3807.9213	1.70	0	91	2.6e-009	1	22180
	K.ALANVNIGSLICNVGAGGPAPAAGAAPAGGPAPSTAAAPAEEK.K	U	1		1270.3167	3807.9281	3807.9213	1.78	0	(90)	3.7e-009	1	22181
	K.ALANVNIGSLICNVGAGGPAPAAGAAPAGGPAPSTAAAPAEEK.K	U	1		762.5936	3807.9315	3807.9213	2.66	0	(54)	1.5e-005	1	22182
P32969	60S ribosomal protein L9 OS=Homo sapiens OX=9606 GN=RPL9 PE=1 SV=1	21964	1305	55(45)	17(15)	45.26	75%	P32969_uniprot
	Peptide	Unique	Matches	Modification	Observed	Mr(expt)	Mr(calc)	ppm	Miss	Score	Expect	Rank	Query
	R.NFLGEK.Y	U	1		354.1899	706.3653	706.3650	0.41	0	16	0.19	1	23
	K.WWGNR.K	U	1		359.6749	717.3352	717.3347	0.70	0	8	2	1	57
	K.GVTLGFR.Y	U	5		375.2201	748.4257	748.4232	3.42	0	40	0.0012	1	226
	R.VDKWWGNR.K	U	1		354.1835	1059.5287	1059.5250	3.46	1	(11)	1.3	1	3500
	R.VDKWWGNR.K	U	1		530.7720	1059.5295	1059.5250	4.25	1	34	0.0081	1	3501
	K.FLDGIYVSEK.G	U	10		585.8077	1169.6008	1169.5968	3.40	0	71	7e-007	1	5280
	R.KFLDGIYVSEK.G	U	2		433.5725	1297.6957	1297.6918	3.02	1	(37)	0.0019	1	7490
	R.KFLDGIYVSEK.G	U	4		649.8554	1297.6963	1297.6918	3.45	1	82	6.9e-008	1	7491
	R.TICSHVQNMIK.G	U	3		665.8354	1329.6562	1329.6533	2.19	0	58	1.7e-005	1	8048
	R.TICSHVQNMIK.G	U	1		444.2260	1329.6563	1329.6533	2.24	0	(46)	0.00025	1	8049
	R.TICSHVQN->M<-IK.G	U	1	Oxidation (M)	673.8328	1345.6510	1345.6482	2.03	0	(42)	0.00083	1	8316
	R.TICSHVQN->M<-IK.G	U	1	Oxidation (M)	449.5577	1345.6512	1345.6482	2.21	0	(16)	0.31	1	8317
	R.MRPGVACSVSQAQK.D	U	1		759.8801	1517.7457	1517.7443	0.95	0	(45)	0.00037	1	11362
	R.->M<-RPGVACSVSQAQK.D	U	1	Oxidation (M)	767.8768	1533.7391	1533.7392	-0.05	0	48	0.00019	1	11618
	R.DFNHINVELSLLGK.K	U	1		533.6235	1597.8486	1597.8464	1.37	0	(51)	7.4e-005	1	12698
	R.DFNHINVELSLLGK.K	U	2		799.9340	1597.8534	1597.8464	4.37	0	72	4.6e-007	1	12699
	R.DFNHINVELSLLGKK.K	U	1		432.4934	1725.9443	1725.9413	1.71	1	(38)	0.001	1	14547
	R.DFNHINVELSLLGKK.K	U	2		576.3225	1725.9455	1725.9413	2.42	1	(66)	1.4e-006	1	14548
	R.DFNHINVELSLLGKK.K	U	1		863.9806	1725.9466	1725.9413	3.06	1	69	6.9e-007	1	14549
	R.RDFNHINVELSLLGK.K	U	2		585.6586	1753.9541	1753.9475	3.74	1	46	0.0002	1	14938
	R.RDFNHINVELSLLGK.K	U	1		877.9857	1753.9569	1753.9475	5.36	1	(28)	0.011	1	14939
	K.TILSNQTVDIPENVDITLK.G	U	2		1057.0735	2112.1324	2112.1314	0.48	0	72	2.9e-007	1	18222
	K.TILSNQTVDIPENVDITLK.G	U	1		705.0518	2112.1336	2112.1314	1.05	0	(29)	0.006	1	18223
	K.TILSNQTVDIPENVDITLKGR.T	U	1		776.0933	2325.2580	2325.2540	1.71	1	52	2.4e-005	1	19375
	-.->M<-KTILSNQTVDIPENVDITLK.G	U	2	Oxidation (M)	796.7637	2387.2694	2387.2618	3.18	1	62	2.9e-006	1	19630
	-.->M<-KTILSNQTVDIPENVDITLK.G	U	1	Oxidation (M)	1194.6504	2387.2862	2387.2618	10.2	1	(30)	0.0039	1	19631
	R.SVYAHFPINVVIQENGSLVEIR.N	U	1		1242.6693	2483.3241	2483.3172	2.75	0	86	9.1e-009	1	20043
	R.SVYAHFPINVVIQENGSLVEIR.N	U	1		828.7825	2483.3258	2483.3172	3.43	0	(73)	1.7e-007	1	20044
	K.DELILEGNDIELVSNSAALIQQATTVK.N	U	1		962.1793	2883.5160	2883.5077	2.88	0	110	3.2e-011	1	21228
	R.->M<-RPGVACSVSQAQKDELILEGNDIELVSNSAALIQQATTVK.N	U	1	Oxidation (M)	880.8544	4399.2355	4399.2363	-0.18	1	(38)	0.00038	1	22395
	R.->M<-RPGVACSVSQAQKDELILEGNDIELVSNSAALIQQATTVK.N	U	1	Oxidation (M)	1100.8171	4399.2395	4399.2363	0.72	1	59	2.7e-006	1	22396
P11940	Polyadenylate-binding protein 1 OS=Homo sapiens OX=9606 GN=PABPC1 PE=1 SV=2	70854	1282	50(36)	23(17)	1.97	47%	P11940_uniprot
	Peptide	Unique	Matches	Modification	Observed	Mr(expt)	Mr(calc)	ppm	Miss	Score	Expect	Rank	Query
	R.LKDLFGK.F		1		410.7506	410.7506	819.4867	1.59	1	4	2	5	715
	R.I->M<-WSQR.D		1	Oxidation (M)	418.7089	835.4033	835.4010	2.68	0	29	0.015	1	857
	K.SGVGNIFIK.N		2		467.7722	933.5299	933.5284	1.69	0	46	0.0002	1	1879
	K.AVNSATGVPTV.-		1		508.2758	1014.5371	1014.5346	2.46	0	8	2.6	1	2865
	K.GFGFVSFER.H		1		523.2600	1044.5053	1044.5029	2.34	0	14	0.58	1	3313
	R.YQGVNLYVK.N	U	2		542.2971	1082.5796	1082.5760	3.26	0	11	0.81	1	3808
	K.FSPAGPILSIR.V		1		579.3377	1156.6607	1156.6604	0.27	0	68	1.3e-006	1	5038
	K.MNG->M<-LLNDRK.V		1	Oxidation (M)	604.2992	1206.5838	1206.5849	-0.88	1	2	7.5	1	5907
	R.AKEFTNVYIK.N		2		606.8362	1211.6579	1211.6550	2.42	1	31	0.007	1	6028
	R.AKEFTNVYIK.N		1		404.8936	1211.6591	1211.6550	3.40	1	(9)	1.1	1	6031
	R.ALDT->M<-NFDVIK.G		2	Oxidation (M)	641.8221	1281.6297	1281.6275	1.75	0	71	7.3e-007	1	7237
	K.EFSPFGTITSAK.V	U	2		642.8290	1283.6435	1283.6398	2.93	0	43	0.0005	1	7276
	R->.<-QAHLTNQY->M<-QR.M	U	1	Gln->pyro-Glu (N-term Q); Oxidation (M)	694.8242	1387.6339	1387.6303	2.60	0	45	0.0002	1	9037
	R.QAHLTNQY->M<-QR.M	U	1	Oxidation (M)	703.3348	1404.6551	1404.6568	-1.20	0	(31)	0.0063	1	9378
	R.QAHLTNQY->M<-QR.M	U	1	Oxidation (M)	469.2262	1404.6567	1404.6568	-0.09	0	(24)	0.033	1	9379
	R.KEFSPFGTITSAK.V	U	2		706.8757	1411.7368	1411.7347	1.46	1	86	2.4e-008	1	9529
	R.KEFSPFGTITSAK.V	U	1		471.5870	1411.7392	1411.7347	3.17	1	(50)	9e-005	1	9530
	K.NLDDGIDDERLR.K		3		715.8470	1429.6795	1429.6797	-0.12	1	21	0.083	1	9833
	R.IVATKPLYVALAQR.K		2		771.9718	1541.9290	1541.9293	-0.18	0	74	3.9e-008	1	11762
	R.IVATKPLYVALAQR.K		2		514.9851	1541.9333	1541.9293	2.59	0	(71)	8.3e-008	1	11765
	R.LFPLIQA->M<-HPTLAGK.I		3	Oxidation (M)	826.9663	1651.9181	1651.9120	3.69	0	83	2.4e-008	1	13511
	R.LFPLIQA->M<-HPTLAGK.I		3	Oxidation (M)	551.6471	1651.9194	1651.9120	4.52	0	(52)	2.6e-005	1	13513
	K.GFGFVCFSSPEEATK.A		1		831.8804	1661.7463	1661.7396	4.05	0	36	0.0014	1	13646
	R.SKVDEAVAVLQAHQAK.E		2		847.4650	1692.9155	1692.9159	-0.21	1	81	4.9e-008	1	14065
	R.SKVDEAVAVLQAHQAK.E		1		565.3138	1692.9197	1692.9159	2.26	1	(42)	0.00038	1	14066
	K.GYGFVHFETQEAAER.A	U	1		580.9399	1739.7980	1739.7903	4.40	0	49	8.4e-005	1	14757
	K.ALYDTFSAFGNILSCK.V		1		903.9397	1805.8648	1805.8658	-0.53	0	84	3.9e-008	1	15607
	R.SLGYAYVNFQQPADAER.A		4		964.9621	1927.9096	1927.9064	1.68	0	90	8.7e-009	1	16884
	K.ITGMLLEIDNSELLHMLESPESLR.S		1		914.1297	2739.3673	2739.3822	-5.47	0	(2)	4.6	1	20868
	K.ITGMLLEIDNSELLH->M<-LESPESLR.S		1	Oxidation (M)	919.4664	2755.3773	2755.3772	0.04	0	(49)	9.6e-005	1	20941
	K.ITG->M<-LLEIDNSELLH->M<-LESPESLR.S		1	2 Oxidation (M)	924.8015	2771.3827	2771.3721	3.83	0	59	7e-006	1	20993
	R.NPQQHLNAQPQVT->M<-QQPAVHVQGQEPLTAS->M<-LASAPPQEQK.Q	U	1	2 Oxidation (M)	1123.0571	4488.1994	4488.1914	1.78	0	28	0.005	1	22432
P25705	ATP synthase subunit alpha, mitochondrial OS=Homo sapiens OX=9606 GN=ATP5A1 PE=1 SV=1	59828	1264	47(36)	24(19)	2.61	43%	P25705_uniprot
	Peptide	Unique	Matches	Modification	Observed	Mr(expt)	Mr(calc)	ppm	Miss	Score	Expect	Rank	Query
	R.LTELLK.Q	U	2		358.7307	715.4469	715.4480	-1.45	0	37	0.00042	1	51
	K.APGIIPR.I	U	2		362.2303	722.4460	722.4439	2.96	0	43	0.00012	1	100
	R.ELIIGDR.Q	U	3		408.2353	814.4560	814.4548	1.45	0	25	0.063	1	673
	R.STVAQLVK.R	U	1		423.2584	844.5023	844.5018	0.63	0	9	1.3	1	985
	R.QMSLLLR.R	U	3		430.7570	859.4995	859.4949	5.37	0	58	1.4e-005	1	1124
	K.LELAQYR.E	U	1		446.7491	891.4837	891.4814	2.56	0	7	2.8	1	1411
	R.VLSIGDGIAR.V	U	1		500.7941	999.5736	999.5713	2.36	0	40	0.0012	1	2672
	K.AVDSLVPIGR.G	U	2		513.8016	1025.5887	1025.5869	1.74	0	63	2.9e-006	1	3040
	R.VGLKAPGIIPR.I	U	1		374.2457	1119.7153	1119.7128	2.21	1	51	8.5e-006	1	4421
	R.VGLKAPGIIPR.I	U	1		560.8652	1119.7158	1119.7128	2.67	1	(15)	0.03	1	4422
	R.VVDALGNAIDGK.G	U	1		586.3207	1170.6268	1170.6245	2.01	0	40	0.0016	1	5302
	K.EIVTNFLAGFEA.-	U	1		655.8361	1309.6577	1309.6554	1.74	0	1	9.4	1	7690
	K.TSIAIDTIINQK.R	U	2		658.8776	1315.7406	1315.7347	4.45	0	47	0.00014	1	7810
	R.ISVREP->M<-QTGIK.A	U	1	Oxidation (M)	687.8663	1373.7180	1373.7337	-11.42	1	(3)	6.3	2	8808
	R.ISVREP->M<-QTGIK.A	U	1	Oxidation (M)	458.9164	1373.7274	1373.7337	-4.56	1	4	4.8	2	8809
	K.GIRPAINVGLSVSR.V	U	1		719.9286	1437.8427	1437.8416	0.81	0	23	0.012	1	9993
	K.TGTAE->M<-SSILEER.I	U	2	Oxidation (M)	720.3367	1438.6589	1438.6610	-1.42	0	71	6.2e-007	1	9997
	K.LKEIVTNFLAGFEA.-	U	1		776.4244	1550.8342	1550.8344	-0.14	1	57	1.7e-005	1	11891
	R.EAYPGDVFYLHSR.L	U	3		777.3753	1552.7361	1552.7310	3.24	0	60	9.6e-006	1	11929
	R.EAYPGDVFYLHSR.L	U	2		518.5860	1552.7362	1552.7310	3.31	0	(52)	5.9e-005	1	11930
	R.ILGADTSVDLEETGR.V	U	3		788.3976	1574.7807	1574.7788	1.24	0	89	1.5e-008	1	12289
	R.TGAIVDVPVGEELLGR.V	U	2		812.9506	1623.8866	1623.8832	2.08	0	31	0.0056	2	13118
	R.VVDALGNAIDGKGPIGSK.T	U	1		570.9851	1709.9335	1709.9312	1.35	1	(53)	2.6e-005	1	14312
	R.VVDALGNAIDGKGPIGSK.T	U	3		855.9760	1709.9373	1709.9312	3.60	1	78	8.3e-008	1	14313
	K.RTGAIVDVPVGEELLGR.V	U	1		594.3372	1779.9897	1779.9843	3.01	1	44	0.00017	1	15307
	R.EVAAFAQFGSDLDAATQQLLSR.G	U	1		1169.5878	2337.1610	2337.1601	0.39	0	(112)	5.5e-011	1	19421
	R.EVAAFAQFGSDLDAATQQLLSR.G	U	1		780.0624	2337.1655	2337.1601	2.32	0	130	9.7e-013	1	19422
	K.FENAFLSHVVSQHQALLGTIR.A	U	1		789.7585	2366.2536	2366.2495	1.73	0	83	2.8e-008	1	19553
	K.FENAFLSHVVSQHQALLGTIR.A	U	1		592.5710	2366.2548	2366.2495	2.24	0	(67)	9.8e-007	1	19554
	K.ITKFENAFLSHVVSQHQALLGTIR.A	U	1		678.1256	2708.4733	2708.4762	-1.06	1	47	4.3e-005	1	20776
P11142	Heat shock cognate 71 kDa protein OS=Homo sapiens OX=9606 GN=HSPA8 PE=1 SV=1	71082	1259	50(43)	23(20)	2.88	38%	P11142_uniprot
	Peptide	Unique	Matches	Modification	Observed	Mr(expt)	Mr(calc)	ppm	Miss	Score	Expect	Rank	Query
	K.VCNPIITK.L	U	1		472.7663	943.5180	943.5161	2.02	0	11	1.3	1	1978
	R.LSKEDIER.M	U	1		495.2661	988.5175	988.5189	-1.36	1	57	2.8e-005	1	2493
	K.LLQDFFNGK.E		1		541.2886	1080.5627	1080.5604	2.16	0	44	0.00045	1	3776
	K.VQVEYKGETK.S	U	1		394.2107	1179.6103	1179.6135	-2.72	1	24	0.048	1	5442
	K.DAGTIAGLNVLR.I	U	3		600.3433	1198.6721	1198.6670	4.26	0	57	1.8e-005	1	5807
	K.VEIIANDQGNR.T		2		614.8194	1227.6242	1227.6207	2.86	0	77	2.9e-007	1	6286
	R.MVNHFIAEFK.R	U	1		412.5483	1234.6232	1234.6169	5.14	0	(24)	0.05	1	6419
	R.MVNHFIAEFK.R	U	1		618.3195	1234.6244	1234.6169	6.09	0	(15)	0.41	1	6420
	R.->M<-VNHFIAEFK.R	U	1	Oxidation (M)	626.3133	1250.6120	1250.6118	0.21	0	46	0.00031	1	6698
	R.->M<-VNHFIAEFK.R	U	1	Oxidation (M)	417.8791	1250.6156	1250.6118	3.08	0	(21)	0.086	1	6699
	K.MKEIAEAYLGK.T	U	1		626.8358	1251.6571	1251.6533	3.06	1	15	0.29	1	6719
	K.NSLESYAFNMK.A	U	1		652.3047	1302.5948	1302.5914	2.63	0	56	2e-005	1	7584
	K.NSLESYAFN->M<-K.A	U	2	Oxidation (M)	660.3005	1318.5865	1318.5863	0.16	0	(34)	0.0024	1	7846
	R.RFDDAVVQSD->M<-K.H	U	1	Oxidation (M)	476.2268	1425.6587	1425.6558	2.00	1	8	1.4	1	9762
	R.ARFEELNADLFR.G	U	1		740.8807	1479.7469	1479.7470	-0.04	1	63	5.8e-006	1	10743
	R.ARFEELNADLFR.G	U	2		494.2582	1479.7527	1479.7470	3.86	1	(43)	0.00053	1	10745
	K.SQIHDIVLVGGSTR.I	U	2		741.4067	1480.7989	1480.7998	-0.59	0	45	0.00025	1	10759
	R.TTPSYVAFTDTER.L		2		744.3557	1486.6969	1486.6940	1.93	0	62	6e-006	1	10872
	K.LLQDFFNGKELNK.S		1		783.4214	1564.8282	1564.8249	2.11	1	56	2.1e-005	1	12124
	K.LLQDFFNGKELNK.S		1		522.6174	1564.8303	1564.8249	3.43	1	(26)	0.019	1	12125
	K.SFYPEEVSS->M<-VLTK.M	U	2	Oxidation (M)	816.8955	1631.7765	1631.7753	0.73	0	47	0.00019	1	13232
	R.IINEPTAAAIAYGLDK.K		2		830.4523	1658.8901	1658.8879	1.33	0	79	1.2e-007	1	13613
	R.IINEPTAAAIAYGLDK.K		1		553.9715	1658.8927	1658.8879	2.88	0	(42)	0.00056	1	13615
	K.NQVA->M<-NPTNTVFDAK.R	U	1	Oxidation (M)	833.3989	1664.7832	1664.7828	0.21	0	79	1e-007	1	13687
	K.STAGDTHLGGEDFDNR.M	U	3		846.3674	1690.7202	1690.7183	1.10	0	65	8.4e-007	1	14025
	K.STAGDTHLGGEDFDNR.M	U	1		564.5807	1690.7204	1690.7183	1.24	0	(37)	0.0005	1	14026
	R.IINEPTAAAIAYGLDKK.V	U	1		596.6680	1786.9821	1786.9828	-0.43	1	(51)	3.4e-005	1	15410
	R.IINEPTAAAIAYGLDKK.V	U	1		894.4995	1786.9845	1786.9828	0.91	1	56	1.1e-005	1	15411
	K.NQVA->M<-NPTNTVFDAKR.L	U	1	Oxidation (M)	911.4507	1820.8868	1820.8839	1.58	1	50	0.0001	1	15747
	K.NQVA->M<-NPTNTVFDAKR.L	U	2	Oxidation (M)	607.9705	1820.8897	1820.8839	3.19	1	(46)	0.00023	1	15748
	K.LDKSQIHDIVLVGGSTR.I	U	1		460.2594	1837.0086	1837.0058	1.55	1	(42)	0.00033	1	15965
	K.LDKSQIHDIVLVGGSTR.I	U	1		919.5129	1837.0112	1837.0058	2.96	1	69	6.3e-007	1	15966
	K.TVTNAVVTVPAYFNDSQR.Q	U	3		991.5052	1980.9958	1980.9905	2.68	0	(60)	9e-006	1	17384
	K.TVTNAVVTVPAYFNDSQR.Q	U	2		661.3400	1980.9981	1980.9905	3.82	0	65	3e-006	1	17386
	K.GPAVGIDLGTTYSCVGVFQHGK.V	U	1		755.0450	2262.1133	2262.1104	1.30	0	57	1.7e-005	1	19041
P83731	60S ribosomal protein L24 OS=Homo sapiens OX=9606 GN=RPL24 PE=1 SV=1	17882	1252	56(44)	9(7)	10.28	36%	P83731_uniprot
	Peptide	Unique	Matches	Modification	Observed	Mr(expt)	Mr(calc)	ppm	Miss	Score	Expect	Rank	Query
	K.CESAFLSK.R	U	2		471.2236	940.4327	940.4324	0.32	0	20	0.06	1	1936
	K.VFQFLNAK.C	U	7		483.7754	965.5363	965.5334	2.94	0	41	0.00049	1	2258
	K.CESAFLSKR.N	U	1		549.2747	1096.5348	1096.5335	1.15	1	37	0.0018	1	4063
	K.CESAFLSKR.N	U	1		366.5193	1096.5361	1096.5335	2.39	1	(17)	0.22	1	4064
	R->.<-QINWTVLYR.R	U	2	Gln->pyro-Glu (N-term Q)	588.3139	1174.6132	1174.6135	-0.21	0	(50)	0.00016	1	5360
	R.QINWTVLYR.R	U	7		596.8282	1191.6418	1191.6400	1.51	0	63	4.7e-006	1	5655
	R.AITGASLADIMAK.R	U	4		631.3462	1260.6778	1260.6747	2.45	0	(79)	1.4e-007	1	6913
	R.AITGASLADI->M<-AK.R	U	7	Oxidation (M)	639.3424	1276.6703	1276.6697	0.47	0	89	1.5e-008	1	7173
	R.QINWTVLYRR.K	U	2		450.2552	1347.7437	1347.7411	1.87	1	17	0.15	1	8367
	R.QINWTVLYRR.K	U	1		674.8795	1347.7444	1347.7411	2.40	1	(10)	0.82	1	8368
	R.TDGKVFQFLNAK.C	U	4		456.5833	1366.7279	1366.7245	2.50	1	(50)	0.0001	1	8688
	R.TDGKVFQFLNAK.C	U	4		684.3713	1366.7280	1366.7245	2.56	1	50	9.5e-005	1	8689
	R.AITGASLADIMAKR.N	U	2		709.3944	1416.7743	1416.7758	-1.12	1	(64)	3.5e-006	1	9600
	R.AITGASLADIMAKR.N	U	1		473.2663	1416.7770	1416.7758	0.80	1	71	7.5e-007	1	9602
	-.MKVELCSFSGYK.I	U	3		724.8517	1447.6888	1447.6839	3.36	1	(49)	0.00014	1	10191
	-.MKVELCSFSGYK.I	U	2		483.5703	1447.6892	1447.6839	3.62	1	(45)	0.00033	1	10192
	-.->M<-KVELCSFSGYK.I	U	2	Oxidation (M)	488.9005	1463.6796	1463.6789	0.51	1	(29)	0.012	1	10476
	-.->M<-KVELCSFSGYK.I	U	4	Oxidation (M)	732.8471	1463.6797	1463.6789	0.55	1	64	3.6e-006	1	10477
P35908	Keratin, type II cytoskeletal 2 epidermal OS=Homo sapiens OX=9606 GN=KRT2 PE=1 SV=2	65678	1232	55(40)	31(26)	3.54	57%	P35908_uniprot
	Peptide	Unique	Matches	Modification	Observed	Mr(expt)	Mr(calc)	ppm	Miss	Score	Expect	Rank	Query
	K.FASFIDK.V		1		414.2190	826.4234	826.4225	1.05	0	35	0.0038	1	768
	K.IEISELNR.V		2		487.2702	972.5258	972.5240	1.87	0	49	0.00024	1	2324
	R.LQGEIAHVK.K	U	1		497.7878	993.5610	993.5607	0.29	0	16	0.23	1	2579
	K.LLEGEECR.M		1		503.2370	1004.4594	1004.4597	-0.28	0	44	0.00035	1	2735
	R.YLDGLTAER.T	U	2		519.2672	1036.5199	1036.5189	0.93	0	51	0.0001	1	3216
	K.VDPEIQNVK.A	U	1		521.2837	1040.5528	1040.5502	2.51	0	40	0.00086	1	3259
	K.FASFIDKVR.F		2		361.5378	1081.5916	1081.5920	-0.39	1	(39)	0.0012	1	3790
	K.FASFIDKVR.F		2		541.8038	1081.5931	1081.5920	1.00	1	46	0.0002	1	3792
	K.AQYEEIAQR.S		3		554.2772	1106.5399	1106.5356	3.88	0	37	0.0025	1	4209
	R.LQGEIAHVKK.Q	U	1		561.8339	1121.6532	1121.6557	-2.23	1	3	1.9	1	4485
	R.STSSFSCLSR.H	U	2		566.2609	1130.5072	1130.5026	4.02	0	32	0.0037	1	4602
	R.DYQELMNVK.L		1		570.2742	1138.5338	1138.5328	0.84	0	11	0.75	1	4749
	R.DYQEL->M<-NVK.L		1	Oxidation (M)	578.2713	1154.5280	1154.5278	0.25	0	(2)	4.3	1	4976
	K.GGSISGGGYGSGGGK.H	U	1		599.2778	1196.5411	1196.5422	-0.92	0	35	0.0021	1	5750
	R.TAAENDFVTLK.K	U	1		604.8128	1207.6111	1207.6085	2.16	0	31	0.0095	1	5933
	R.GFSSGSAVVSGGSR.R	U	2		627.8088	1253.6030	1253.6001	2.36	0	78	1.7e-007	1	6759
	K.LALDVEIATYR.K		2		632.3524	1262.6903	1262.6870	2.58	0	35	0.003	1	6939
	R.RSTSSFSCLSR.H	U	1		644.3105	1286.6064	1286.6037	2.10	1	31	0.008	1	7323
	R.HGGGGGGFGGGGFGSR.S	U	1		660.7955	1319.5765	1319.5756	0.68	0	96	1e-009	1	7864
	R.HGGGGGGFGGGGFGSR.S	U	1		440.8669	1319.5787	1319.5756	2.36	0	(34)	0.0016	1	7865
	K.NVQDAIADAEQR.G	U	1		665.3242	1328.6339	1328.6320	1.40	0	44	0.0004	1	8034
	R.NLDLDSIIAEVK.A		1		665.3682	1328.7218	1328.7187	2.29	0	48	0.00019	1	8037
	K.EIKIEISELNR.V	U	1		448.5900	1342.7483	1342.7456	2.00	1	18	0.097	1	8274
	R.SKEEAEALYHSK.Y	U	1		696.3415	1390.6685	1390.6728	-3.06	1	61	8.9e-006	1	9084
	R.SKEEAEALYHSK.Y	U	1		464.5644	1390.6713	1390.6728	-1.12	1	(40)	0.0012	1	9085
	K.LALDVEIATYRK.L		1		696.3985	1390.7824	1390.7820	0.34	1	42	0.0003	1	9100
	K.LALDVEIATYRK.L		1		464.6026	1390.7860	1390.7820	2.87	1	(26)	0.012	1	9101
	R.GFSSGSAVVSGGSRR.S	U	1		705.8578	1409.7011	1409.7012	-0.01	1	(17)	0.18	1	9492
	R.GFSSGSAVVSGGSRR.S	U	1		470.9079	1409.7019	1409.7012	0.51	1	24	0.046	1	9493
	R.FLEQQNQVLQTK.W		5		738.3970	1474.7794	1474.7780	0.95	0	77	2.7e-007	1	10677
	R.LLRDYQELMNVK.L		1		761.4089	1520.8033	1520.8021	0.83	1	42	0.00067	1	11419
	R.LLRDYQELMNVK.L		2		507.9424	1520.8053	1520.8021	2.14	1	(19)	0.11	1	11420
	R.LLRDYQEL->M<-NVK.L		1	Oxidation (M)	769.4071	1536.7996	1536.7970	1.73	1	(5)	3.1	1	11676
	R.LLRDYQEL->M<-NVK.L		1	Oxidation (M)	513.2747	1536.8022	1536.7970	3.36	1	(14)	0.38	1	11677
	R.GSSSGGGYSSGSSSYGSGGR.Q	U	1		870.8563	1739.6980	1739.6983	-0.20	0	135	3.3e-014	1	14755
	R.GGSGGGGSISGGGYGSGGGSGGR.Y	U	1		871.3763	1740.7380	1740.7412	-1.85	0	103	1.2e-010	1	14778
	R.TSQNSELNNMQDLVEDYKK.K	U	1		1128.5267	2255.0389	2255.0376	0.60	1	134	3e-013	1	19002
	R.TSQNSELNNMQDLVEDYKK.K	U	1		752.6884	2255.0432	2255.0376	2.51	1	(93)	4.1e-009	1	19003
	K.VLYDAEISQIHQSVTDTNVILS->M<-DNSR.N	U	1	Oxidation (M)	1022.1713	3063.4920	3063.4819	3.29	0	64	2.4e-006	1	21520
	K.WELLQQ->M<-NVGTRPINLEPIFQGYIDSLKR.Y	U	1	Oxidation (M)	869.4575	3473.8007	3473.8129	-3.51	1	10	0.36	1	21946
	R.FGGFGGPGGVGGLGGPGGFGPGGYPGGIHEVSVNQSLLQPLNVK.V	U	1		1364.6991	4091.0755	4091.0654	2.45	0	18	0.034	1	22274
Q07020	60S ribosomal protein L18 OS=Homo sapiens OX=9606 GN=RPL18 PE=1 SV=2	21735	1225	50(40)	10(10)	6.45	49%	Q07020_uniprot
	Peptide	Unique	Matches	Modification	Observed	Mr(expt)	Mr(calc)	ppm	Miss	Score	Expect	Rank	Query
	K.LKVCALR.V	U	1		430.2643	858.5141	858.5109	3.73	1	31	0.0047	1	1100
	K.SQDIYLR.L	U	5		447.7393	893.4640	893.4607	3.77	0	29	0.017	1	1427
	K.GCGTVLLSGPR.K	U	4		558.7964	1115.5782	1115.5757	2.23	0	69	1.9e-006	1	4359
	R.TNRPPLSLSR.M	U	4		570.8276	1139.6406	1139.6411	-0.42	0	(37)	0.0013	1	4779
	R.TNRPPLSLSR.M	U	5		380.8881	1139.6424	1139.6411	1.19	0	49	7.5e-005	1	4785
	R.TNSTFNQVVLK.R	U	2		625.8427	1249.6707	1249.6667	3.27	0	68	1.7e-006	1	6686
	K.TAVVVGTITDDVR.V	U	8		673.3690	1344.7235	1344.7249	-1.07	0	72	8.1e-007	1	8299
	R.TNSTFNQVVLKR.L	U	6		703.8925	1405.7704	1405.7678	1.85	1	57	1.4e-005	1	9416
	K.ILTFDQLALDSPK.G	U	5		730.9053	1459.7960	1459.7922	2.57	0	112	5.6e-011	1	10407
	K.APGTPHSHTKPYVR.S	U	2		774.4055	1546.7965	1546.8005	-2.57	0	51	8.9e-005	1	11837
	K.APGTPHSHTKPYVR.S	U	2		516.6061	1546.7966	1546.8005	-2.50	0	(42)	0.00075	1	11838
	K.APGTPHSHTKPYVR.S	U	2		387.7065	1546.7968	1546.8005	-2.36	0	(31)	0.0092	1	11839
	K.TAVVVGTITDDVRVQEVPK.L	U	2		1013.5639	2025.1132	2025.1107	1.28	1	63	2.2e-006	1	17701
	K.TAVVVGTITDDVRVQEVPK.L	U	2		676.0463	2025.1172	2025.1107	3.21	1	(25)	0.014	1	17702
P62750	60S ribosomal protein L23a OS=Homo sapiens OX=9606 GN=RPL23A PE=1 SV=1	17684	1219	60(46)	15(13)	15.48	58%	P62750_uniprot
	Peptide	Unique	Matches	Modification	Observed	Mr(expt)	Mr(calc)	ppm	Miss	Score	Expect	Rank	Query
	K.LYDIDVAK.V	U	2		468.7564	935.4983	935.4964	2.01	0	42	0.00061	1	1898
	K.LDHYAIIK.F	U	2		486.7798	971.5450	971.5440	1.07	0	19	0.18	1	2310
	K.IRTSPTFR.R	U	1		489.2797	976.5449	976.5454	-0.53	1	8	1.9	1	2376
	K.KLYDIDVAK.V	U	1		355.5386	1063.5939	1063.5913	2.39	1	(27)	0.014	1	3558
	K.KLYDIDVAK.V	U	3		532.8046	1063.5947	1063.5913	3.17	1	58	1.1e-005	1	3559
	K.EAPAPPKAEAK.A	U	1		554.8027	1107.5909	1107.5924	-1.33	1	39	0.0015	1	4233
	K.FPLTTESAMK.K	U	3		562.7882	1123.5619	1123.5583	3.15	0	48	0.00016	1	4515
	K.FPLTTESA->M<-K.K	U	2	Oxidation (M)	570.7848	1139.5550	1139.5533	1.56	0	(21)	0.094	1	4770
	R.NKLDHYAIIK.F	U	1		405.5694	1213.6864	1213.6819	3.71	1	23	0.047	1	6065
	R.NKLDHYAIIK.F	U	1		607.8505	1213.6865	1213.6819	3.80	1	(20)	0.1	1	6066
	K.VNTLIRPDGEK.K	U	3		621.3475	1240.6805	1240.6775	2.40	0	66	2.2e-006	1	6524
	K.VNTLIRPDGEK.K	U	2		414.5679	1240.6820	1240.6775	3.57	0	(22)	0.061	1	6526
	K.FPLTTESA->M<-KK.I	U	2	Oxidation (M)	423.5571	1267.6496	1267.6482	1.07	1	(25)	0.035	1	7042
	K.FPLTTESA->M<-KK.I	U	3	Oxidation (M)	634.8337	1267.6528	1267.6482	3.63	1	46	0.00027	1	7046
	K.VNTLIRPDGEKK.A	U	2		457.2648	1368.7725	1368.7725	-0.01	1	(18)	0.08	1	8732
	K.VNTLIRPDGEKK.A	U	2		685.3939	1368.7733	1368.7725	0.58	1	31	0.0041	1	8733
	R.LAPDYDALDVANK.I	U	11		702.8556	1403.6966	1403.6932	2.42	0	73	4.8e-007	1	9359
	K.IEDNNTLVFIVDVK.A	U	3		809.9361	1617.8576	1617.8614	-2.31	0	75	3.4e-007	1	13025
	K.KIEDNNTLVFIVDVK.A	U	5		873.9869	1745.9593	1745.9563	1.71	1	78	9.4e-008	1	14836
	K.KIEDNNTLVFIVDVK.A	U	7		582.9946	1745.9621	1745.9563	3.27	1	(57)	1e-005	1	14839
	R.LAPDYDALDVANKIGII.-	U	1		600.9976	1799.9710	1799.9669	2.30	1	(3)	3.1	1	15555
	R.LAPDYDALDVANKIGII.-	U	1		900.9932	1799.9718	1799.9669	2.71	1	29	0.0079	1	15556
	K.LDHYAIIKFPLTTESAMK.K	U	1		693.3679	2077.0819	2077.0918	-4.73	1	35	0.0023	1	18003
P30050	60S ribosomal protein L12 OS=Homo sapiens OX=9606 GN=RPL12 PE=1 SV=1	17979	1213	37(33)	9(8)	6.88	59%	P30050_uniprot
	Peptide	Unique	Matches	Modification	Observed	Mr(expt)	Mr(calc)	ppm	Miss	Score	Expect	Rank	Query
	K.IGPLGLSPK.K	U	8		441.2787	880.5428	880.5382	5.20	0	51	1.1e-005	1	1343
	K.IGPLGLSPKK.V	U	1		505.3247	1008.6349	1008.6331	1.71	1	24	0.0044	1	2808
	R.CTGGEVGATSALAPK.I	U	5		709.8506	1417.6867	1417.6871	-0.27	0	76	2.7e-007	1	9608
	R->.<-QAQIEVVPSASALIIK.A	U	1	Gln->pyro-Glu (N-term Q)	825.4789	1648.9433	1648.9400	2.04	0	(63)	1.4e-006	1	13488
	R.QAQIEVVPSASALIIK.A	U	2		556.3307	1665.9702	1665.9665	2.25	0	(36)	0.00036	1	13710
	R.QAQIEVVPSASALIIK.A	U	4		833.9931	1665.9716	1665.9665	3.09	0	70	1.2e-007	1	13711
	K.EILGTAQSVGCNVDGR.H	U	5		838.4091	1674.8036	1674.7995	2.40	0	115	2.9e-011	1	13831
	K.EILGTAQSVGCNVDGR.H	U	1		559.2754	1674.8043	1674.7995	2.86	0	(27)	0.021	1	13833
	K.HSGNITFDEIVNIAR.Q	U	2		562.6263	1684.8572	1684.8533	2.33	0	(61)	7.6e-006	1	13948
	K.HSGNITFDEIVNIAR.Q	U	2		843.4373	1684.8600	1684.8533	3.97	0	115	3.2e-011	1	13950
	R.HPHDIIDDINSGAVECPAS.-	U	2		1023.9645	2045.9145	2045.9113	1.59	0	47	8.1e-005	1	17834
	R.HPHDIIDDINSGAVECPAS.-	U	1		682.9789	2045.9148	2045.9113	1.73	0	(17)	0.083	1	17835
	R.ELSGTIKEILGTAQSVGCNVDGR.H	U	1		802.0773	2403.2100	2403.2064	1.49	1	45	0.00024	1	19707
[truncated: 7,750 more rows]
